# Supplementary material for: Comparative genomics highlights the importance of drug efflux transporters during evolution of mycoparasitism in Clonostachys subgenus Bionectria (Fungi, Ascomycota, Hypocreales)
Source: Evol Appl. 2020 Sep 28;14(2):476–97. doi: 10.1111/eva.13134 (PMC7896725; doi:10.1111/eva.13134)
Supplement: Supplementary file 4 — Fig S4 [file EVA-14-476-s004.txt]

((((((((((((('CROS906.72AT00013906 1 protein Name:Similar to ZRA1 ZEB2-regulated ABC transporter 1 (Gibberella zeae (strain PH-1 / ATCC MYA-4620 / FGSC 9075 / NRRL 31084)) AED:0.03 eAED:0.03 QI:0|0|0|1|1|1|2|0|1501':0.00000000,'CROSYKD0085T00013550 1 protein Name:Similar to ZRA1 ZEB2-regulated ABC transporter 1 (Gibberella zeae (strain PH-1 / ATCC MYA-4620 / FGSC 9075 / NRRL 31084)) AED:0.02 eAED:0.02 QI:0|0|0|1|1|1|2|0|1501':0.00194046)1.0000:0.02679665,CROS1_T00005295_1_Crosea_ABCG5:0.00466958)0.5240:0.00194543,'CROS245.78T00009855 1 protein Name:Similar to ZRA1 ZEB2-regulated ABC transporter 1 (Gibberella zeae (strain PH-1 / ATCC MYA-4620 / FGSC 9075 / NRRL 31084)) AED:0.03 eAED:0.03 QI:0|0|0|1|1|1|2|0|1501':0.00634593)0.8100:0.00769230,('CROS192.96T00005341 1 protein Name:Similar to ZRA1 ZEB2-regulated ABC transporter 1 (Gibberella zeae (strain PH-1 / ATCC MYA-4620 / FGSC 9075 / NRRL 31084)) AED:0.02 eAED:0.02 QI:0|0|0|1|1|1|2|0|1500':0.02407529,'CRSOLT00017146 1 protein Name:Similar to ZRA1 ZEB2-regulated ABC transporter 1 (Gibberella zeae (strain PH-1 / ATCC MYA-4620 / FGSC 9075 / NRRL 31084)) AED:0.01 eAED:0.01 QI:0|0|0|1|1|1|2|0|1523':0.02502860)0.7300:0.00800706)0.7520:0.01565696,('CCLO67-1T00001478 1 protein Name:Similar to ZRA1 ZEB2-regulated ABC transporter 1 (Gibberella zeae (strain PH-1 / ATCC MYA-4620 / FGSC 9075 / NRRL 31084)) AED:0.19 eAED:0.19 QI:0|0|0|1|1|1|2|0|1501':0.00096513,'CROS570.77T00000160 1 protein Name:Similar to ZRA1 ZEB2-regulated ABC transporter 1 (Gibberella zeae (strain PH-1 / ATCC MYA-4620 / FGSC 9075 / NRRL 31084)) AED:0.01 eAED:0.01 QI:0|0|0|1|1|1|2|0|1501':0.00000000)1.0000:0.02608181)1.0000:0.21924719,('CROS192.96T00005130 1 protein Name:Similar to ZRA1 ZEB2-regulated ABC transporter 1 (Gibberella zeae (strain PH-1 / ATCC MYA-4620 / FGSC 9075 / NRRL 31084)) AED:0.01 eAED:0.01 QI:0|0|0|1|1|1|2|0|1470':0.04087536,('CRSOLT00007510 1 protein Name:Similar to ZRA1 ZEB2-regulated ABC transporter 1 (Gibberella zeae (strain PH-1 / ATCC MYA-4620 / FGSC 9075 / NRRL 31084)) AED:0.01 eAED:0.01 QI:0|0|0|1|1|1|2|0|1465':0.02368088,('CROS245.78T00015673 1 protein Name:Similar to ZRA1 ZEB2-regulated ABC transporter 1 (Gibberella zeae (strain PH-1 / ATCC MYA-4620 / FGSC 9075 / NRRL 31084)) AED:0.01 eAED:0.01 QI:0|0|0|1|1|1|2|0|1476':0.06772487,('CRV2T00013408 1_Crosea_ABCG6_protein Name:Similar to ZRA1 ZEB2-regulated ABC transporter 1 (Gibberella zeae (strain PH-1 / ATCC MYA-4620 / FGSC 9075 / NRRL 31084)) AED:0.00 eAED:0.00 QI:0|0|0|1|1|1|2|0|1465':0.01219931,(('CCLO67-1T00009901 1 protein Name:Similar to ZRA1 ZEB2-regulated ABC transporter 1 (Gibberella zeae (strain PH-1 / ATCC MYA-4620 / FGSC 9075 / NRRL 31084)) AED:0.03 eAED:0.03 QI:0|0|0|1|1|1|2|0|1465':0.00000000,'CROS570.77T00012404 1 protein Name:Similar to ZRA1 ZEB2-regulated ABC transporter 1 (Gibberella zeae (strain PH-1 / ATCC MYA-4620 / FGSC 9075 / NRRL 31084)) AED:0.01 eAED:0.01 QI:0|0|0|1|1|1|2|0|1465':0.00000000)1.0000:0.01580050,('CROS906.72AT00001681 1 protein Name:Similar to ZRA1 ZEB2-regulated ABC transporter 1 (Gibberella zeae (strain PH-1 / ATCC MYA-4620 / FGSC 9075 / NRRL 31084)) AED:0.01 eAED:0.01 QI:0|0|0|1|1|1|2|0|1465':0.00774929,'CROSYKD0085T00012966 1 protein Name:Similar to ZRA1 ZEB2-regulated ABC transporter 1 (Gibberella zeae (strain PH-1 / ATCC MYA-4620 / FGSC 9075 / NRRL 31084)) AED:0.02 eAED:0.02 QI:0|0|0|1|1|1|2|0|1465':0.00953775)0.9680:0.01354198)0.4420:0.00260895)0.9880:0.02343670)0.2000:0.01256257)0.2280:0.02779354)1.0000:0.32108853)1.0000:0.22420468,('CROS192.96T00007847 1 protein Name:Similar to ZRA1 ZEB2-regulated ABC transporter 1 (Gibberella zeae (strain PH-1 / ATCC MYA-4620 / FGSC 9075 / NRRL 31084)) AED:0.03 eAED:0.03 QI:0|0|0|1|1|1|6|0|1464':0.04706840,('CRSOLT00014073 1 protein Name:Similar to ZRA1 ZEB2-regulated ABC transporter 1 (Gibberella zeae (strain PH-1 / ATCC MYA-4620 / FGSC 9075 / NRRL 31084)) AED:0.03 eAED:0.03 QI:0|0|0|1|1|1|5|0|1504':0.02825205,('CROS245.78T00012973 1 protein Name:Similar to ZRA1 ZEB2-regulated ABC transporter 1 (Gibberella zeae (strain PH-1 / ATCC MYA-4620 / FGSC 9075 / NRRL 31084)) AED:0.03 eAED:0.03 QI:0|0|0|1|1|1|6|0|1464':0.03185848,(('CCLO67-1T00009378 1 protein Name:Similar to ZRA1 ZEB2-regulated ABC transporter 1 (Gibberella zeae (strain PH-1 / ATCC MYA-4620 / FGSC 9075 / NRRL 31084)) AED:0.01 eAED:0.01 QI:0|0|0|1|1|1|6|0|1464':0.00000000,'CROS570.77T00005869 1 protein Name:Similar to ZRA1 ZEB2-regulated ABC transporter 1 (Gibberella zeae (strain PH-1 / ATCC MYA-4620 / FGSC 9075 / NRRL 31084)) AED:0.03 eAED:0.03 QI:0|0|0|1|1|1|6|0|1464':0.00000000)1.0000:0.02532778,('CROS906.72AT00004644 1 protein Name:Similar to ZRA1 ZEB2-regulated ABC transporter 1 (Gibberella zeae (strain PH-1 / ATCC MYA-4620 / FGSC 9075 / NRRL 31084)) AED:0.03 eAED:0.03 QI:0|0|0|1|1|1|6|0|1464':0.00717350,'CROSYKD0085T00017563 1 protein Name:Similar to ZRA1 ZEB2-regulated ABC transporter 1 (Gibberella zeae (strain PH-1 / ATCC MYA-4620 / FGSC 9075 / NRRL 31084)) AED:0.03 eAED:0.03 QI:0|0|0|1|1|1|6|0|1464':0.00205437)1.0000:0.03280466)0.8840:0.00825706)0.8540:0.00892255)0.9720:0.02725232)1.0000:0.64217033)0.9700:0.24189987,(((((('CCLO67-1T00005698 1 protein Name:Similar to ZRA1 ZEB2-regulated ABC transporter 1 (Gibberella zeae (strain PH-1 / ATCC MYA-4620 / FGSC 9075 / NRRL 31084)) AED:0.02 eAED:0.02 QI:0|0|0|1|1|1|6|0|1471':0.00106201,'CROS570.77T00006080 1 protein Name:Similar to ZRA1 ZEB2-regulated ABC transporter 1 (Gibberella zeae (strain PH-1 / ATCC MYA-4620 / FGSC 9075 / NRRL 31084)) AED:0.02 eAED:0.02 QI:0|0|0|1|1|1|6|0|1471':0.00000000)1.0000:0.01771009,'CROS906.72AT00010724 1 protein Name:Similar to ZRA1 ZEB2-regulated ABC transporter 1 (Gibberella zeae (strain PH-1 / ATCC MYA-4620 / FGSC 9075 / NRRL 31084)) AED:0.03 eAED:0.03 QI:0|0|0|1|1|1|6|0|1471':0.01624164)0.9020:0.00744911,'CROS245.78T00001132 1 protein Name:Similar to ZRA1 ZEB2-regulated ABC transporter 1 (Gibberella zeae (strain PH-1 / ATCC MYA-4620 / FGSC 9075 / NRRL 31084)) AED:0.02 eAED:0.02 QI:0|0|0|1|1|1|6|0|1471':0.01659194)0.7880:0.01177734,'CRSOLT00014170 1 protein Name:Similar to ZRA1 ZEB2-regulated ABC transporter 1 (Gibberella zeae (strain PH-1 / ATCC MYA-4620 / FGSC 9075 / NRRL 31084)) AED:0.03 eAED:0.03 QI:0|0|0|1|1|1|6|0|1471':0.02155308)0.8900:0.02796795,'CROS192.96T00007659 1 protein Name:Similar to ZRA1 ZEB2-regulated ABC transporter 1 (Gibberella zeae (strain PH-1 / ATCC MYA-4620 / FGSC 9075 / NRRL 31084)) AED:0.03 eAED:0.03 QI:0|0|0|1|1|1|6|0|1460':0.04263144)1.0000:0.52793381,(((((('CCLO67-1T00000383 1 protein Name:Similar to ZRA1 ZEB2-regulated ABC transporter 1 (Gibberella zeae (strain PH-1 / ATCC MYA-4620 / FGSC 9075 / NRRL 31084)) AED:0.06 eAED:0.06 QI:0|0|0|1|1|1|3|0|1525':0.00000000,'CROS570.77T00016524 1 protein Name:Similar to ZRA1 ZEB2-regulated ABC transporter 1 (Gibberella zeae (strain PH-1 / ATCC MYA-4620 / FGSC 9075 / NRRL 31084)) AED:0.02 eAED:0.02 QI:0|0|0|1|1|1|3|0|1525':0.00000000)0.9940:0.00513963,('CROS906.72AT00015901 1 protein Name:Similar to ZRA1 ZEB2-regulated ABC transporter 1 (Gibberella zeae (strain PH-1 / ATCC MYA-4620 / FGSC 9075 / NRRL 31084)) AED:0.03 eAED:0.03 QI:0|0|0|1|1|1|3|0|1525':0.00380707,'CROSYKD0085T00003211 1 protein Name:Similar to ZRA1 ZEB2-regulated ABC transporter 1 (Gibberella zeae (strain PH-1 / ATCC MYA-4620 / FGSC 9075 / NRRL 31084)) AED:0.02 eAED:0.02 QI:0|0|0|1|1|1|3|0|1539':0.00000000)0.8840:0.00343936)0.9280:0.01068469,'CROS245.78T00002343 1 protein Name:Similar to ZRA1 ZEB2-regulated ABC transporter 1 (Gibberella zeae (strain PH-1 / ATCC MYA-4620 / FGSC 9075 / NRRL 31084)) AED:0.03 eAED:0.03 QI:0|0|0|1|1|1|3|0|1525':0.01391212)1.0000:0.03205466,'CRSOLT00004844 1 protein Name:Similar to ZRA1 ZEB2-regulated ABC transporter 1 (Gibberella zeae (strain PH-1 / ATCC MYA-4620 / FGSC 9075 / NRRL 31084)) AED:0.02 eAED:0.02 QI:0|0|0|1|1|1|3|0|1525':0.02064024)0.6280:0.01984549,'CROS192.96T00008837 1 protein Name:Similar to ZRA1 ZEB2-regulated ABC transporter 1 (Gibberella zeae (strain PH-1 / ATCC MYA-4620 / FGSC 9075 / NRRL 31084)) AED:0.05 eAED:0.05 QI:0|0|0|1|1|1|2|0|1525':0.00917092)1.0000:0.38111466,('CROS570.77T00019466 1 protein Name:Similar to ZRA1 ZEB2-regulated ABC transporter 1 (Gibberella zeae (strain PH-1 / ATCC MYA-4620 / FGSC 9075 / NRRL 31084)) AED:0.32 eAED:0.32 QI:0|0|0|1|0|0|3|0|405':0.67489476,('CROS192.96T00005571 1 protein Name:Similar to ZRA1 ZEB2-regulated ABC transporter 1 (Gibberella zeae (strain PH-1 / ATCC MYA-4620 / FGSC 9075 / NRRL 31084)) AED:0.02 eAED:0.02 QI:0|0|0|1|1|1|3|0|1517':0.08256417,('CRSOLT00014710 1 protein Name:Similar to ZRA1 ZEB2-regulated ABC transporter 1 (Gibberella zeae (strain PH-1 / ATCC MYA-4620 / FGSC 9075 / NRRL 31084)) AED:0.04 eAED:0.04 QI:0|0|0|1|1|1|3|0|1519':0.02618935,(('CCLO67-1T00010343 1 protein Name:Similar to ZRA1 ZEB2-regulated ABC transporter 1 (Gibberella zeae (strain PH-1 / ATCC MYA-4620 / FGSC 9075 / NRRL 31084)) AED:0.01 eAED:0.01 QI:0|0|0|1|1|1|3|0|1518':0.00174484,'CROS570.77T00006348 1 protein Name:Similar to ZRA1 ZEB2-regulated ABC transporter 1 (Gibberella zeae (strain PH-1 / ATCC MYA-4620 / FGSC 9075 / NRRL 31084)) AED:0.01 eAED:0.01 QI:0|0|0|1|1|1|2|0|1536':0.01710068)0.9980:0.02013457,('CROS245.78T00015516 1 protein Name:Similar to ZRA1 ZEB2-regulated ABC transporter 1 (Gibberella zeae (strain PH-1 / ATCC MYA-4620 / FGSC 9075 / NRRL 31084)) AED:0.02 eAED:0.02 QI:0|0|0|1|1|1|3|0|1518':0.05515329,('CROS906.72AT00007628 1 protein Name:Similar to ZRA1 ZEB2-regulated ABC transporter 1 (Gibberella zeae (strain PH-1 / ATCC MYA-4620 / FGSC 9075 / NRRL 31084)) AED:0.01 eAED:0.01 QI:0|0|0|1|1|1|3|0|1517':0.00096360,'CROSYKD0085T00009303 1 protein Name:Similar to ZRA1 ZEB2-regulated ABC transporter 1 (Gibberella zeae (strain PH-1 / ATCC MYA-4620 / FGSC 9075 / NRRL 31084)) AED:0.01 eAED:0.01 QI:0|0|0|1|1|1|3|0|1517':0.00000000)0.9860:0.01038031)0.5680:0.00403705)0.9100:0.02179222)0.8660:0.02231061)0.9820:0.15726049)0.8780:0.43078948)0.8040:0.19934609)0.0020:0.08454488)0.8220:0.23799841,((((((((('CROS906.72AT00009709 1 protein Name:Similar to ZRA1 ZEB2-regulated ABC transporter 1 (Gibberella zeae (strain PH-1 / ATCC MYA-4620 / FGSC 9075 / NRRL 31084)) AED:0.04 eAED:0.04 QI:0|0|0|1|0.88|0.8|102':0.02513896,'CROSYKD0085T00010796 1 protein Name:Similar to ZRA1 ZEB2-regulated ABC transporter 1 (Gibberella zeae (strain PH-1 / ATCC MYA-4620 / FGSC 9075 / NRRL 31084)) AED:0.06 eAED:0.06 QI:0|0|0|1|1|1|11|0|140':0.06134101)0.9700:0.03142490,'CRV2T00017124 1 protein Name:Similar to ZRA1 ZEB2-regulated ABC transporter 1 (Gibberella zeae (strain PH-1 / ATCC MYA-4620 / FGSC 9075 / NRRL 31084)) AED:0.03 eAED:0.04 QI:0|0|0|1|1|1|11|0|1471':0.03223605)0.5920:0.01966438,'CRSOLT00002404 1 protein Name:Similar to ZRA1 ZEB2-regulated ABC transporter 1 (Gibberella zeae (strain PH-1 / ATCC MYA-4620 / FGSC 9075 / NRRL 31084)) AED:0.06 eAED:0.06 QI:0|0|0|1|1|1|11|0|1436':0.04782491)0.2240:0.00168575,('CCLO67-1T00016003 1 protein Name:Similar to ZRA1 ZEB2-regulated ABC transporter 1 (Gibberella zeae (strain PH-1 / ATCC MYA-4620 / FGSC 9075 / NRRL 31084)) AED:0.04 eAED:0.05 QI:0|0|0|1|1|1|11|0|1479':0.00907391,'CROS570.77T00014526 1 protein Name:Similar to ZRA1 ZEB2-regulated ABC transporter 1 (Gibberella zeae (strain PH-1 / ATCC MYA-4620 / FGSC 9075 / NRRL 31084)) AED:0.05 eAED:0.05 QI:0|0|0|1|1|1|12|0|1476':0.02796525)1.0000:0.04841614)0.3480:0.00849860,'CROS245.78T00010709 1 protein Name:Similar to ZRA1 ZEB2-regulated ABC transporter 1 (Gibberella zeae (strain PH-1 / ATCC MYA-4620 / FGSC 9075 / NRRL 31084)) AED:0.05 eAED:0.05 QI:0|0|0|1|1|1|11|0|1492':0.04292318)0.6220:0.02600097,'CROS192.96T00007205 1 protein Name:Similar to ZRA1 ZEB2-regulated ABC transporter 1 (Gibberella zeae (strain PH-1 / ATCC MYA-4620 / FGSC 9075 / NRRL 31084)) AED:0.07 eAED:0.07 QI:0|0|0|1|1|1|11|0|1418':0.08837216)1.0000:0.38674367,(('CROS192.96T00011668 1 protein Name:Similar to ZRA1 ZEB2-regulated ABC transporter 1 (Gibberella zeae (strain PH-1 / ATCC MYA-4620 / FGSC 9075 / NRRL 31084)) AED:0.02 eAED:0.02 QI:0|0|0|1|1|1|4|0|1475':0.05130957,'CRSOLT00016762 1 protein Name:Similar to ZRA1 ZEB2-regulated ABC transporter 1 (Gibberella zeae (strain PH-1 / ATCC MYA-4620 / FGSC 9075 / NRRL 31084)) AED:0.02 eAED:0.02 QI:0|0|0|1|1|1|4|0|1481':0.03426640)0.9140:0.02684988,('CROS245.78T00009552 1 protein Name:Similar to ZRA1 ZEB2-regulated ABC transporter 1 (Gibberella zeae (strain PH-1 / ATCC MYA-4620 / FGSC 9075 / NRRL 31084)) AED:0.02 eAED:0.02 QI:0|0|0|1|1|1|4|0|1472':0.01819292,(('CCLO67-1T00005972 1 protein Name:Similar to ZRA1 ZEB2-regulated ABC transporter 1 (Gibberella zeae (strain PH-1 / ATCC MYA-4620 / FGSC 9075 / NRRL 31084)) AED:0.08 eAED:0.08 QI:0|0|0|1|1|1|4|0|1447':0.01573982,'CROS570.77T00006617 1 protein Name:Similar to ZRA1 ZEB2-regulated ABC transporter 1 (Gibberella zeae (strain PH-1 / ATCC MYA-4620 / FGSC 9075 / NRRL 31084)) AED:0.02 eAED:0.02 QI:0|0|0|1|1|1|4|0|1468':0.00963423)0.9920:0.01132189,('CROS906.72AT00013370 1 protein Name:Similar to ZRA1 ZEB2-regulated ABC transporter 1 (Gibberella zeae (strain PH-1 / ATCC MYA-4620 / FGSC 9075 / NRRL 31084)) AED:0.02 eAED:0.02 QI:0|0|0|1|1|1|4|0|1472':0.00629576,'CROSYKD0085T00006006 1 protein Name:Similar to ZRA1 ZEB2-regulated ABC transporter 1 (Gibberella zeae (strain PH-1 / ATCC MYA-4620 / FGSC 9075 / NRRL 31084)) AED:0.02 eAED:0.02 QI:0|0|0|1|1|1|4|0|1472':0.00522258)0.9960:0.01988529)0.8960:0.00937318)0.9040:0.03283999)1.0000:0.24161285)1.0000:0.39448723,'CRSOLT00017918 1 protein Name:Similar to ZRA1 ZEB2-regulated ABC transporter 1 (Gibberella zeae (strain PH-1 / ATCC MYA-4620 / FGSC 9075 / NRRL 31084)) AED:0.04 eAED:0.04 QI:0|0|0|1|1|0.88|9|0|1469':0.88962892)1.0000:0.54828843,(('CROS906.72AT00011878 1 protein Name:Similar to ZRA1 ZEB2-regulated ABC transporter 1 (Gibberella zeae (strain PH-1 / ATCC MYA-4620 / FGSC 9075 / NRRL 31084)) AED:0.07 eAED:0.07 QI:0|0|0|1|1|1|7|0|1259':0.00525470,'CROSYKD0085T00017455 1 protein Name:Similar to ZRA1 ZEB2-regulated ABC transporter 1 (Gibberella zeae (strain PH-1 / ATCC MYA-4620 / FGSC 9075 / NRRL 31084)) AED:0.05 eAED:0.05 QI:0|0|0|1|1|1|9|0|1410':0.00286568)0.9980:0.65304426,(((((((('CCLO67-1T00016059 1 protein Name:Similar to ZRA1 ZEB2-regulated ABC transporter 1 (Gibberella zeae (strain PH-1 / ATCC MYA-4620 / FGSC 9075 / NRRL 31084)) AED:0.01 eAED:0.01 QI:0|0|0|1|1|1|5|0|1485':0.00000000,'CROS570.77T00007269 1 protein Name:Similar to ZRA1 ZEB2-regulated ABC transporter 1 (Gibberella zeae (strain PH-1 / ATCC MYA-4620 / FGSC 9075 / NRRL 31084)) AED:0.02 eAED:0.02 QI:0|0|0|1|1|1|5|0|1485':0.00199380)1.0000:0.01215626,'CROSYKD0085T00013299 1 protein Name:Similar to ZRA1 ZEB2-regulated ABC transporter 1 (Gibberella zeae (strain PH-1 / ATCC MYA-4620 / FGSC 9075 / NRRL 31084)) AED:0.02 eAED:0.02 QI:0|0|0|1|1|1|5|0|1485':0.01821079)0.9980:0.01000486,('CRV2T00016054 1 protein Name:Similar to ZRA1 ZEB2-regulated ABC transporter 1 (Gibberella zeae (strain PH-1 / ATCC MYA-4620 / FGSC 9075 / NRRL 31084)) AED:0.01 eAED:0.01 QI:0|0|0|1|1|1|5|0|1471':0.01389016,'CROS245.78T00007787 1 protein Name:Similar to ZRA1 ZEB2-regulated ABC transporter 1 (Gibberella zeae (strain PH-1 / ATCC MYA-4620 / FGSC 9075 / NRRL 31084)) AED:0.02 eAED:0.02 QI:0|0|0|1|1|1|5|0|1471':0.01647582)0.5780:0.00522818)0.9720:0.01490057,'CROS906.72AT00005794 1 protein Name:Similar to ZRA1 ZEB2-regulated ABC transporter 1 (Gibberella zeae (strain PH-1 / ATCC MYA-4620 / FGSC 9075 / NRRL 31084)) AED:0.01 eAED:0.01 QI:0|0|0|1|1|1|5|0|1492':0.02933800)0.9320:0.02039667,'CRSOLT00006994 1 protein Name:Similar to ZRA1 ZEB2-regulated ABC transporter 1 (Gibberella zeae (strain PH-1 / ATCC MYA-4620 / FGSC 9075 / NRRL 31084)) AED:0.02 eAED:0.02 QI:0|0|0|1|1|1|5|0|1471':0.03682530)0.8520:0.04085669,'CROS192.96T00016800 1 protein Name:Similar to ZRA1 ZEB2-regulated ABC transporter 1 (Gibberella zeae (strain PH-1 / ATCC MYA-4620 / FGSC 9075 / NRRL 31084)) AED:0.03 eAED:0.03 QI:0|0|0|1|1|1|5|0|1473':0.01619109)1.0000:0.31207685,'CROS245.78T00016992 1 protein Name:Similar to ZRA1 ZEB2-regulated ABC transporter 1 (Gibberella zeae (strain PH-1 / ATCC MYA-4620 / FGSC 9075 / NRRL 31084)) AED:0.03 eAED:0.03 QI:0|0|0|1|1|1|5|0|1482':0.58300402)1.0000:0.24017107,(((('CROS570.77T00017508 1 protein Name:Similar to ZRA1 ZEB2-regulated ABC transporter 1 (Gibberella zeae (strain PH-1 / ATCC MYA-4620 / FGSC 9075 / NRRL 31084)) AED:0.24 eAED:0.24 QI:0|0|0|1|1|1|3|0|444':0.00134908,'CROS906.72AT00004911 1 protein Name:Similar to CDR2 Multidrug resistance protein CDR2 (Candida albicans (strain SC5314 / ATCC MYA-2876)) AED:1.00 eAED:1.00 QI:0|0|0|0|1|1|3|0|347':0.02372186)0.0520:0.07416528,'CRV2T00012335 1 protein Name:Similar to ZRA1 ZEB2-regulated ABC transporter 1 (Gibberella zeae (strain PH-1 / ATCC MYA-4620 / FGSC 9075 / NRRL 31084)) AED:0.05 eAED:0.07 QI:0|0|0|1|1|1|10|0|1408':0.07702558)0.5120:0.02622995,'CROS245.78T00015828 1 protein Name:Similar to ZRA1 ZEB2-regulated ABC transporter 1 (Gibberella zeae (strain PH-1 / ATCC MYA-4620 / FGSC 9075 / NRRL 31084)) AED:0.03 eAED:0.03 QI:0|0|0|1|1|1|7|0|1485':0.02944184)0.7460:0.49651846,('CROS245.78T00001949 1 protein Name:Similar to ZRA1 ZEB2-regulated ABC transporter 1 (Gibberella zeae (strain PH-1 / ATCC MYA-4620 / FGSC 9075 / NRRL 31084)) AED:0.02 eAED:0.02 QI:0|0|0|1|1|1|5|0|1461':0.03878173,(('CROS906.72AT00002489 1 protein Name:Similar to ZRA1 ZEB2-regulated ABC transporter 1 (Gibberella zeae (strain PH-1 / ATCC MYA-4620 / FGSC 9075 / NRRL 31084)) AED:0.02 eAED:0.02 QI:0|0|0|1|1|1|5|0|1461':0.00211859,'CROSYKD0085T00009603 1 protein Name:Similar to ZRA1 ZEB2-regulated ABC transporter 1 (Gibberella zeae (strain PH-1 / ATCC MYA-4620 / FGSC 9075 / NRRL 31084)) AED:0.02 eAED:0.02 QI:0|0|0|1|1|1|5|0|1461':0.00842332)0.9860:0.00781993,('CRV2T00014617 1 protein Name:Similar to ZRA1 ZEB2-regulated ABC transporter 1 (Gibberella zeae (strain PH-1 / ATCC MYA-4620 / FGSC 9075 / NRRL 31084)) AED:0.03 eAED:0.03 QI:0|0|0|1|1|1|5|0|1461':0.01058556,('CCLO67-1T00008178 1 protein Name:Similar to ZRA1 ZEB2-regulated ABC transporter 1 (Gibberella zeae (strain PH-1 / ATCC MYA-4620 / FGSC 9075 / NRRL 31084)) AED:0.04 eAED:0.04 QI:0|0|0|1|1|1|5|0|1461':0.00421342,('CROS570.77T00018630 1 protein Name:Similar to ZRA1 ZEB2-regulated ABC transporter 1 (Gibberella zeae (strain PH-1 / ATCC MYA-4620 / FGSC 9075 / NRRL 31084)) AED:0.03 eAED:0.03 QI:0|0|0|1|1|1|4|0|1323':0.00000000,('CROS570.77T00015930 1 protein Name:Similar to ZRA1 ZEB2-regulated ABC transporter 1 (Gibberella zeae (strain PH-1 / ATCC MYA-4620 / FGSC 9075 / NRRL 31084)) AED:0.03 eAED:0.03 QI:0|0|0|1|1|1|5|0|1345':0.00000000,'CROS570.77T00011107 1 protein Name:Similar to ZRA1 ZEB2-regulated ABC transporter 1 (Gibberella zeae (strain PH-1 / ATCC MYA-4620 / FGSC 9075 / NRRL 31084)) AED:0.03 eAED:0.03 QI:0|0|0|1|1|1|5|0|1461':0.00000000)0.1140:0.00000000)0.6100:0.00740004)0.9200:0.01395602)0.4000:0.00207067)0.8180:0.02014561)0.9960:0.38204482)0.4960:0.24237140)0.3640:0.07097841)0.4620:0.38871007)0.2940:0.05554189)0.2380:0.22861027,((((((('CCLO67-1T00008872 1 protein Name:Similar to ZRA1 ZEB2-regulated ABC transporter 1 (Gibberella zeae (strain PH-1 / ATCC MYA-4620 / FGSC 9075 / NRRL 31084)) AED:0.06 eAED:0.06 QI:0|0|0|1|1|1|11|0|1470':0.02336550,'CROS570.77T00009521 1 protein Name:Similar to ZRA1 ZEB2-regulated ABC transporter 1 (Gibberella zeae (strain PH-1 / ATCC MYA-4620 / FGSC 9075 / NRRL 31084)) AED:0.06 eAED:0.06 QI:0|0|0|1|1|1|11|0|1470':0.00212967)0.9960:0.01671649,'CROSYKD0085T00014383 1 protein Name:Similar to ZRA1 ZEB2-regulated ABC transporter 1 (Gibberella zeae (strain PH-1 / ATCC MYA-4620 / FGSC 9075 / NRRL 31084)) AED:0.06 eAED:0.06 QI:0|0|0|1|1|1|11|0|140':0.00673141)0.1100:0.00255074,'CRV2T00003566 1 protein Name:Similar to ZRA1 ZEB2-regulated ABC transporter 1 (Gibberella zeae (strain PH-1 / ATCC MYA-4620 / FGSC 9075 / NRRL 31084)) AED:0.03 eAED:0.03 QI:0|0.1|0|1|1|1|11|0|1470':0.01826645)0.1080:0.00134046,('CROS245.78T00006713 1 protein Name:Similar to ZRA1 ZEB2-regulated ABC transporter 1 (Gibberella zeae (strain PH-1 / ATCC MYA-4620 / FGSC 9075 / NRRL 31084)) AED:0.06 eAED:0.06 QI:0|0|0|1|1|1|11|0|1470':0.02502231,'CROS906.72AT00004412 1 protein Name:Similar to ZRA1 ZEB2-regulated ABC transporter 1 (Gibberella zeae (strain PH-1 / ATCC MYA-4620 / FGSC 9075 / NRRL 31084)) AED:0.05 eAED:0.05 QI:0|0|0|1|1|1|11|0|142':0.01602997)0.1940:0.01989358)0.7360:0.01507537,'CRSOLT00018156 1 protein Name:Similar to ZRA1 ZEB2-regulated ABC transporter 1 (Gibberella zeae (strain PH-1 / ATCC MYA-4620 / FGSC 9075 / NRRL 31084)) AED:0.05 eAED:0.05 QI:0|0|0|1|1|1|11|0|1470':0.01667179)0.9260:0.03763854,'CROS192.96T00003739 1 protein Name:Similar to ZRA1 ZEB2-regulated ABC transporter 1 (Gibberella zeae (strain PH-1 / ATCC MYA-4620 / FGSC 9075 / NRRL 31084)) AED:0.05 eAED:0.05 QI:0|0|0|1|1|1|11|0|1469':0.02832102)1.0000:0.95653673,('CROS192.96T00017583 1 protein Name:Similar to ZRA1 ZEB2-regulated ABC transporter 1 (Gibberella zeae (strain PH-1 / ATCC MYA-4620 / FGSC 9075 / NRRL 31084)) AED:0.08 eAED:0.08 QI:0|0|0|1|0.94|0.89|191':0.03865657,('CROS245.78T00006864 1 protein Name:Similar to ZRA1 ZEB2-regulated ABC transporter 1 (Gibberella zeae (strain PH-1 / ATCC MYA-4620 / FGSC 9075 / NRRL 31084)) AED:0.09 eAED:0.09 QI:0|0|0|1|1|1|19|0|1453':0.05419416,((('CCLO67-1T00004435 1 protein Name:Similar to ZRA1 ZEB2-regulated ABC transporter 1 (Gibberella zeae (strain PH-1 / ATCC MYA-4620 / FGSC 9075 / NRRL 31084)) AED:0.10 eAED:0.10 QI:0|0|0|1|1|1|19|0|1448':0.00899311,'CROS570.77T00002106 1 protein Name:Similar to ZRA1 ZEB2-regulated ABC transporter 1 (Gibberella zeae (strain PH-1 / ATCC MYA-4620 / FGSC 9075 / NRRL 31084)) AED:0.09 eAED:0.09 QI:0|0|0|1|1|1|19|0|1462':0.00787606)1.0000:0.03917823,'CRV2T00003717 1 protein Name:Similar to ZRA1 ZEB2-regulated ABC transporter 1 (Gibberella zeae (strain PH-1 / ATCC MYA-4620 / FGSC 9075 / NRRL 31084)) AED:0.20 eAED:0.22 QI:0|0|0|0.83|1|1|18|0|1446':0.04328826)0.3760:0.00325024,('CRSOLT00000143 1 protein Name:Similar to ZRA1 ZEB2-regulated ABC transporter 1 (Gibberella zeae (strain PH-1 / ATCC MYA-4620 / FGSC 9075 / NRRL 31084)) AED:0.07 eAED:0.07 QI:0|0|0|1|0.94|0.88|18|0|141':0.02650633,('CROS906.72AT00017696 1 protein Name:Similar to ZRA1 ZEB2-regulated ABC transporter 1 (Gibberella zeae (strain PH-1 / ATCC MYA-4620 / FGSC 9075 / NRRL 31084)) AED:0.09 eAED:0.09 QI:0|0|0|1|1|1|19|0|143':0.01003303,'CROSYKD0085T00000920 1 protein Name:Similar to ZRA1 ZEB2-regulated ABC transporter 1 (Gibberella zeae (strain PH-1 / ATCC MYA-4620 / FGSC 9075 / NRRL 31084)) AED:0.09 eAED:0.09 QI:0|0|0|1|0.88|0.88|10':0.01402174)1.0000:0.03194669)0.2100:0.00129188)0.4260:0.00567436)0.8720:0.02933388)1.0000:0.76241317)0.4280:0.09049869)0.1480:0.12655608,((('CRV2T00003112 1 protein Name:Similar to ZRA1 ZEB2-regulated ABC transporter 1 (Gibberella zeae (strain PH-1 / ATCC MYA-4620 / FGSC 9075 / NRRL 31084)) AED:0.10 eAED:0.10 QI:0|0|0|0.90|1|1|11|0|1404':0.13547105,'CROS192.96T00012912 1 protein Name:Similar to ZRA1 ZEB2-regulated ABC transporter 1 (Gibberella zeae (strain PH-1 / ATCC MYA-4620 / FGSC 9075 / NRRL 31084)) AED:0.06 eAED:0.06 QI:0|0|0|1|1|1|11|0|1400':0.13029305)1.0000:0.80600460,('CROS192.96T00003263 1 protein Name:Similar to ZRA1 ZEB2-regulated ABC transporter 1 (Gibberella zeae (strain PH-1 / ATCC MYA-4620 / FGSC 9075 / NRRL 31084)) AED:0.05 eAED:0.05 QI:0|0|0|1|1|1|10|0|1377':0.02917332,'CROS245.78T00008494 1 protein Name:Similar to ZRA1 ZEB2-regulated ABC transporter 1 (Gibberella zeae (strain PH-1 / ATCC MYA-4620 / FGSC 9075 / NRRL 31084)) AED:0.20 eAED:0.33 QI:0|0|0|0.87|1|1|8|0|46':0.49698593)1.0000:1.13602123)0.9900:0.28502795,('CROS192.96T00015256 1 protein Name:Similar to ZRA1 ZEB2-regulated ABC transporter 1 (Gibberella zeae (strain PH-1 / ATCC MYA-4620 / FGSC 9075 / NRRL 31084)) AED:0.04 eAED:0.04 QI:0|0|0|1|1|1|9|0|1435':0.83794816,('CROS245.78T00008646 1 protein Name:Similar to ZRA1 ZEB2-regulated ABC transporter 1 (Gibberella zeae (strain PH-1 / ATCC MYA-4620 / FGSC 9075 / NRRL 31084)) AED:0.06 eAED:0.06 QI:0|0|0|1|1|1|11|0|1456':0.01995040,(('CROS906.72AT00017046 1 protein Name:Similar to ZRA1 ZEB2-regulated ABC transporter 1 (Gibberella zeae (strain PH-1 / ATCC MYA-4620 / FGSC 9075 / NRRL 31084)) AED:0.05 eAED:0.05 QI:0|0|0|1|1|1|11|0|144':0.02338755,'CROSYKD0085T00005302 1 protein Name:Similar to ZRA1 ZEB2-regulated ABC transporter 1 (Gibberella zeae (strain PH-1 / ATCC MYA-4620 / FGSC 9075 / NRRL 31084)) AED:0.05 eAED:0.05 QI:0|0|0|1|1|1|11|0|143':0.00723705)0.9620:0.01714555,(('CRV2T00008471 1 protein Name:Similar to ZRA1 ZEB2-regulated ABC transporter 1 (Gibberella zeae (strain PH-1 / ATCC MYA-4620 / FGSC 9075 / NRRL 31084)) AED:0.11 eAED:0.12 QI:0|0|0|1|0.77|0.8|10|0|1172':0.02568631,'CRSOLT00006208 1 protein Name:Similar to ZRA1 ZEB2-regulated ABC transporter 1 (Gibberella zeae (strain PH-1 / ATCC MYA-4620 / FGSC 9075 / NRRL 31084)) AED:0.05 eAED:0.07 QI:0|0|0|0.91|0.72|0.66|12|04':0.02596358)0.8140:0.00511579,('CCLO67-1T00011115 1 protein Name:Similar to ZRA1 ZEB2-regulated ABC transporter 1 (Gibberella zeae (strain PH-1 / ATCC MYA-4620 / FGSC 9075 / NRRL 31084)) AED:0.05 eAED:0.05 QI:0|0|0|1|1|1|12|0|1409':0.00462150,'CROS570.77T00006120 1 protein Name:Similar to ZRA1 ZEB2-regulated ABC transporter 1 (Gibberella zeae (strain PH-1 / ATCC MYA-4620 / FGSC 9075 / NRRL 31084)) AED:0.04 eAED:0.05 QI:0|0|0|1|0.8|0.81|11|8':0.00237256)0.9980:0.02896565)0.8960:0.02221752)0.8900:0.02769882)1.0000:1.06164049)0.9620:0.18575340)1.0000:0.90963984)0.2420:0.39518766,(('CRV2T00003098 1 protein Name:Similar to patM ABC transporter patM (Aspergillus clavatus (strain ATCC 1007 / CBS 513.65 / DSM 816 / NCTC 3887 / NRRL 1)) AED:0.04 eAED:0.04 QI:0|0|0|1|0.5|0.57|7|0|1215':0.07994567,'CCLO67-1T00001546 1 protein Name:Similar to patM ABC transporter patM (Aspergillus clavatus (strain ATCC 1007 / CBS 513.65 / DSM 816 / NCTC 3887 / NRRL 1)) AED:0.05 eAED:0.06 QI:0|0|0|1|0.5|0.55|9|0|1':0.14212896)1.0000:3.78109236,(((((('CCLO67-1T00008858 1 protein Name:Similar to ZRA1 ZEB2-regulated ABC transporter 1 (Gibberella zeae (strain PH-1 / ATCC MYA-4620 / FGSC 9075 / NRRL 31084)) AED:0.06 eAED:0.06 QI:0|0|0|1|1|1|3|0|1288':0.00396810,'CROS570.77T00009506 1 protein Name:Similar to ZRA1 ZEB2-regulated ABC transporter 1 (Gibberella zeae (strain PH-1 / ATCC MYA-4620 / FGSC 9075 / NRRL 31084)) AED:0.01 eAED:0.01 QI:0|0|0|1|1|1|3|0|1452':0.00000000)1.0000:0.05452256,('CROS906.72AT00004397 1 protein Name:Similar to ZRA1 ZEB2-regulated ABC transporter 1 (Gibberella zeae (strain PH-1 / ATCC MYA-4620 / FGSC 9075 / NRRL 31084)) AED:0.01 eAED:0.01 QI:0|0|0|1|1|1|3|0|1452':0.00381538,'CROSYKD0085T00014398 1 protein Name:Similar to ZRA1 ZEB2-regulated ABC transporter 1 (Gibberella zeae (strain PH-1 / ATCC MYA-4620 / FGSC 9075 / NRRL 31084)) AED:0.01 eAED:0.02 QI:0|0|0|1|1|1|3|0|1452':0.00393725)1.0000:0.09404390)0.6340:0.02040793,'CROS245.78T00006728 1 protein Name:Similar to ZRA1 ZEB2-regulated ABC transporter 1 (Gibberella zeae (strain PH-1 / ATCC MYA-4620 / FGSC 9075 / NRRL 31084)) AED:0.01 eAED:0.01 QI:0|0|0|1|1|1|3|0|1452':0.09030902)0.5640:0.02233840,'CRSOLT00000007 1 protein Name:Similar to ZRA1 ZEB2-regulated ABC transporter 1 (Gibberella zeae (strain PH-1 / ATCC MYA-4620 / FGSC 9075 / NRRL 31084)) AED:0.02 eAED:0.02 QI:0|0|0|1|1|1|4|0|1435':0.08428321)0.8700:0.05558632,'CROS192.96T00003754 1 protein Name:Similar to ZRA1 ZEB2-regulated ABC transporter 1 (Gibberella zeae (strain PH-1 / ATCC MYA-4620 / FGSC 9075 / NRRL 31084)) AED:0.02 eAED:0.02 QI:0|0|0|1|1|1|3|0|1452':0.15270875)1.0000:1.50505273,(((((('CROS906.72AT00013535 1 protein Name:Similar to ZRA1 ZEB2-regulated ABC transporter 1 (Gibberella zeae (strain PH-1 / ATCC MYA-4620 / FGSC 9075 / NRRL 31084)) AED:0.04 eAED:0.04 QI:0|0|0|1|1|1|7|0|1507':0.00173913,'CROSYKD0085T00012345 1 protein Name:Similar to ZRA1 ZEB2-regulated ABC transporter 1 (Gibberella zeae (strain PH-1 / ATCC MYA-4620 / FGSC 9075 / NRRL 31084)) AED:0.04 eAED:0.04 QI:0|0|0|1|1|1|7|0|1507':0.00488151)0.9960:0.04847110,'CROS570.77T00018207 1 protein Name:Similar to ZRA1 ZEB2-regulated ABC transporter 1 (Gibberella zeae (strain PH-1 / ATCC MYA-4620 / FGSC 9075 / NRRL 31084)) AED:0.04 eAED:0.04 QI:0|0|0|1|1|1|7|0|1506':0.02571611)0.4160:0.00749362,'CRV2T00012935 1 protein Name:Similar to ZRA1 ZEB2-regulated ABC transporter 1 (Gibberella zeae (strain PH-1 / ATCC MYA-4620 / FGSC 9075 / NRRL 31084)) AED:0.03 eAED:0.03 QI:0|0|0|1|1|1|7|0|1493':0.03155403)0.5540:0.01167525,'CROS192.96T00008652 1 protein Name:Similar to ZRA1 ZEB2-regulated ABC transporter 1 (Gibberella zeae (strain PH-1 / ATCC MYA-4620 / FGSC 9075 / NRRL 31084)) AED:0.03 eAED:0.03 QI:0|0|0|1|1|1|7|0|1506':0.07102580)0.2540:0.01620030,'CROS245.78T00014159 1 protein Name:Similar to ZRA1 ZEB2-regulated ABC transporter 1 (Gibberella zeae (strain PH-1 / ATCC MYA-4620 / FGSC 9075 / NRRL 31084)) AED:0.03 eAED:0.03 QI:0|0|0|1|1|1|7|0|1506':0.02730536)1.0000:0.58050543,('CROS192.96T00004419 1 protein Name:Similar to ZRA1 ZEB2-regulated ABC transporter 1 (Gibberella zeae (strain PH-1 / ATCC MYA-4620 / FGSC 9075 / NRRL 31084)) AED:0.02 eAED:0.03 QI:0|0|0|1|1|1|4|0|1905':0.04871959,('CRSOLT00016907 1 protein Name:Similar to ZRA1 ZEB2-regulated ABC transporter 1 (Gibberella zeae (strain PH-1 / ATCC MYA-4620 / FGSC 9075 / NRRL 31084)) AED:0.02 eAED:0.02 QI:0|0|0|1|1|1|5|0|1776':0.05804082,('CROS245.78T00009398 1 protein Name:Similar to ZRA1 ZEB2-regulated ABC transporter 1 (Gibberella zeae (strain PH-1 / ATCC MYA-4620 / FGSC 9075 / NRRL 31084)) AED:0.01 eAED:0.02 QI:0|0|0|1|1|1|4|0|1881':0.04035128,(('CROS906.72AT00002066 1 protein Name:Similar to ZRA1 ZEB2-regulated ABC transporter 1 (Gibberella zeae (strain PH-1 / ATCC MYA-4620 / FGSC 9075 / NRRL 31084)) AED:0.02 eAED:0.02 QI:0|0|0|1|1|1|4|0|1851':0.01019702,'CROSYKD0085T00014265 1 protein Name:Similar to ZRA1 ZEB2-regulated ABC transporter 1 (Gibberella zeae (strain PH-1 / ATCC MYA-4620 / FGSC 9075 / NRRL 31084)) AED:0.02 eAED:0.02 QI:0|0|0|1|1|1|4|0|1852':0.00143459)1.0000:0.03107325,('CROS570.77T00007778 1 protein Name:Similar to ZRA1 ZEB2-regulated ABC transporter 1 (Gibberella zeae (strain PH-1 / ATCC MYA-4620 / FGSC 9075 / NRRL 31084)) AED:0.02 eAED:0.02 QI:0|0|0|1|1|1|4|0|1782':0.02164323,('CRV2T00022195 1 protein Name:Similar to ZRA1 ZEB2-regulated ABC transporter 1 (Gibberella zeae (strain PH-1 / ATCC MYA-4620 / FGSC 9075 / NRRL 31084)) AED:0.17 eAED:0.21 QI:0|0|0|1|1|1|2|0|1181':0.04446724,('CRV2T00022196 1 protein Name:Similar to ZRA1 ZEB2-regulated ABC transporter 1 (Gibberella zeae (strain PH-1 / ATCC MYA-4620 / FGSC 9075 / NRRL 31084)) AED:0.17 eAED:0.17 QI:0|0|0|0.66|1|1|3|0|1180':0.03152262,'CRV2T00010210 1 protein Name:Similar to ZRA1 ZEB2-regulated ABC transporter 1 (Gibberella zeae (strain PH-1 / ATCC MYA-4620 / FGSC 9075 / NRRL 31084)) AED:0.15 eAED:0.15 QI:0|0.25|0|1|1|1|5|0|1812':0.00000000)0.7280:0.00209754)0.9360:0.02733886)0.4960:0.00367435)0.6360:0.01104992)0.8820:0.03106470)0.8180:0.06900805)0.9360:0.54348885)0.9320:0.30833701)0.2720:0.21442605)0.7600:0.00000000)0.0000:1.90643122,'CCLO67-1T00010207 1 protein Name:Protein of unknown function AED:0.21 eAED:0.21 QI:0|0|0|0.5|1|1|2|0|404':5.82965254);
