# Supplementary material for: Comparative genomics highlights the importance of drug efflux transporters during evolution of mycoparasitism in Clonostachys subgenus Bionectria (Fungi, Ascomycota, Hypocreales)
Source: Evol Appl. 2020 Sep 28;14(2):476–97. doi: 10.1111/eva.13134 (PMC7896725; doi:10.1111/eva.13134)
Supplement: Supplementary file 6 — Fig S6 [file EVA-14-476-s006.txt]

>CROS1_T00005295_ABCG5
MSEKPTGGLGGFPGKSLTSSRETMIDSAASQKIQSSPN
EKGHSKSEIEVGTNGEGSDSEESVGSEMERRHSAIQELARRFS-HQSVGDIHGNARNLFV
NNDPNSPLNPSGDHFSARVWAKTLAKYSSDNGVNFRKTGFCFQNMNVYGFGNATDYQKDV
GNILLELPDLARNLFSKNHGNRRIDILRNFDGIVRSGEMLVVLGPPGAGCTTFLKTVAGE
QNGIYTDKSTYLNYQGVTADEMHSHHRGEAIYTAEVDVHFPMLSVGDTLTFASRARCPRN
LPEGISHNEYCDHQRDVVMNMYGIAHTVNTRVGNEYIRGVSGGERKRVTIAEATLSNAPL
QCWDNSTRGLDSANAIEFCKTLRLQSELFGQTCAVSIYQAPQSAYDLFDKAAVLYEGRQI
FFGPATKAKEYFVNLGFECPARQTTPDFLTSMTAPSERVVRKGFEGKVPRTPDEFAECWK
NSEEYKALQREIEEYKQEYALNGPHAEEFRAGKKAVQGKGQRLQSPYTLTYGQQIKLCLW
RGWKRLIGDPSLTIFSLVANTVIALIASSLFYNLQPHTGSFYGRTAVLFLAILANAFSSA
LEILTQYSQRPIVEKHSRYGFYHSSSEAFASILVDMPYKVLNSIFYNLTIYFMAHLRREP
GAFFFFWLVTFLMVLAMSGLFRSI------AALSRTLSQAMVPAAILILAMVIFTGFVIP
VRYMLGWCRWINWLDPVAYAYEALMINEFTGRSFECMAFVPMRTVPGYENTSLENMACTV
VGSVPGRTHVLGEDYYEQMYSYHPSHRWRNVGILIAFAVGLHLVYLCATEWISAKKSKGE
VLVFRKGYVPKS-ADNKGDIEAAVSGPAII--ADR--AGSDSEGGNIQGSTSVFHWNNVC
YDIKIKGEPRRILDNVDGWVKPGTLTALMGVSGAGKTTLLDCLADRISMGVITGEMLVDG
KLRDDSFQRKTGYVQQQDLHLETTTVREALEFSALLRQPAGTPKAEKLAYVDEVIKLLDM
QAYADAVVGVLGEGLNVEQRKRLTIGVELAAKPPLLLFVDEPTSGLDSQTSWAILDLLEK
LSKAGQSILCTIHQPSAMLFQRFDRLLFLAKGGRTVYFGDIGEHSKTMTSYFERHGAPKC
LDDENPAEWMLEAIGAAPGSTTERDWHQTWLESTEYQDVQTELQRLKSERAARASVADER
KGDTHEEFASPMTSQLMTVTHRVFQQYWRTPSYIYSKFILCCSVSLFIGLVFLNAPVTIQ
GLQNQMFAIFNILSIFGQLVQQQMPHFVTQRSLYEVRERPSKTYSWQVFMLSQIIVEIPW
NTLMSVFMFICVYYPVGFDKNAAVTGTEVERGGLMWLLFWQFVIFTCTFAHACIAITDTA
EAGGNLANVLFMLCLFFCGVLASPSSMPGFWVFMYRANPFTYWVSAVLSTGLANQDVQCA
SNELVKVTAPDGLTCGDWLGPYAKAAGGKLWNEAATGVCEYCPVASTNTFLQQISASYAN
RWRDFGIGNAFIVFNIFASIFLYWLVRMPKGKKKE
>CROS906.72AT00013906
MSEKPTGGLGGFHGKSLTSSRETMIDSAASQKIQSSPN
EKGHSKSEIEVGTNGEGSDSEESVGSEMERRHSAIQELARRFS-HQSVGDIHGNARNLFA
NDDPNSPLNPSGEHFSARVWAKTLAKYSSDNGVNFRKTGFCFQNMNVYGFGNATDYQKDV
GNIPLELPDLARNLFSKNHGNRRIDILRNFDGIVRSGEMLVVLGPPGAGCTTFLKTVAGE
QNGIYTDKSTYLNYQGVTADEMHSHHRGEAIYTAEVDVHFPMLSVGDTLTFASRARCPRN
LPEGISHNEYCDHQRDVVMNMYGIAHTVNTRVGNEYIRGVSGGERKRVTIAEATLSNAPL
QCWDNSTRGLDSANAIEFCKTLRLQSELFGQTCAVSIYQAPQSAYDLFDKAAVLYEGRQI
FFGPATKAKEYFVNLGFECPARQTTPDFLTSMTAPSERVVRKGFEGKVPRTPDEFAECWK
NSEQYKALQREIEEYKQEYALNGPHAEEFRAGKKAVQSKGQRLQSPYTLSYGQQIKLCLW
RGWKRLTGDPSLTIFSLIANTATALIASSLFYNLQPNTGSFYGRTAVLFLAILANAFSSA
LEILTQYSQRPIVEKHSRYGFYHSSSEAFASILVDMPYKVLNSIFYNLTIYFMANLRREP
GAFFFFWLVTFLMVLAMSGLFRSI------AALSRTLSQAMVPAAILILAMVIFTGFVIP
VRYMLGWCRWINWLDPVAYAYEALVINEFTGRSFECMAYVPMRTAPGYENTSLENMACTV
VGSVPGRTHVLGEDYYEQMYSYHPSHRWRNVGILIAFVVGLHLVYLCATEWIAAKKSKGE
VLVFRKGYVPKS-ADNKGDIEAAVSGPAVI--ADR--AGSDSEGGNIQGSTSVFHWNNVC
YDIKIKGEPRRILDNVDGWVKPGTLTALMGVSGAGKTTLLDCLADRISMGVITGEMLVDG
KLRDDSFQRKTGYVQQQDLHLETTTVREALEFSALLRQPAGTPKAEKLAYVDEVIKLLDM
QAYADAVVGVLGEGLNVEQRKRLTIGVELAAKPPLLLFVDEPTSGLDSQTSWAILDLLEK
LSKAGQSILCTIHQPSAMLFQRFDRLLFLAKGGRTVYFGDIGENSKTMTSYFERHGAPKC
LDDENPAEWMLEAIGAAPGSTTERDWHQTWLESTEYQDVQTELQRLKSERVARASVADER
KGDTHDEFASPMTSQLMTVTHRVFQQYWRTPSYIYSKFILCCSVSLFIGLVFLNAPVTIQ
GLQNQMFAMFNILTIFGQLVQQQMPHFVTQRSLYEVRERPSKTYSWQVFMISQIIVEIPW
NTLMSVFMFICVYYPVGFDKNAAVTGTQVERGGLMWLLFWQFVIFTCTFAHACIAITDTA
EAGGNLANVLFMLCLFFCGILASPSSMPGFWIFMYRANPFTYWASAVLSTGLANQDVQCA
SNELVKVTAPDGLTCGDWLGPYAKAAGGKLWDEAATGVCEYCPVASTNTFLQQISASYEN
RWRDFGIGNAFIVFNIFASIFLYWLVRMPKGKKKE
>CROSYKD0085T00013550
MSEKPTGGLGGFHGKSLTSSRETMIDSAASQKIQSSPN
EKGHSKSEIEVGTNGEGSDSEESVGSEMDRRHSAIQELARRFS-HQSVGDIHGNARNLFA
NDDPNSPLNPAGEHFSARVWAKTLAKYSSDNGVNFRKTGFCFQNMNVYGFGNATDYQKDV
GNIPLELPDLARNLFSKNHGNRRIDILRNFDGIVRSGEMLVVLGPPGAGCTTFLKTVAGE
QNGIYTDKSTYLNYQGVTADEMHSHHRGEAIYTAEVDVHFPMLSVGDTLTFASRARCPRN
LPEGISHNEYCDHQRDVVMNMYGIAHTVNTRVGNEYIRGVSGGERKRVTIAEATLSNAPL
QCWDNSTRGLDSANAIEFCKTLRLQSELFGQTCAVSIYQAPQSAYDLFDKAAVLYEGRQI
FFGPATKAKEYFVNLGFECPARQTTPDFLTSMTAPSERVVRKGFEGKVPRTPDEFAECWK
NSEQYKALQREIEEYKQEYALNGPHAEEFRAGKKAVQSKGQRLQSPYTLSYGQQIKLCLW
RGWKRLTGDPSLTIFSLIANTATALIASSLFYNLQPNTGSFYGRTAVLFLAILANAFSSA
LEILTQYSQRPIVEKHSRYGFYHSSSEAFASILVDMPYKVLNSIFYNLTIYFMANLRREP
GAFFFFWLVTFLMVLAMSGLFRSI------AALSRTLSQAMVPAAILILAMVIFTGFVIP
VRYMLGWCRWINWLDPVAYAYEALVINEFTGRSFECMAYVPMRTAPGYENTSLENMACTV
VGSVPGRTHVLGEDYYEQMYSYHPSHRWRNVGILIAFVVGLHLVYLCATEWIAAKKSKGE
VLVFRKGYVPKS-ADNKGDIEAAVSGPAVI--ADR--AGSDSEGGNIQGSTSVFHWNNVC
YDIKIKGEPRRILDNVDGWVKPGTLTALMGVSGAGKTTLLDCLADRISMGVITGEMLVDG
KLRDDSFQRKTGYVQQQDLHLETTTVREALEFSALLRQPAGTPKAEKLAYVDEVIKLLDM
QAYADAVVGVLGEGLNVEQRKRLTIGVELAAKPPLLLFVDEPTSGLDSQTSWAILDLLEK
LSKAGQSILCTIHQPSAMLFQRFDRLLFLAKGGRTVYFGDIGENSKTMTSYFERHGAPKC
LDDENPAEWMLEAIGAAPGSTTERDWHQTWLESTEYQDVQTELQRLKSERVARASVADER
KGDTHDEFASPMTSQLMTVTHRVFQQYWRTPSYIYSKFILCCSVSLFIGLVFLNAPVTIQ
GLQNQMFAMFNILTIFGQLVQQQMPHFVTQRSLYEVRERPSKTYSWQVFMISQIIVEIPW
NTLMSVFMFICVYYPVGFDKNAAVTGTQVERGGLMWLLFWQFVIFTCTFAHACIAITDTA
EAGGNLANVLFMLCLFFCGILASPSSMPGFWIFMYRANPFTYWASAVLSTGLANQDVQCA
SNELVKVTAPDGLTCGDWLGPYAKAAGGKLWDEAATGVCEYCPVASTNTFLQQISASYEN
RWRDFGIGNAFIVFNIFASIFLYWLVRMPKGKKKE
>CROS245.78T00009855
MSEKPAGGLGGFHGKSLTSSRETMIDSAASQKIQSSPN
EKGHSKSEIEVGANGEGSDSEESVGSEMERRYSAIQELARRVS-HQSVGDIHGNARNLFA
NNDPNSPLNPSGDHFSARVWAKTLAKYSSDNGVNFRKTGFCFQNMNVYGFGNATDYQKDV
GNILLELPDLARNLFSKNHGNRRIDILRNFDGIVRSGEMLVVLGPPGAGCTTFLKTVAGE
QNGIYTDKSTYLNYQGVTADEMHSHHRGEAIYTAEVDVHFPMLSVGDTLTFASRARCPRN
LPEGISHNEYCDHQRDVVMNMYGIAHTVNTRVGNEYIRGVSGGERKRVTIAEATLSNAPL
QCWDNSTRGLDSANAIEFCKTLRLQSELFGQTCAVSIYQAPQSAYDLFDKAAVLYEGRQI
FFGPATKAKEYFVNLGFECPARQTTPDFLTSMTAPSERVVRKGFEGKVPRTPDEFAECWK
NSEEYKALQREIEEYKQEYALNGPHAEEFRAGKKAVQGKGQRLQSPYTLTYGQQIKLCLW
RGWKRLIGDPSLTIFSLVANTVIALIASSLFYNLQPHTGSFYGRTAVLFLAILANAFSSA
LEILTQYSQRPIVEKHSRYGFYHSSSEAFASILVDMPYKVLNSIFYNLTIYFMAHLRREP
GAFFFFWLVTFLMVLAMSGLFRSI------AALSRTLSQAMVPAAILILAMVIFTGFVIP
VRYMLGWCRWINWLDPVAYAYEALMINEFTGRSFECMAYVPMRTVPGYENTSLENMACTV
VGSVPGRTHVLGEDYYEQMYSYHPSHKWRNVGILIAFAVGLHLVYLCATEWISAKKSKGE
VLVFRKGYVPKS-ADNKGDIEAAVSGPAVI--ADR--AGSDSEGGNIQGSTSVFHWNNVC
YDIKIKGEPRRILDNVDGWVKPGTLTALMGVSGAGKTTLLDCLADRISMGVITGEMLVDG
KLRDDSFQRKTGYVQQQDLHLETTTVREALEFSALLRQPAGTPKAEKLAYVDEVIKLLDM
QAYADAVVGVLGEGLNVEQRKRLTIGVELAAKPPLLLFVDEPTSGLDSQTSWAILDLLEK
LSKAGQSILCTIHQPSAMLFQRFDRLLFLAKGGRTVYFGDIGEHSKTMTSYFERHGAPKC
LDDENPAEWMLEAIGAAPGSTTERDWHQTWLESTEYQDVQTELQRLKSERAARASVADER
KGDTHNEFASPMTSQLMTVTHRVFQQYWRTPSYIYSKFILCCAVSLFIGLVFLNAPVTIQ
GLQNQMFAIFNILSIFGQLVQQQMPHFVTQRSLYEVRERPSKTYSWQVFMLSQIMVEIPW
NTLMSVFMFICVYYPVGFDKNAAVTGTEVERGGLMWLLFWQFVIFTCTFAHACIAITDTA
EAGGNLANVLFMLCLFFCGVLASPSSMPGFWVFMYRANPFTYWVSAVLSTGLANQDVQCA
SNELVKVTAPDGLTCGDWLGPYAKAAGGKLWNEAATGVCEYCPVASTNTFLQQISASYAN
RWRDFGIGNAFIVFNIFASIFLYWLVRMPKGKKKE
>CROS192.96T00005341
MSEKPTEGLGGFPGKSLTSSRETMIDSAASHKIQSSPN
EKGHSKSEIELGTNGEASDSDESVGSEMERRYSAIQELARRVS-HQSVG-IDGNARNLFA
NNDPNSPLNPSGEHFSARIWAKTLSRYSSDNGVNFRKTGFCFQNMNVYGFGNATDYQKDV
GNILLELPDLARNLFAKNHGNRRIDILRNFDGIVRSGEMLVVLGPPGAGCTTFLKTIAGE
QNGIYTDNSTYLNYQGVTADEMHSHHRGEAIYTAEVDVHFPMLSVGDTLTFASRARCPRT
LPEGISHNEYCDHQRDVVMNMYGIAHTVNTRVGNEYIRGVSGGERKRVTIAEATLSNAPL
QCWDNSTRGLDSANAIEFCKTLRLQSELFGQTCAVSIYQAPQSAYDLFDKAAVLYEGRQI
FFGPGNKAKEYFVNLGFECPARQTTPDFLTSMTAPSERVVRKGFEGKVPRTPDEFAECWK
NSEEYKALQREIEEYKQEYALNGPHAEEFRAGKQAVQGKGQRLKSPYTLTYGQQIKLCLW
RGYKRLIGDPSLTIFSLVANTVIALIASSLFYNLQPHTGSFYGRTAVLFLAILANAFSSA
LEILTQYSQRPIVEKHSRYGFYHSSSEAFASILVDMPYKVLNSIFYNLTIYFMAHLRREP
GAFFFFWLVTFLMVLAMSGLFRSI------AALSRTLSQAMVPAAILILAMVIFTGFVIP
VRYMLGWCRWINWLDPVAYAYEALMINEFTGRSFECMSYVPMTTVPGYENTSLENMACTV
VGSVPGRTTVLGEDYYEQMYSYHPSHKWRNVGILIAFAVGLHLVYLCATEWISAKKSKGE
VLVFRKGYVPKS-ADNKGDIEAAVSGPAVI--ADR--AGSDSEGGNIQGSTSVFHWNNVC
YDIKIKGEPRRILDNVDGWVKPGTLTALMGVSGAGKTTLLDCLADRISMGVITGEMLVDG
KLRDDSFQRKTGYVQQQDLHLETTTVREALEFSALLRQPAGTPKAEKLAYVDEVIKLLDM
QAYADAVVGVLGEGLNVEQRKRLTIGVELAAKPPLLLFVDEPTSGLDSQTSWAILDLLEK
LSKAGQSVLCTIHQPSAMLFQRFDRLLFLAKGGKTVYFGDIGEHSHTMTSYFERHGAPKC
LDDENPAEWMLEAIGAAPGSSTERDWHQTWLDSTEYQDVQTELQRLKSERAARASVADER
KGDTHDEFASPMTSQLMTVTHRVFQQYWRTPSYIYSKFILCCAVSLFIGLVFLNAPVTIQ
GLQNQMFAIFNILSIFGQLVQQQMPHFVTQRSLYEVRERPSKTYSWQVFMLSQIIVEIPW
NTLMSVFMFVCVYYPVGFDKNAAVTGTQVERGGLMWLLFWQFVIFTCTFAHACIAITDTA
EAGGNLANVLFMLCLFFCGVLASPSSMPGFWVFMYRCNPFTYWVSAVLSTGLANQDVQCA
SNELVKVMAPDGQTCGDWLGPYATAAGGKIWNEAATGMCEYCPVASTNTFLQQISASYAN
RWRDFGIGNAFIVFNIFASIFLYWLVRMPKGKKKE
>CRSOLT00017146
MSEKPTGGLGGFPGKSPTSSRETMIDSAASQKVQASPN
EKGHNKSEIEVGTNGEASDSDESVGSEMERRHSAIQELARRFS-HQSVGDIHGNARNLFA
NNDPNSPLNPSGDHFSARVWAKTLARYSSDNGVNFRKTGFCFQNMNVYGFGNATDYQKDV
GNILLELPDLARNLFSKNHGNRRIDILRSFDGIVRSGEMLVVLGPPGAGCTTFLKTLAGE
QNGIYTDKSTYLNYQGVTADEMHSHHRGEAIYTAEVDVHFPMLSVGDTLTFASRARCPRN
LPEGISHNEYCDHQRDVVMNMYGIAHTVNTRVGNEYIRGVSGGERKRVTIAEATLSNAPL
QCWDNSTRGLDSANAIEFCKTLRLQSELFGQTCAVSIYQAPQSAYDLFDKAAVLYEGRQI
FFGPGNKAKEYFVNLGFECPARQTTPDFLTSMTAPSERVVRKGFEGKVPRTPDEFAECWK
NSEEYKALQREIEEYKQEYALNGPHAEEFRAGKKAVQGKGQRLKSPYTLTYGQQIKLCLW
RGWKRLIGDPSLTIFSLVANTVIALIASSLFYNLQPHTGSFYGRTAVLFLAILANAFSSA
LEILTQYSQRPIVEKHSRYGFYHSSSEAFASILVDMPYKVLNSIFYNLTIYFMAHLRREP
GAFFFFWLVTFLMVLAMSGLFRSI------AALSRTLSQAMVPAAILILAMVIFTGFVIP
VRYMLGWCRWINWLDPVAYAYEALMINEFTGRSFECMAFVPMRTVPGYENTSIENMACTV
VGSVPGRSAVLGEDYYEQMYSYHPSHKWRNVGILIAFAVGLHLIYLCATEWISAKKSKGE
VLVFRKGHLPKS-ADNKGDIEAAVSGPAVI--ADR--AGSDSEGGNIQGSTSVFHWNNVC
YDIKIKGEPRRILDNVDGWVKPGTLTALMGVSGAGKTTLLDCLADRISMGVITGEMLVDG
KLRDDSFQRKTGYVQQQDLHLETTTVREALEFSALLRQPAGTPKAEKLAYVDEVIRLLDM
QAYADAVVGVLGEGLNVEQRKRLTIGVELAAKPPLLLFVDEPTSGLDSQTSWAILDLLEK
LSKAGQSVLCTIHQPSAMLFQRFDRLLFLAKGGKTVYFGDIGEHSKTMTSYFERHGAPKC
LDDENPAEWMLEAIGAAPGSSTERDWHQTWLDSSEYEGVQTELQRLKSERAARASVADER
KGDTHDEFASPMTSQLLTVTHRVFQQYWRTPSYIYSKFILCCAVSLFIGLVFLNAPVTIQ
GLQNQMFAIFNILSIFGQLVQQQMPHFVTQRSLYEVRERPSKTYSWQVFMLSQIMVEIPW
NTLMSVFMFVCVYYPVGFDKNAAVTGTQVERGGLMWLLFWQFVIFTCTFAHACIAITDTA
EAGGNLANVLFMLCLFFCGVLASPSSMPGFWVFMYRANPFTYWVSAVLSTGLANQDVQCA
SNEIVKVTAPDGLTCGDWLGPYAEAAGGKLWNAAATGVCEYCPVASTNTFLQQISASYAN
RWRDFGIGNAFIVFNIFASIFLYWLVRMPKGKKKE
>CCLO67-1T00001478
MSEKPTGGLGGFHGKSLTSSRETMIDSAASQKIQSSPN
EKGHSKSEIEVGTNGEGSDSEESVGSEMERRHSAIQELARRFS-HQSVGDIHGNARNLFA
NNDPNSPLNPSGEHFSARVWAKTLAKYSSDNGVNFRKTGFCFQNMNVYGFGNATDYQKDV
GNILLELPDLARNLFSKNHGNRRIDILRNFDGVVRSGEMLVVLGPPGAGCTTFLKTVAGE
QNGIYTDKSTYLNYQGVTADEMHSYHRGEAIYTAEVDVHFPMLSVGDTLTFASRARCPRN
LPEGISHNEYCDHQRDVVMNMYGIAHTVNTRVGNEYIRGVSGGERKRVTIAEATLSNAPL
QCWDNSTRGLDSANAIEFCKTLRLQSELFGQTCAVSIYQAPQSAYDLFDKVALLYEGRQI
FFGPSNKAKEYFVNLGFECPSRQTTPDFLTSMTAPSERVVRKGFEGKVPRTPDEFAECWK
NSEEYKALQREIEEYKQEYALNGPHAEEFRAGKKAVQGKGQRLKSPYTLVYAQQIKLCLW
RGWKRLIGDPSLTIFSLIANTSIALIASSLFYNLQPDTGSFYGRTAVLFLAILANAFSTA
LEILTQYSQRPIVEKHSRYGFYHSSSEAFASILVDMPYKVLNSIFYNLTIYFMTHLRREA
GAFFFFWLVTFLMVLAMSGLFRSI------AALSRTLSQAMVPAAILILAMVIFTGFVIP
VRYMLGWCRWINWLDPVAYAYEALMINEFTGRDFECVSFVPMLSVPGYENTSVENMACTV
VGSVPGRTTVLGEDYYEQNYSYHPSHKWRNVGILIGFAVGLHLIYLCATEWISAKKSKGE
VLVFRKGFIPKS-ADNKGDIEAAVSGPAVI--ADR--AGSDSEEGNIQGSTSVFHWNNVC
YDIKIKGEPRRILDNVDGWVKPGTLTALMGVSGAGKTTLLDCLADRISMGVITGEMLVDG
KLRDDSFQRKTGYVQQQDLHLETSTVREALEFSALLRQPAGTPKAEKLAYVDEVIKLLDM
QAYADAVVGVLGEGLNVEQRKRLTIGVELAAKPPLLLFVDEPTSGLDSQTSWAILDLLEK
LSKAGQSVLCTIHQPSAMLFQRFDRLLFLAKGGKTVYFGDIGEHSKTMTSYFERHGAPKC
LDDENPAEWMLEAIGAAPGSTTERDWHQTWLESTEYQDVQTELQRLKSERATRASVADER
KGDTPDEFASPMTSQLMTVTHRVFQQYWRTPSYIYSKFILCSAVSLFIGLVFLNAPLSIQ
GLQNQMLAMFNILTIFGQLVQQQMPHFVTQRSLYEVRERPSKTYSWQVFMLSQIIVEIPW
NTLMSVFMFICVYYPVGFDKNAAVTGTQVERGGLMWLLFWQFVIFTCTFAHACIAITDTA
EAGGNLANMLFMLCLFFCGVLASPSSMPGFWVFMYRANPFTYWVSAVMSTGLANQDVQCA
SNELVKVNAPDGLTCGDWLGPYAEVAGGKLWNEAATGVCEYCPLASTNSFLQQISASYAN
RWRDFGIGNAFIVFNIFASIFLYWLVRMPKGKKKE
>CROS570.77T00000160
MSEKPTGGLGGFHGKSLTSSRETMIDSAASQKIQSSPN
EKGHSKSEIEVGTNGEGSDSEESVGSEMERRHSAIQELARRFS-HQSVGDIHGNARNLFA
NNDPNSPLNPSGEHFSARVWAKTLAKYSSDNGVNFRKTGFCFQNMNVYGFGNATDYQKDV
GNILLELPDLARNLFSKNHGNRRIDILRNFDGVVRSGEMLVVLGPPGAGCTTFLKTVAGE
QNGIYTDKSTYLNYQGVTADEMHSHHRGEAIYTAEVDVHFPMLSVGDTLTFASRARCPRN
LPEGISHNEYCDHQRDVVMNMYGIAHTVNTRVGNEYIRGVSGGERKRVTIAEATLSNAPL
QCWDNSTRGLDSANAIEFCKTLRLQSELFGQTCAVSIYQAPQSAYDLFDKVALLYEGRQI
FFGPSNKAKEYFVNLGFECPSRQTTPDFLTSMTAPSERVVRKGFEGKVPRTPDEFAECWK
NSEEYKALQREIEEYKQEYALNGPHAEEFRAGKKAVQGKGQRLKSPYTLVYAQQIKLCLW
RGWKRLIGDPSLTIFSLIANTSIALIASSLFYNLQPDTGSFYGRTAVLFLAILANAFSTA
LEILTQYSQRPIVEKHSRYGFYHSSSEAFASILVDMPYKVLNSIFYNLTIYFMTHLRREA
GAFFFFWLVTFLMVLAMSGLFRSI------AALSRTLSQAMVPAAILILAMVIFTGFVIP
VRYMLGWCRWINWLDPVAYAYEALMINEFTGRDFECVSFVPMLSVPGYENTSVENMACTV
VGSVPGRTTVLGEDYYEQNYSYHPSHKWRNVGILIGFAVGLHLIYLCATEWISAKKSKGE
VLVFRKGFIPKS-ADNKGDIEAAVSGPAVI--ADR--AGSDSEEGNIQGSTSVFHWNNVC
YDIKIKGEPRRILDNVDGWVKPGTLTALMGVSGAGKTTLLDCLADRISMGVITGEMLVDG
KLRDDSFQRKTGYVQQQDLHLETSTVREALEFSALLRQPAGTPKAEKLAYVDEVIKLLDM
QAYADAVVGVLGEGLNVEQRKRLTIGVELAAKPPLLLFVDEPTSGLDSQTSWAILDLLEK
LSKAGQSVLCTIHQPSAMLFQRFDRLLFLAKGGKTVYFGDIGEHSKTMTSYFERHGAPKC
LDDENPAEWMLEAIGAAPGSTTERDWHQTWLESTEYQDVQTELQRLKSERATRASVADER
KGDTPDEFASPMTSQLMTVTHRVFQQYWRTPSYIYSKFILCSAVSLFIGLVFLNAPLSIQ
GLQNQMLAMFNILTIFGQLVQQQMPHFVTQRSLYEVRERPSKTYSWQVFMLSQIIVEIPW
NTLMSVFMFICVYYPVGFDKNAAVTGTQVERGGLMWLLFWQFVIFTCTFAHACIAITDTA
EAGGNLANMLFMLCLFFCGVLASPSSMPGFWVFMYRANPFTYWVSAVMSTGLANQDVQCA
SNELVKVNAPDGLTCGDWLGPYAEVAGGKLWNEAATGVCEYCPLASTNSFLQQISASYAN
RWRDFGIGNAFIVFNIFASIFLYWLVRMPKGKKKE
>CRV2T00013408_ABCG6
--------------MATNQGRFEMLPEADDSEVQ----
--------------------DESASSEMERRHSTVQSLARQFSQHSAVGDVHENPKALFA
NDDPASPLNPSGHNFNARTWAKTLARYNIDNGIGFRKTGFCFQDLNVFGYGTSTDYQKNL
GNMFLEIPNLFRKAFMKNKGQRRIDILRGCDGVVKPGEMLVILGPPGAGCTTFLKAIAGE
HNGIYLDSAAYLNYNGITAKEMHTQHKGEAIYTAEVDVHFPMLSVADTLTFASRARCPSK
IPPGVTRNQYCDHYRDVVMGMYGITHTLNTQVGNEYIRGVSGGERKRVTIAEATLSYAPL
QCWDNSTRGLDSANAIEFCRTLRLQSELFGHTCAVSIYQSPQSAYELFDKTLLLYEGRQI
YFGSAVKAKEYFIKLGFECPDRQTTPDFLTSMTSPSERIVRKGWEEKTPRTPDEFAACWK
SSGDYRDLQVEIEDYKSEYAFDGPHGDEFRAHKHASQGKGQRLKSPYTLTYGQQVQLCLW
RGWKRLVGNPSLTIFVLIANTCVGFIVSSLFYNLQQDSSSFYGRTAVLFMAILANAFASA
IEILTQYSQRPIVEKHDRYGFYHPSSEAFASVLVDLPYKITNSIFYNLTIYFMTNLRREP
GAFFFFWFVSLLMVMAMSGLFRSI------ASLSRTLSQAMVPASILMLAMVIFTGFVIP
VDYMLGWCRWINYLDPVAYGYEALMINEFSGRTFKCSAFVPMPSIPGYENVSLENMACTT
VGTPAGVATVSGDDYYMTQYSYLPEHKWRNVGILIAFVIGLHLIYFAATEWISAKKSKGE
VLVFRRGHVPQEYHGARSDIEASVKGPATI--MEKMAPSSGSEDGVIQGSTSVFHWSKVC
YDIKIKGEPRRILDKIDGWVKPGTLTALMGVSGAGKTTLLDCLADRVGMGVISGDILVDG
HVRDASFQRKTGYVQQQDLHLETTTVREALEFSALLRQPNTTPRAEKLAYVDEVIKLLDM
QAYADAVVGVLGEGLNVEQRKRLTIGVELAAKPPLLLFVDEPTSGLDSQTSWSILDLLEK
LSKAGQSVLCTIHQPSAMLFQRFDRLLFLAEGGKTVYFGEIGKGSETMTSYFERHGAPKC
LKDENPAEWMLEAIGAAPGATTEVDWHQTWLDSPEYNEVQTELEHLISNPVNHPD--SIG
ATDTDSEFASPLWPQLLIVSHRVFQQYWRTPSYISSKFALLTLISLFIGLVLIDAPLSIQ
GLQNQMFALFNILSVFGQIVQQQMPYFVTQRSLYEVRERPSKTYSWMVFIVSQLMAEIPW
NTIVSVLMFVCVYYPVGFQRNAAKTDTVVERGGLMWLLFWQFLLFTSTFAHACIAPLDTA
EGGGNVANILFMMCLFFCGVMATSDMMPRFWIFMYRVNPFTYWVSSVLSTGLANQDVQCA
ANELVKVHPPDGLTCGKYLEVFAAAAGGKIVNPDDTDSCLYCPMSSTNIFLDRINSNYDN
RWRDFGLGFAFIAFNIAAAIFLYWLVRMPKGRKKQ
>CROS192.96T00005130
--------------MATNQARVEVPLDSEYTELQ----
--------------------DESASSEMERRHSTVQSLARQFSHHSAVGDVRENPQALFA
NDDPDSPLNPSGHNFSARTWAKTLARYNTDNGIGFRKTGFCFQDLNVFGYGTSTDYQKNL
GNMFLEIPNLFRKTFTSHKG-RRIDILRGCDGVVKPGEMLVILGPPGAGCTTFLKTIAGE
HNGIYLDNKAYLNYSGIRAKEMHTQHKGEAIYTAEVDVHFPMLSVGDTLTFASRARCPSR
IPPGVTRNQYCDHYRDVVMGMYGITHTLNTQVGNEYIRGVSGGERKRVTIAEATLSYAPL
QCWDNSTRGLDSANAIEFCRTLRLQTELWGHTCAISIYQSPQSAYDLFDKTLLLYEGRQI
YFGPASKAKEYFIKLGFECPDRQTTPDFLTSMTSPLERIVRKGCEGKTPRTPDDFAACWR
SSEDYRDLQVEIEAYKTEYAFDGPHGDEFRAHKHASQGKGQRLKSPYTLTYGQQVQLCLW
RGWKRLVGNPSLTIFVLIANTCVGFIVSSLFYNLQQDSNSFYGRTAVLFMAILANAFASA
IEILTQYSQRPIVEKHDRYGFYHPSSEAFASVLVDLPYKITNSIFYNLTIYFMTNLRREP
GAFFFFWFVSLLMVMAMSGLFRSIFLILGSASLSRTLSQAMVPASILMLAMVVFTGFVIP
VDYMLGWCRWINYLDPVAYGYEALMINEFSGRTFKCSSFVPMPSIPGYENVSLENMACTT
VGTPAGVATVSGDDYYMTQYSYQPENKWRNVGILIAFVIGLHLIYFAATEWISAKKSKGE
VLVFRRGHVPQEYQGVRNDIEASVKGPSTI--IEKMTPSSGSEDGVIQGSTSVFHWSKVC
YDIKIKGEPRRILDNIDGWVKPGTLTALMGVSGAGKTTLLDCLADRVGMGVISGDILVDG
HARDASFQRKTGYVQQQDLHLETTTVREALEFSALLRQPNTTPRAEKLAYVDEVIKLLDM
QAYADAVVGVLGEGLNVEQRKRLTIGVELAAKPPLLLFVDEPTSGLDSQTSWSILDLLEK
LSKAGQSVLCTIHQPSAMLFQRFDRLLFLAEGGKTVYFGEIGKSSETMTSYFERHGAPKC
LKDENPAEWMLEAIGAAPGATTDVDWHQTWLDSPEYSQVQGELERLRSNPVNHPN--NIG
GADTDSEFASPLWPQLVIVSHRVFQQYWRTPSYISSKFALLTLISLFIGLVLIDAPLSIQ
GLQNQMFALFNILSVFGQIVQQQMPYFVTQRSLYEVRERPSKTYSWMVFIVSQLMAEIPW
NTVVSVLMFVCVYYPVGFQRNAAVTDTVVERGGLMWLLFWQFLLFTSTFAHACIAPLDTA
EGGGNVANILFMMCLFFCGVMATSDMMPGFWIFMYRVNPFTYWVSSVLSTGLANQDVTCA
TNELVKVHPPDGLTCGKYLEVFAAAAGGKIVNPDDVDSCLYCPMSSTNGFLKRINSNYDN
RWRDFGLGFVFIAFNIAAAIFLYWLVRMPKGRKKQ
>CRSOLT00007510
--------------MATNQARVEMLPEAEESEFQ----
--------------------DESASSEMERRHSTVQGLARQFSQHSAVGDVHDNPKALFA
NDDPESPLNPSGHNFSARTWAKTLARYNIDNGIGFRKTGFCFQDLNVFGYGTSTDYQKNL
GNMFLEIPNLFRKAFMQNKGQRRIDILSGCDGVVKPGEMLVILGPPGAGCTTFLKAIAGE
HNGIYLDSAAYLNYNGITAKEMHTQHKGEAIYTAEVDVHFPMLSVADTLTFASRARCPSK
IPPGVTRNQYCDHYRDVVMGMYGITHTLNTQVGNEYIRGVSGGERKRVTIAEATLSYAPL
QCWDNSTRGLDSANAIEFCRTLRLQSELFGHTCAVSIYQSPQSAYDLFDKTLLLYEGRQI
YFGSAVKAREYFVKLGFECPDRQTTPDFLTSMTSPSERIVRKGWDGKTPRTPDEFAACWK
NSEDYRHLQVEIEAYKREYAFDGPHGDEFRAHKHASQGKGQRLKSPYTLTYGQQVQLCLW
RGWKRLVGNPSLTIFVLIANTCVGFIVSSLFYNLQQDSNSFYGRTAVLFMAILANAFASA
IEILTQYSQRPIVEKHDRYGFYHPSSEAFASVLVDLPYKITNSIFYNLTIYFMTNLRREP
GAFFFFWFVSLLMVMAMSGLFRSI------ASLSRTLSQAMVPASILMLAMVVFTGFVIP
VDYMLGWCRWINYLDPVAYGYEALMINEFSGRTFSCSAFVPMPSIPGYENVALENMACTT
VGTPPGVATVSGDDYYMTQYSYQPEHKWRNVGILIAFVIGLHLIYFAATEWISAKKSKGE
VLVFRRGHVPQEYHGARNDIEASVKGPSAV--IEKMAPSSGSEDGVIQGSTSVFHWGKVC
YDIKIKGEPRRILDKIDGWVKPGTLTALMGVSGAGKTTLLDCLADRVGMGVISGEILVDG
HARDASFQRKTGYVQQQDLHLETTTVREALEFSALLRQPNTTPRAEKLAYVDEVIKLLDM
QAYADAVVGVLGEGLNVEQRKRLTIGVELAAKPPLLLFVDEPTSGLDSQTSWSILDLLEK
LSKAGQSVLCTIHQPSAMLFQRFDRLLFLAEGGKTVYFGEIGKGSETMTSYFERHGAPKC
LKDENPAEWMLEAIGAAPGATTEVDWHQTWLDSPEYNEVQTELEHLRSNPVNHPD--NIG
AADTDSEFASPLWPQLLIVSHRVFQQYWRTPSYISSKFALLTLISLFIGLVLIDAPLSIQ
GLQNQMFALFNILSVFGQIVQQQMPYFVTQRSLYEVRERPSKTYSWMVFIVSQLMAEIPW
NTVASVLMFVCVYYPVGFQRNAAKTDTVVERGGLMWLLFWQFLLFTSTFAHACIAPLDTA
EGGGNVANILFMMCLFFCGVMATSEMMPRFWIFMYRVNPFTYWVSSVLSTGLANQDVQCA
TNELVKVHPPDGLTCGKYLEVFAAAARGRIVNPDDTDSCLYCPMSSTNSFLDRINSTYDN
RWRDFGLGFVFIAFNIAAAVFLYWLVRMPKGRKKQ
>CROS245.78T00015673
QSYYPPN-------KGTNQGRFEMLPEVEDGEVQ----
--------------------DDSASSEMERRHSTVQNLARQFSQHSAVGDVHENPKALFA
NDDPESPLNPSGHNFSARTWAKTLARYNIDNGIGFRKTGFCFQDLNVFGYGTSTDYQKNV
GNMFLEIPNLFRKAFMKNKG-RRIDILRGCDGVVKPGEMLVILGPPGAGCTTFLKAIAGE
HNGIYLDSTAYLNYNGITAKEMHTQHKGEAIYTAEVDVHFPMLSVADTLTFASRARCPSK
IPPGVTRNQYCDHYRDIVMGMYGITHTLNTQVGNEYIRGVSGGERKRVTIAEATLSYAPL
QCWDNSTRGLDSANAIEFCRTLRLQSELFGHTCAVSIYQSPQSAYDLFDKTLLLYEGRQI
YFGSAAKAKEYFVRLGFECPDRQTTPDFLTSMTSPSERIVQKGWEGKTPRTPDEFAACWR
SSEDYRSLQVDIEAYKREYAFDGPHGDEFRAHKHASQGKGQRLKSPYTLTYGQQVQLCLW
RGWKRLVGNPSLTIFVLIANTCVGFIVSSLFYNLQQDTSSFYGRTAVLFMAILANAFASA
IEILTQYSQRPIVEKHDRYGFYHPSSEAFASVLVDLPYKVTNSIFYNLTIYFMTNLRREP
GAFFFFWFVSLLMVMAMSGLFRSI------ASLSRTLSQAMVPASILMLAMVVFTGFVIP
VDYMLGWCRWINYIDPVAYGYEALMINEFSGRTFKCSAFVPMPSVPGYENVRLENMACTT
VGTPAGVASVNGDDYYMTQYSYLPEHKWRNVGILIAFVIGLHLIYFAATEWISAKKSKGE
VLVFRKGHVPREYHGARNDIEASVKGPATIMEMEKLPPSSGSEDGVIQGSTSVFHWSKVC
YDIKIKGEPRRILDRIDGWVKPGTLTALMGVSGAGKTTLLDCLADRVGMGVISGDILVDG
HVRDASFQRKTGYVQQQDLHLETTTVREALEFSALLRQPNTTPRAEKLAYVDEVIKLLDM
QAYADAVVGVLGEGLNVEQRKRLTIGVELAAKPPLLLFVDEPTSGLDSQTSWSILDLLEK
LSKAGQSVLCTIHQPSAMLFQRFDRLLFLAKGGKTVYFGDIGEGSETMTSYFERHGAPKC
LKDENPAEWMLEAIGAAPGATTEVDWHQTWLDSPEYEEVQTELQHLISNPVNHSD--SIG
ATETDSEFASPLWPQLLVVSHRVFQQYWRTPSYIYSKFALLTLISLFIGLVLIDAPLSIQ
GLQNQMFALFNILSVFGQIVQQQMPYFVTQRSLYEVRERPSKTYSWMVFIVSQLMAEIPW
NTVVSVLMFVCVYYPVGFQRNAAMTDTVVERGGLMWLLFWQFLLFTSTFAHACIAAVDTA
EGGGNLANTLFMMCLFFCGVMASSDMMPRFWIFMYRLNPFTYWVSSVLSTGLANQDVQCA
TNELVKVHPPDGLTCGKYLEVFAAATGGKIINADDTDSCLYCPMSSTNSFLDRLNSTYDN
RWRDFGIGFAFIAFNIAAAIFLYWLVRMPKGKKKQ
>CCLO67-1T00009901
--------------MATNQGRFEMLPEAEDSEVQ----
--------------------DESASSEMERRHSTVQSLARQFSQHSAVGDVNENPKALFA
NDDPESPLNPSGHNFSARTWAKTLARYNIDNGIGFRKTGFCFQDLNVFGYGTSTDYQKNL
GNMFLEIPNLFRKAFMTNKGQRRIDILRGCDGVVKPGEMLVILGPPGAGCTTFLKAIAGE
HNGIYLDSAAYLNYNGITAKEMHTQHKGEAIYTAEVDVHFPMLSVADTLTFASRARCPSK
IPPGVTRNQYCDHYRDVVMGMYGITHTLNTQVGNEYIRGVSGGERKRVTIAEATLSYAPL
QCWDNSTRGLDSANAIEFCRTLRLQSELFGHTCAVSIYQSPQSAYDLFDKTLLLYEGRQI
YFGSAVKAKEYFVQLGFECPDRQTTPDFLTSMTSPSERIVRKGWEGKTPRTPDEFAACWK
SSEDYRDLQVEIEAYKKEYAFDGPHGDEFRAHKHASQGKGQRLKSPYTLTYGQQVQLCLW
RGWKRLVGNPSLTIFVLIANTCVGFIVSSLFYNLQQDSSSFYGRTAVLFMAILANAFASA
IEILTQYSQRPIVEKHDRYGFYHPSSEAFASVLVDLPYKITNSIFYNLTIYFMTNLRREP
GAFFFFWFVSLLMVMAMSGLFRSI------ASLSRTLSQAMVPASILMLAMVIFTGFVIP
VDYMLGWCRWINYLDPVAYGYEALMINEFSGRTFKCSSFVPMPSIPGYENVSLENMACTT
VGTPAGVATVSGDDYYMTQYSYLPEHKWRNVGILIAFVIGLHLIYFAATEWISAKKSKGE
VLVFRRGHVPQEYHGARGDIEASVKGPATI--MEKMAPSNGSEDGVIQGSTSVFHWSKVC
YDIKIKGEPRRILDKIDGWVKPGTLTALMGVSGAGKTTLLDCLADRVGMGVISGDILVDG
HVRDASFQRKTGYVQQQDLHLETTTVREALEFSALLRQPNTTPRPEKLAYVDEVIKLLDM
QAYADAVVGVLGEGLNVEQRKRLTIGVELAAKPPLLLFVDEPTSGLDSQTSWSILDLLEK
LSKAGQSVLCTIHQPSAMLFQRFDRLLFLAEGGKTVYFGDIGKGSETMTSYFERHGAPKC
LKDENPAEWMLEAIGAAPGATTEVDWHQTWLDSPEYDEVQTELEHLISNPVDHPD--SIR
ATDTDSEFASPLWPQLLIVSHRVFQQYWRTPSYISSKFTLLTLISLFIGLVLIDAPLSIQ
GLQNQMFALFNILSVFGQIVQQQMPYFVTQRSLYEVRERPSKTYSWMVFIVSQLMAEIPW
NTIVSVLMFVCVYYPVGFQRNAAKTDTVVERGGLMWLLFWQFLLFTSTFAHACIAPLDTA
EGGGNVANILFMMCLFFCGVMATSDMMPRFWIFMYRVNPFTYWVSSVLSTGLANQDVQCA
RNELVKVHPPDGLTCGKYLEVFAAAAGGKIVNPDDTDSCLYCPMSSTNSFLDRINSNYDN
RWRDFGLGFAFIAFNIAAAIFLYWLVRMPKGRKKQ
>CROS570.77T00012404
--------------MATNQGRFEMLPEAEDSEVQ----
--------------------DESASSEMERRHSTVQSLARQFSQHSAVGDVNENPKALFA
NDDPESPLNPSGHNFSARTWAKTLARYNIDNGIGFRKTGFCFQDLNVFGYGTSTDYQKNL
GNMFLEIPNLFRKAFMTNKGQRRIDILRGCDGVVKPGEMLVILGPPGAGCTTFLKAIAGE
HNGIYLDSAAYLNYNGITAKEMHTQHKGEAIYTAEVDVHFPMLSVADTLTFASRARCPSK
IPPGVTRNQYCDHYRDVVMGMYGITHTLNTQVGNEYIRGVSGGERKRVTIAEATLSYAPL
QCWDNSTRGLDSANAIEFCRTLRLQSELFGHTCAVSIYQSPQSAYDLFDKTLLLYEGRQI
YFGSAVKAKEYFVQLGFECPDRQTTPDFLTSMTSPSERIVRKGWEGKTPRTPDEFAACWK
SSEDYRDLQVEIEAYKKEYAFDGPHGDEFRAHKHASQGKGQRLKSPYTLTYGQQVQLCLW
RGWKRLVGNPSLTIFVLIANTCVGFIVSSLFYNLQQDSSSFYGRTAVLFMAILANAFASA
IEILTQYSQRPIVEKHDRYGFYHPSSEAFASVLVDLPYKITNSIFYNLTIYFMTNLRREP
GAFFFFWFVSLLMVMAMSGLFRSI------ASLSRTLSQAMVPASILMLAMVIFTGFVIP
VDYMLGWCRWINYLDPVAYGYEALMINEFSGRTFKCSSFVPMPSIPGYENVSLENMACTT
VGTPAGVATVSGDDYYMTQYSYLPEHKWRNVGILIAFVIGLHLIYFAATEWISAKKSKGE
VLVFRRGHVPQEYHGARGDIEASVKGPATI--MEKMAPSNGSEDGVIQGSTSVFHWSKVC
YDIKIKGEPRRILDKIDGWVKPGTLTALMGVSGAGKTTLLDCLADRVGMGVISGDILVDG
HVRDASFQRKTGYVQQQDLHLETTTVREALEFSALLRQPNTTPRPEKLAYVDEVIKLLDM
QAYADAVVGVLGEGLNVEQRKRLTIGVELAAKPPLLLFVDEPTSGLDSQTSWSILDLLEK
LSKAGQSVLCTIHQPSAMLFQRFDRLLFLAEGGKTVYFGDIGKGSETMTSYFERHGAPKC
LKDENPAEWMLEAIGAAPGATTEVDWHQTWLDSPEYDEVQTELEHLISNPVDHPD--SIR
ATDTDSEFASPLWPQLLIVSHRVFQQYWRTPSYISSKFTLLTLISLFIGLVLIDAPLSIQ
GLQNQMFALFNILSVFGQIVQQQMPYFVTQRSLYEVRERPSKTYSWMVFIVSQLMAEIPW
NTIVSVLMFVCVYYPVGFQRNAAKTDTVVERGGLMWLLFWQFLLFTSTFAHACIAPLDTA
EGGGNVANILFMMCLFFCGVMATSDMMPRFWIFMYRVNPFTYWVSSVLSTGLANQDVQCA
RNELVKVHPPDGLTCGKYLEVFAAAAGGKIVNPDDTDSCLYCPMSSTNSFLDRINSNYDN
RWRDFGLGFAFIAFNIAAAIFLYWLVRMPKGRKKQ
>CROS906.72AT00001681
--------------MATNQGRFEMLPEAEDSEIQ----
--------------------DESASSEMEHRHSTVQSLARQFSQHSAVGDVHENPKALFA
NDDPESPLNPSGHNFSARTWAKTLAQYNIDNGIGFRKTGFCFQDLNVFGYGTSTDYQKNL
GNMFLEIPNLFRKAFLKNKGQRRIDILRGCDGVVKPGEMLVILGPPGAGCTTFLKAIAGE
HNGIYLDSAAYLNYNGITAKEMHTQHKGEAIYTAEVDVHFPMLSVADTLTFASRARCPSK
IPPGVTRNQYCDHYRDVVMGMYGITHTLNTQVGNEYIRGVSGGERKRVTIAEATLSYAPL
QCWDNSTRGLDSANAIEFCRTLRLQSELFGHTCAVSIYQSPQSAYDLFDKTLLLYEGRQI
YFGSAVKAKEYFVKLGFECPDRQTTPDFLTSMTSPSERIVRKGWEGKTPRTPDEFAACWK
SSKDYRSLQVDIEAYKKEYAFDGPHGDEFRAHKHASQGKGQRLKSPYTLTYGQQVQLCLW
RGWKRLVGNPSLTIFVLIANTCVGFIVSSLFYNLQQDSSSFYGRTAVLFMAILANAFASA
IEILTQYSQRPIVEKHDRYGFYHPSSEAFASVLVDLPYKITNSIFYNLTIYFMTNLRREP
GAFFFFWFVSLLMVMAMSGLFRSI------ASLSRTLSQAMVPASILMLAMVIFTGFVIP
VDYMLGWCRWINYLDPVAYGYEALMINEFSGRTFKCSAFVPMPNIPGYENISLENMACTT
VGTPAGVATVSGDDYYMTQYSYLPEHKWRNVGILIAFVIGLHLIYFAATEWISAKKSKGE
VLVFRRGHVPQEYRGARSDIEASVKGPTTI--MEKMAPSSGSEDGVIQGSTSVFHWSKVC
YDIKIKGEPRRILDKIDGWVKPGTLTALMGVSGAGKTTLLDCLADRVGMGVISGDILVDG
HVRDASFQRKTGYVQQQDLHLETTTVREALEFSALLRQPNTTPRAEKLAYVDEVIKLLDM
QAYADAVVGVLGEGLNVEQRKRLTIGVELAAKPPLLLFVDEPTSGLDSQTSWSILDLLEK
LSKAGQSVLCTIHQPSAMLFQRFDRLLFLAEGGKTVYFGEIGKGSQTMTSYFERHGAPKC
LKDENPAEWMLEAIGAAPGATTEVDWHQTWLESPEYEEVQTELEHLISNPVIHPD--SIG
AADTDSEFASPLWPQLLIVSHRVFQQYWRTPSYISSKFALLTLISLFIGLVLIDAPLSIQ
GLQNQMFALFNILSVFGQIVQQQMPYFVTQRSLYEVRERPSKTYSWMVFIVSQLMAEIPW
NTVVSVLMFVCVYYPVGFQRNAAKTDTVVERGGLMWLLFWQFLLFTSTFAHACIAPLDTA
EGGGNVANILFMMCLFFCGVMATSEMMPRFWIFMYRVNPFTYWVSSVLSTGLANQDVQCA
RNELVKVHPPDGLTCGKYLEVFAVAAGGKIANPDDTDSCLYCPMSSTNSFLDRINSNYDN
RWRDFGLGFAFIAFNIAAAIFLYWLVRMPKGRKKQ
>CROSYKD0085T00012966
--------------MATNQGRFEMLPEAEDSEIQ----
--------------------DESASSEMEHRHSTVQSLARQFSQHSAVGDVHENPKALFA
NDDPESPLNPSGHNFSARTWAKTLARYNIDNGIGFRKTGFCFQDLNVFGYGTSTDYQKNL
GNMFLEIPNLFRKAFMKNKGQRRIDILRGCDGVVKPGEMLVILGPPGAGCTTFLKAIAGE
HNGIYLDSAAYLNYNGITAKEMHTQHKGEAIYTAEVDVHFPMLSVADTLTFASRARCPSK
IPPGVTRKQYCDHYRDVVMGMYGITHTLNTQVGNEYIRGVSGGERKRVTIAEATLSYAPL
QCWDNSTRGLDSANAIEFCRTLRLQSELFGHTCAVSIYQSPQSAYDLFDKTLLLYEGRQI
YFGSAVKAKEYFVKLGFECPDRQTTPDFLTSMTSPSERIVRKGWEGKTPRTPDEFAACWK
SSEDYRSLQVDIEAYKKEYAFDGPHGDEFRAHKHASQGKGQRLKSPYTLTYGQQVQLCLW
RGWKRLVGNPSLTIFVLIANTCVGFIVSSLFYNLQQDSSSFYGRTAVLFMAILANAFASA
IEILTQYSQRPIVEKHDRYGFYHPSSEAFASVLVDLPYKITNSIFYNLTIYFMTNLRREP
GAFFFFWFVSLLMVMAMSGLFRSI------ASLSRTLSQAMVPASILMLAMVIFTGFVIP
VDYMLGWCRWINYLDPVAYGYEALMINEFSGRTFKCSAFVPMPNIPGYENISLENMACTT
VGTPAGVATVSGDDYYMTQYSYLPEHKWRNVGILIAFVIGLHLIYFAATEWISAKKSKGE
VLVFRRGHVPQEYRGARSDIEASVKGPTTI--MEKMAPSSGSEDGVIQGSTSVFHWSKVC
YDIKIKGEPRRILDKIDGWVKPGTLTALMGVSGAGKTTLLDCLADRVGMGVISGDILVDG
HARDASFQRKTGYVQQQDLHLETTTVREALEFSALLRQPNTTPRAEKLAYVDEVIKLLDM
QAYADAVVGVLGEGLNVEQRKRLTIGVELAAKPPLLLFVDEPTSGLDSQTSWSILDLLEK
LSKAGQSVLCTIHQPSAMLFQRFDRLLFLAEGGKTVYFGEIGKGSETMTSYFERHGAPKC
LKDENPAEWMLEAIGAAPGATTEVDWHQTWLESPEYEEVQTELGHLISNPVNYPD--SIG
AADTDSEFASSLWPQLLIVSHRVFQQYWRTPSYISSKFALLTLISLFIGLVLIDAPLSIQ
GLQNQMFALFNILSVFGQIVQQQMPYFVTQRSLYEVRERPSKTYSWMVFIVSQLMAEIPW
NTVVSVLMFVCVYYPVGFQRNAAKTDTVVERGGLMWLLFWQFLLFTSTFAHACIAPLDTA
EGGGNVANILFMMCLFFCGVMATSEMMPRFWIFMYRVNPFTYWVSSVLSTGLANQDVQCA
RNELVKVHPPDGLTCGEYLEVFAAAAGGKIANPDDTDSCLYCPMSSTNSFLDRINSNYDN
RWRDFGLGFAFIAFNIAAAIFLYWLVRMPKGRKKQ
