# Supplementary material for: Comparative genomics highlights the importance of drug efflux transporters during evolution of mycoparasitism in Clonostachys subgenus Bionectria (Fungi, Ascomycota, Hypocreales)
Source: Evol Appl. 2020 Sep 28;14(2):476–97. doi: 10.1111/eva.13134 (PMC7896725; doi:10.1111/eva.13134)
Supplement: Supplementary file 10 — Table S3 [file EVA-14-476-s010.txt]

>KX184857.1 Clonostachys chloroleuca strain CML 1941 ATP citrate lyase (acl1) gene, partial cds
TTGAACAAGACTTGGCCTGAGGCTAAGGCTTGGGTTGCTGAGCGAGCTCGCAAGGAGCAG
CAGGTCGAGCACGTCTCCGGCCTGTTGACCCAGTTCCTCGTCGAGCCTTTTGTGCCCCAT
CCTCAAGATACCGAGTATTACATCAACATCAACTCGGTCCGTGATGTAAGTTACCTACCA
TTGTTTTTCTTTCTTTCTCCATTTCCATGGTTCGTCATGGCGGGACTCGATTTGAGACTC
GTATGGGGTGGGGCATATCATCAGACACCTACTCAACGGAGCGAGAGTCTTGTTGATAGG
CATGAGATGAACGAGGGACGATCCTCTGAGCCATGCTCACTTTTATAATGAAGGTGTGGT
TGTGGCCCGTTTTGTGGGTTCCGGGACAACGGCCGGTTCGACTGGACCGACTGGCGGGCG
GACGAACGGAGGTTCATTGAGATGCCGCTCAAAATGCCGTGTCCTCTCATTTTCAGTCTA
CCCTACACTCCCACGCTCATGGTTGCGTCCTCAAAAAATGTCTTTTACTCTTGCGCTAAC
CGGTATTTTTTTTTATCTAGGGTGACTGGATCCTCTTCACCCACGAGGGTGGTGTTGATG
TTGGTGATGTCGATGCTAAGGCCGAGAAGCTCTTGATCCCCGTGGATCTCAGCGAGTACC
CTTCAAACGAAGAGATTGCCTCCACCCTCCTGAAAAAGGTTCCCCAGGGTGTTCACAACG
TCCTTGTTGACTTCATTACCCGCCTGTACGCTGTCTACGTCGACTGCCAGTTCACCTACC
TCGAGATCAACC
>KX184847.1 Clonostachys chloroleuca strain CML 1213 ATP citrate lyase (acl1) gene, partial cds
TTGAACAAGACTTGGCCTGAGGCTAAGGCTTGGGTTGCTGAGCGAGCTCGCAAGGAGCAG
CAGGTCGAGCACGTCTCCGGCCTGTTGACCCAGTTCCTCGTCGAGCCTTTTGTGCCCCAT
CCTCAAGATACCGAGTATTACATCAACATCAACTCGGTCCGTGATGTAAGTTACCTACCA
TTGTTTTTCTTTCTTTCTCCATTTCCATGGTTCGTCATGGCGGGACTCGATTTGAGACTC
GTATGGGGTGGGGCATATCATCAGACACCTACTCAACGGAGCGAGAGTCTTGTTGATAGG
CATGAGATGAACGAGGGACGATCCTCTGAGCCATGCTCACTTTTATAATGAAGGTGTGGT
TGTGGCCCGTTTTGTGGGTTCCGGGACAACGGCCGGTTCGACTGGACCGACTGGCGGGCG
GACGAACGGAGGTTCATTGAGATGCCGCTCAAAATGCCGTGTCCTCTCATTTTCAGTCTA
CCCTACACTCCCACGCTCATGGTTGCGTCCTCAAAAAATGTCTTTTACTCTTGCGCTAAC
CGGTATTTTTTTTTATCTAGGGTGACTGGATCCTCTTCACCCACGAGGGTGGTGTTGATG
TTGGTGATGTCGATGCTAAGGCCGAGAAGCTCTTGATCCCCGTGGATCTCAGCGAGTACC
CTTCAAACGAAGAGATTGCCTCCACCCTCCTGAAAAAGGTTCCCCAGGGTGTTCACAACG
TCCTTGTTGACTTCATTACCCGCCTGTACGCTGTCTACGTCGACTGCCAGTTCACCTACC
TCGAGATCAACC
>KX184848.1 Clonostachys chloroleuca strain CML 1912 ATP citrate lyase (acl1) gene, partial cds
TTGAACAAGACTTGGCCTGAGGCTAAGGCTTGGGTTGCTGAGCGAGCTCGCAAGGAGCAG
CAGGTCGAGCACGTCTCCGGCCTGTTGACCCAGTTCCTCGTCGAGCCTTTTGTGCCCCAT
CCTCAAGATACCGAGTATTACATCAACATCAACTCGGTCCGTGATGTAAGTTACCTACCA
TTGTTTTTCTTTCTTTCTCCATTTCCATGGTTCGTCATGGCGGGACTCGATTTGAGACTC
GTATGGGGTGGGGCATATCATCAGACACCTACTCAACGGAGCGAGAGTCTTGTTGATAGG
CATGAGATGAACGAGGGACGATCCTCTGAGCCATGCTCACTTTTATAATGAAGGTGTGGT
TGTGGCCCGTTTTGTGGGTTCCGGGACAACGGCCGGTTCGACTGGACCGACTGGCGGGCG
GACGAACGGAGGTTCATTGAGATGCCGCTCAAAATGCCGTGTCCTCTCATTTTCAGTCTA
CCCTACACTCCCACGCTCATGGTTGCGTCCTCAAAAAATGTCTTTTACTCTTGCGCTAAC
CGGTATTTTTTTTTATCTAGGGTGACTGGATCCTCTTCACCCACGAGGGTGGTGTTGATG
TTGGTGATGTCGATGCTAAGGCCGAGAAGCTCTTGATCCCCGTGGATCTCAGCGAGTACC
CTTCAAACGAAGAGATTGCCTCCACCCTCCTGAAAAAGGTTCCCCAGGGTGTTCACAACG
TCCTTGTTGACTTCATTACCCGCCTGTACGCTGTCTACGTCGACTGCCAGTTCACCTACC
TCGAGATCAACC
>KX184849.1 Clonostachys chloroleuca strain CML 1916 ATP citrate lyase (acl1) gene, partial cds
TTGAACAAGACTTGGCCTGAGGCTAAGGCTTGGGTTGCTGAGCGAGCTCGCAAGGAGCAG
CAGGTCGAGCACGTCTCCGGCCTGTTGACCCAGTTCCTCGTCGAGCCTTTTGTGCCCCAT
CCTCAAGATACCGAGTATTACATCAACATCAACTCGGTCCGTGATGTAAGTTACCTACCA
TTGTTTTTCTTTCTTTCTCCATTTCCATGGTTCGTCATGGCGGGACTCGATTTGAGACTC
GTATGGGGTGGGGCATATCATCAGACACCTACTCAACGGAGCGAGAGTCTTGTTGATAGG
CATGAGATGAACGAGGGACGATCCTCTGAGCCATGCTCACTTTTATAATGAAGGTGTGGT
TGTGGCCCGTTTTGTGGGTTCCGGGACAACGGCCGGTTCGACTGGACCGACTGGCGGGCG
GACGAACGGAGGTTCATTGAGATGCCGCTCAAAATGCCGTGTCCTCTCATTTTCAGTCTA
CCCTACACTCCCACGCTCATGGTTGCGTCCTCAAAAAATGTCTTTTACTCTTGCGCTAAC
CGGTATTTTTTTTTATCTAGGGTGACTGGATCCTCTTCACCCACGAGGGTGGTGTTGATG
TTGGTGATGTCGATGCTAAGGCCGAGAAGCTCTTGATCCCCGTGGATCTCAGCGAGTACC
CTTCAAACGAAGAGATTGCCTCCACCCTCCTGAAAAAGGTTCCCCAGGGTGTTCACAACG
TCCTTGTTGACTTCATTACCCGCCTGTACGCTGTCTACGTCGACTGCCAGTTCACCTACC
TCGAGATCAACC
>KX184850.1 Clonostachys chloroleuca strain CML 1917 ATP citrate lyase (acl1) gene, partial cds
TTGAACAAGACTTGGCCTGAGGCTAAGGCTTGGGTTGCTGAGCGAGCTCGCAAGGAGCAG
CAGGTCGAGCACGTCTCCGGCCTGTTGACCCAGTTCCTCGTCGAGCCTTTTGTGCCCCAT
CCTCAAGATACCGAGTATTACATCAACATCAACTCGGTCCGTGATGTAAGTTACCTACCA
TTGTTTTTCTTTCTTTCTCCATTTCCATGGTTCGTCATGGCGGGACTCGATTTGAGACTC
GTATGGGGTGGGGCATATCATCAGACACCTACTCAACGGAGCGAGAGTCTTGTTGATAGG
CATGAGATGAACGAGGGACGATCCTCTGAGCCATGCTCACTTTTATAATGAAGGTGTGGT
TGTGGCCCGTTTTGTGGGTTCCGGGACAACGGCCGGTTCGACTGGACCGACTGGCGGGCG
GACGAACGGAGGTTCATTGAGATGCCGCTCAAAATGCCGTGTCCTCTCATTTTCAGTCTA
CCCTACACTCCCACGCTCATGGTTGCGTCCTCAAAAAATGTCTTTTACTCTTGCGCTAAC
CGGTATTTTTTTTTATCTAGGGTGACTGGATCCTCTTCACCCACGAGGGTGGTGTTGATG
TTGGTGATGTCGATGCTAAGGCCGAGAAGCTCTTGATCCCCGTGGATCTCAGCGAGTACC
CTTCAAACGAAGAGATTGCCTCCACCCTCCTGAAAAAGGTTCCCCAGGGTGTTCACAACG
TCCTTGTTGACTTCATTACCCGCCTGTACGCTGTCTACGTCGACTGCCAGTTCACCTACC
TCGAGATCAACC
>KX184851.1 Clonostachys chloroleuca strain CML 1918 ATP citrate lyase (acl1) gene, partial cds
TTGAACAAGACTTGGCCTGAGGCTAAGGCTTGGGTTGCTGAGCGAGCTCGCAAGGAGCAG
CAGGTCGAGCACGTCTCCGGCCTGTTGACCCAGTTCCTCGTCGAGCCTTTTGTGCCCCAT
CCTCAAGATACCGAGTATTACATCAACATCAACTCGGTCCGTGATGTAAGTTACCTACCA
TTGTTTTTCTTTCTTTCTCCATTTCCATGGTTCGTCATGGCGGGACTCGATTTGAGACTC
GTATGGGGTGGGGCATATCATCAGACACCTACTCAACGGAGCGAGAGTCTTGTTGATAGG
CATGAGATGAACGAGGGACGATCCTCTGAGCCATGCTCACTTTTATAATGAAGGTGTGGT
TGTGGCCCGTTTTGTGGGTTCCGGGACAACGGCCGGTTCGACTGGACCGACTGGCGGGCG
GACGAACGGAGGTTCATTGAGATGCCGCTCAAAATGCCGTGTCCTCTCATTTTCAGTCTA
CCCTACACTCCCACGCTCATGGTTGCGTCCTCAAAAAATGTCTTTTACTCTTGCGCTAAC
CGGTATTTTTTTTTATCTAGGGTGACTGGATCCTCTTCACCCACGAGGGTGGTGTTGATG
TTGGTGATGTCGATGCTAAGGCCGAGAAGCTCTTGATCCCCGTGGATCTCAGCGAGTACC
CTTCAAACGAAGAGATTGCCTCCACCCTCCTGAAAAAGGTTCCCCAGGGTGTTCACAACG
TCCTTGTTGACTTCATTACCCGCCTGTACGCTGTCTACGTCGACTGCCAGTTCACCTACC
TCGAGATCAACC
>KX184833.1 Clonostachys byssicola strain CML 422 ATP citrate lyase (acl1) gene, partial cds
TTGAACAAGACTTGGCCCGAGGCTAAGGCTTGGGTTGCTGAGCGAGCTCGCAAGGAGCAG
CAGGTCGAGCACGTCTCCGGCCTGTTGACCCAGTTCCTCGTCGAGCCTTTTGTGCCCCAT
CCTCAAGATACCGAGTATTACATCAACATCAACTCGGTCCGTGATGTAAGTTACCAACCA
TTTTTTTCTCTTTCTTTCTCCATTTCCATGGTTTGTCACGGGGGTACTCGATTTGAGACT
GGTATGGGGTGGGGTACATGATCAGGCACCTACTCAACTGAGCGAGTGTCTTGTTGATGG
GCATGAAGTGAACGAGGGACGATCCTCTGGGCCATACTCACTTTTATAATGAAGGTGTGG
TTGTGGCCCGTTTTGTGGGTTCCGGCACAACGGCCGGTTCGACTGGACCGACCGGCGGGC
GGACGAACGGAGGTTCATGAGATGCACCTTCAAAATCCACTACCCTCAAAATGCCTTGTC
CTCATATTCAGTCTACCCTACAGTCTAAACCTGCTGATGTCGTTCTCAAATGTCTTTTAT
TCTAGCGCTAACTGATGTTTTCTTATCTAGGGCGACTGGATCCTGTTCACCCACGAGGGT
GGTGTTGATGTTGGTGATGTCGATGCTAAGGCCGAGAAGCTCTTGATCCCCGTGGATCTG
AGCGAGTACCCTTCAAACGAGGAGATTGCCTCCACCCTCCTGAAAAAGGTTCCCCAGGGT
GTTCACAACGTCCTTGTTGACTTCATCACCCGCCTGTACGCTGTCTACGTCGACTGCCAG
TTCACCTACCTCGAGATCAACC
>KX184835.1 Clonostachys byssicola strain CML 2309 ATP citrate lyase (acl1) gene, partial cds
TTGAACAAGACTTGGCCCGAGGCCAAGGCTTGGGTTGCTGAGCGAGCTCGCAAGGAGCAG
CAGGTCGAGCACGTCTCCGGCCTGTTGACCCAGTTCCTCGTCGAGCCTTTCGTGCCCCAT
CCTCAAGATACCGAGTATTACATCAACATCAACTCGGTCCGTGATGTAAGTTACCTACCA
CTTTTTCTCTTTCTTTTCCATTTCCATGGTTTGTCCCGGGGGTACTCGATCTGAGACTCG
TATGGGGTGGGGCATATGATCAGACACCTACTCAACTGAGCGAGCGTCTTGTTGATGGGC
ATGAAATGAACGAGGGACGATCCTCTGGGCCATACTCACCTTTATAATGAAGGTGGTTGT
GGCCCGTTTTGTGGGTTCCGGCACAACGGCCGGTTCGACTGGACCGACCGGCGGGCGGAC
GAACGGAGGTTCATGAGATGCACCTTCAAAATCCACTACGCTCAAAATGCCGTGCTGCTC
ATTTTCAGTTTACCCTACACTCTAAACCTCCTGATGGTGTTCTCAAAAATGTCTTTTACT
CTGGCGCTAACTGATGTTTTCTTATCTAGGGTGACTGGATCCTGTTCACCCACGAGGGTG
GTGTTGATGTTGGTGATGTCGATGCTAAGGCCGAGAAGCTCTTGATCCCCGTGGATCTCA
GCGAGTACCCTTCAAACGAAGAGATTGCCTCCACCCTCCTGAAAAAGGTTCCCCAGGGTG
TTCACAACGTCCTTGTTGACTTCATCACCCGCCTGTACGCTGTCTACGTCGACTGCCAGT
TCACCTACCTCGAGATCAACC
>KX184838.1 Clonostachys byssicola strain CML 2311 ATP citrate lyase (acl1) gene, partial cds
TTGAACAAGACTTGGCCCGAGGCCAAGGCTTGGGTTGCTGAGCGAGCTCGCAAGGAGCAG
CAGGTCGAGCACGTCTCCGGCCTGTTGACCCAGTTCCTCGTCGAGCCTTTTGTGCCCCAT
CCTCAAGATACCGAGTATTACATCAACATCAACTCGGTCCGTGATGTAAGTTACCTACAA
TTTTTCTCTTTCTTCATTTCCATGGTTTGTCACGGGGGTACTCGATCTGAGACTCGTATG
GGGTGGGGCATATGATCAGACACCTACTCAACTGAGCGAGCGTCTTGTTGATGGGCATGA
AATGAACGAGGGACGATCCTCTGGGCCATACTCACTTTTATAATGAAGGTGGTTGTGGCC
CGTTTTGTGGGTTCCGGCACAACGGCCGGTTCGACTGGACCGACCGGCGGGCGGACGAAC
GGAGGTTCATGAGATGCACCTTCAAAATCCACTACGCTCAAAATGCCGTGCTGCTCATTT
TCAGTTTACCCTACACTCTAAACCTCCTGATGGTGTTCTCAAAAATGTCTTTTACTCTGG
CGCTAACTGATGTTTTCTTATCTAGGGTGACTGGATCCTGTTCACCCACGAGGGTGGTGT
TGATGTTGGTGATGTCGATGCTAAGGCCGAGAAGCTCTTGATCCCCGTGGATCTCAGCGA
GTACCCTTCAAACGAAGAGATTGCCTCCACCCTCCTGAAAAAGGTTCCCCAGGGTGTTCA
CAACGTCCTTGTTGACTTCATCACCCGCCTGTACGCTGTCTACGTCGACTGCCAGTTCAC
CTACCTCGAGATCAACC
>KX184836.1 Clonostachys byssicola strain CML 2510 ATP citrate lyase (acl1) gene, partial cds
TTGAACAAGACTTGGCCCGAGGCTAAGGCTTGGGTTGCTGAGCGAGCTCGCAAGGAGCAG
CAGGTCGAGCACGTCTCCGGCCTGTTGACCCAGTTCCTCGTCGAGCCTTTTGTGCCCCAT
CCTCAAGATACCGAGTATTACATCAACATCAACTCGGTCCGTGATGTAAGTTACCAACCA
TTTTTTTCTCTTTCTTTCTCCATTTCCATGGTTTGTCACGGGGGTACTCGATCTGAGACT
GGTATGGGGTGGGGTACATGATCAGGCACCTACTCAACTGAGCGAGTGTCTTGTTGATGG
GCATGAAGTGAACGAGGGACGATCCTCTGGGCCATACTCACTTTTATAATGAAGGTGTGG
TTGTGGCCCGTTTTGTGGGTTCCGGCACAACGGCCGGTTCGACTGGACCGACTGGCGGGC
GGACGAACGGAGGTTCATGAGATGCACCTTCAAAATCCACTACCCTCAAAATGCCTTGTC
CTCATATCCAGTCTACCCTACAGTCTAAACCTGCTGATGGCGTTCTCAAATGTCTTTTAT
TCTAGCGCTAACTGATGTTTTCTTATCTAGGGCGACTGGATCCTGTTCACCCACGAGGGT
GGTGTTGATGTTGGTGATGTCGATGCTAAGGCCGAGAAGCTCTTGATCCCCGTGGATCTG
AGCGAGTACCCTTCAAACGAGGAGATTGCCTCCACCCTCCTGAAAAAGGTTCCCCAGGGT
GTTCACAACGTCCTTGTTGACTTCATCACCCGCCTGTACGCTGTCTACGTCGACTGCCAG
TTCACCTACCTCGAGATCAACC
>KX184841.1 Clonostachys byssicola strain CML 2511 ATP citrate lyase (acl1) gene, partial cds
TTGAACAAGACTTGGCCCGAGGCCAAGGCTTGGGTTGCTGAGCGAGCTCGCAAGGAGCAG
CAGGTCGAGCACGTCTCCGGCCTGTTGACCCAGTTCCTCGTCGAGCCTTTTGTGCCCCAT
CCTCAAGATACCGAGTATTACATCAACATCAACTCGGTCCGTGATGTAAGTTACCTACCA
TTTTTTCTCTTTCTTTCTCCATTTCCATGGTTTGTCACGGGGGTACTCGATCTGAGACTC
GCATGGGGTGGGGCATATGATCAGACACCTACTCAACTGAGCGAGCGTCTTGTTGATGGG
CATGAAATGAACGAGGGACGATCCTCTGGGCCATACTCACTTTTATAATGAAGGTGTGGT
TGTGGCCCGTTTTGTGGGTTCCGGCACAACGGCCGGTTCGACTGGACCGACCGGCGGGCG
GACGAACGGAGGTTCATGAGATGCACCTTCAAAATCCACTACGCTCAAAATGCCGTGCTG
CTCATTTTCAGTTTACCCTACACTCTAAACCTCCTGATGGTGTTCTCAAAAATGTCTTTT
ACTCTGGCGCTAACTGATGTTTTCTTATCTAGGGTGACTGGATCCTGTTCACCCACGAGG
GTGGTGTTGATGTTGGTGATGTCGATGCTAAGGCCGAGAAGCTCTTGATCCCCGTGGATC
TCAGCGAGTACCCTTCAAACGAAGAGATTGCCTCCACCCTCCTGAAAAAGGTTCCCCAGG
GTGTTCACAACGTCCTTGTTGACTTCATCACCCGCCTATACGCTGTCTACGTCGACTGCC
AGTTCACCTACCTCGAGATCAACC
>KX184864.1 Clonostachys rosea f. catenulata strain CML 2516 ATP citrate lyase (acl1) gene, partial cds
TTGAACAAGACTTGGCCCGAGGCCAAGGCTTGGGTTGCTGAGCGAGCTCGCAAGGAGCAG
CAGGTCGAGCACGTCTCCGGCCTGTTGACCCAGTTCCTCGTCGAGCCTTTTGTGCCCCAT
CCTCAAGATACCGAGTATTATATCAACATCAACTCGGTCCGTGATGTAAGTTACCTACCA
TTTTCTTTTCTCTCTTTCTCCATTTCCATGGTTCGTCATGGGGGTACTCGATCTGAGACT
CGTATGGGGTGGGGCATACGATCAGACAGCTACTCAACGGAGCGAGCGTCTTGTTGATGG
GCATGAAATGAACGAGGGACGATCCTCTGGGCCATACTCACTTTTATAATGAAGGTGTGG
TTGTGGCCCGTTTTGTGGGTTCCGGGACAACGGCCGGTTCGACTGGACCGACTGGCGGGC
GGACGAACGGAGGTTCATGAGATGCACCTTCAAAATCCACTACGCTCAGAATGCCGTATC
CCTCATTTTCAGTCTACCCTACACTCCAACCCTCATGATAGTGTTCTCAAAAATGTCCTT
TACTCTTGCGCTAACTGGTATTTTCTTATCTAGGGTGACTGGATCCTTTTCACCCACGAG
GGTGGTGTTGATGTTGGTGATGTCGATGCTAAGGCCGAGAAGCTCTTGATCCCCGTGGAT
CTCAGCGAGTACCCTTCAAACGAAGAGATTGCCTCCACCCTCCTGAAAAAGGTTCCCCAG
GGTGTTCACAACGTCCTTGTTGACTTCATCACCCGCCTGTACGCTGTCTACGTCGAATGC
CAGTTCACCTACCTCGAGATCAACC
>KX184865.1 Clonostachys rosea f. catenulata strain CML 2517 ATP citrate lyase (acl1) gene, partial cds
TTGAACAAGACTTGGCCCGAGGCCAAGGCTTGGGTTGCTGAGCGAGCTCGCAAGGAGCAG
CAGGTCGAGCACGTCTCCGGCCTGTTGACCCAGTTCCTCGTCGAGCCTTTTGTGCCCCAT
CCTCAAGATACCGAGTATTATATCAACATCAACTCGGTCCGTGATGTAAGTTACCTACCA
TTTTCTTTTTTCTCTTTCTCCATTTCCATGGTTCGTCATGGGGGTACTCGATCTGAGACT
CGTATGGGGTGGGGCATACGATCAGACAGCTACTCAACGGAGCGAGCGTCTTGTTGATGG
GCATGAAATGAACGAGGGACGATCCTCTGGGCCATACTCACTTTTATAATGAAGGTGTGG
TTGTGGCCCGTTTTGTGGGTTCCGGGACAACGGCCGGTTCGACTGGACCGACTGGCGGGC
GGACGAACGGAGGTTCATGAGATGCACCTTCAAAATCCACTACGCTCAGAATGCCGTATA
CCTCATTTTCACTCTACCCTACACTCCAACCCTCATGATAGCGTTCTCAAAAATGTCCTT
TACTCTTGCGCTAACTGGTATTTTCTTATCTAGGGTGACTGGATCCTTTTCACCCACGAG
GGTGGTGTTGATGTTGGTGATGTCGATGCTAAGGCCGAGAAGCTCTTGATCCCCGTGGAT
CTCAGCGAGTACCCTTCAAACGAAGAGATTGCCTCCACCCTCCTGAAAAAGGTTCCCCAG
GGTGTTCACAACGTCCTTGTTGACTTCATCACCCGCCTGTACGCTGTCTACGTCGAATGC
CAGTTCACCTACCTCGAGATCAACC
>KX184866.1 Clonostachys rosea f. rosea strain CML 817 ATP citrate lyase (acl1) gene, partial cds
TTGAACAAGACTTGGCCCGAGGCCAAGGCTTGGGTTGCTGAGCGAGCTCGCAAGGAGCAG
CAGGTCGAGCACGTCTCCGGCCTGTTGACCCAGTTCCTCGTCGAGCCTTTTGTGCCCCAT
CCTCAAGATACCGAGTATTATATCAACATCAACTCGGTCCGTGATGTAAGTTACCTACCA
TTTTCTTTTCTCTCTTTCTCCATTTCCATGGTTCGTCATGGGGGGTACTCGATCTGAGAC
TCGTATGGGGTGGGGCATATGATCAGACAGCTACTCAACGGAGCGAGCGTCTTGTTGATG
GGCATGAAATGAACGAGGGACGATCCTCTGGGCCATACTCACTTTTATAATGAAGGTGTG
GTTGTGGCCCGTTTTGTGGGTTCCGGGACAACGGCCGGTTCGACTGGACCGACTGGCGGG
CGGACGAACGGAGGTTCATGAGATGCACCTTCAAAATCCACTACGCTCGGAATGCCGTAT
ATCTCATTTTCAGTCTACCCTACACTCCAACCCTCATGATAGCGTTCTCAAAAATGTCCT
TTACTCTTGCGCTAACTGGTATTTTCTTATCTAGGGTGACTGGATCCTTTTCACCCACGA
GGGTGGTGTTGATGTTGGTGATGTCGATGCTAAGGCCGAGAAGCTCTTGATCCCCGTGGA
TCTCAGCGAGTACCCTTCAAACGAAGAGATTGCCTCCACCCTCCTGAAAAAGGTTCCCCA
GGGTGTTCACAACGTCCTTGTTGACTTCATCACCCGCCTGTACGCTGTCTACGTCGAATG
CCAGTTCACCTACCTCGAGATCAACC
>KX184868.1 Clonostachys rosea f. rosea strain CML 2518 ATP citrate lyase (acl1) gene, partial cds
CTGAACAAGACTTGGCCCGAGGCCAAGGCTTGGGTTGCTGAGCGAGCTCGCAAGGAGCAG
CAGGTCGAGCACGTCTCCGGCCTATTGACCCAGTTCCTCGTCGAGCCTTTTGTGCCCCAT
CCTCAAGATACCGAGTATTATATCAACATCAACTCGGTCCGTGATGTAAGTTACCTACCA
TTTTCTTTTCTCTCTTTCTCCATTTCCATGGTTCGTCATGGGGGTACTCGATCTGAGACT
CGTATGGGGTGGGGCATACAATCAGACAGCTACTCAACGGAGCGAGCGTCTTGTTGATGG
GCATGAAATGAACGAGGGACGATCCTCTGGGCCATACTCACTTTTATAATGAAGGTGTGG
TTGTGGCCCGTTTTGTGGGTTCCGGGACAACGGCCGGTTCGACTGGACCGACTGGCGGGC
GGACGAACGGAGGTTCATGAGATGCACCTTCAAAATCCACTACGCTCAGAATGCCGTATC
CCTCATTTTCAGTCTACCCTACACTCCAACCCTCATGATAGTGTTCTCAAAAATGTCCTT
TACTCTTGCGCTAACTGGTATTTTCTTATCTAGGGTGACTGGATCCTTTTCACCCACGAG
GGTGGTGTTGATGTTGGTGATGTCGATGCTAAGGCCGAGAAGCTCTTGATCCCCGTGGAT
CTCAGCGAGTACCCTTCAAACGAAGAGATTGCCTCCACCCTCCTGAAAAAGGTTCCCCAG
GGTGTTCACAACGTCCTTGTTGACTTCATCACCCGCCTGTACGCTGTCTACGTCGAATGC
CAGTTCACCTACCTCGAGATCAACC
>KX184859.1 Clonostachys rhizophaga strain CML 1210 ATP citrate lyase (acl1) gene, partial cds
TTGAACAAGACTTGGCCCGAGGCCAAGGCTTGGGTTGCTGAGCGAGCTCGCAAGGAGCAG
CAGGTCGAGCACGTCTCCGGCCTGTTGACCCAGTTCCTCGTCGAGCCTTTTGTGCCCCAT
CCTCAAGATACCGAGTATTATATCAACATCAACTCGGTCCGTGATGTAAGTTACCTACCA
TTTTTTTCTTTCTTTCTCCATTTCCATGGTTCGTCATGGGGGTACTCGATCTGAGACTCG
TATGGGGTGGGGCATACCATCAGACAGCTACTCAACGGAGCGAGCGTCTTGTTGATGGGC
ATGAAATGAACGAGGGACGATCCTCTGGGCCATACTCACTTTTATAATGAAGGTGTGGTT
GTGGCCCGTTTTGTGGGTTCCGGGACAACGGCCGGTTCGACTGGACCGACTGGCGGGCGG
ACGAACGGAGGTTCATGAGATGCACCTTCAAAATCCACTACGCTCAGAATGCCGTGTTCC
TTTCATTTTCAGTCTACCCTACACACCAAACCTCATGATGGCGTTCTCAAAAATTGTCCT
TTACTCTTGCGCTAACTGGTATTTTCTTATCTAGGGTGACTGGATCCTTTTCACCCACGA
GGGTGGTGTTGATGTTGGTGATGTCGATGCTAAGGCCGAGAAGCTCTTGATCCCCGTGGA
TCTCAGCGAGTACCCTTCGAACGAAGAGATTGCCTCCACCCTCCTGAAAAAAGTTCCCCA
GGGTGTTCACAACGTCCTTGTTGACTTCATCACCCGCCTGTACGCTGTCTACGTCGAATG
CCAGTTCACCTACCTCGAGATCAACC
>KX184860.1 Clonostachys rhizophaga strain CML 1984 ATP citrate lyase (acl1) gene, partial cds
TTGAACAAGACTTGGCCCGAGGCCAAGGCTTGGGTTGCTGAGCGAGCTCGCAAGGAGCAG
CAGGTCGAGCACGTCTCCGGCCTGTTGACCCACTTCCTCGTCGAGCCTTTTGTGCCCCAT
CCTCAAGATACCGAGTATTATATCAACATCAACTCGGTCCGTGATGTAAGTTACCTACCA
TTTTTTTCTTTCTTTCTCCATTTCCATGGTTCGTCATGGGGGTACTCGATCTGAGACTCG
TATGGGGTGGGGCATACCATCAGACAGCTACTCAACGGAGCGAGCGTCTTGTTGATGGGC
ATGAAATGAACGAGGGACGATCCTCTGGGCCATACTCACTTTTATAATGAAGGTGTGGTT
GTGGCCCGTTTTGTGGGTTCCGGGACAACGGCCGGTTCGACTGGACCGACTGGCGGGCGG
ACGAACGGAGGTTCATGAGATGCACCTTCAAAATCCACTACGCTCAGAATGCCGTGTTCC
CTTCAATTTCAGTCCAGTCTACCCTACACACCAAACCTCATGATGGCGTTCTCAAAAATT
GTCCTTTACTCTTGCGCTAACTGGTATTTTCTTATCTAGGGTGACTGGATCCTTTTCACC
CACGAGGGTGGTGTTGATGTTGGTGATGTCGATGCTAAGGCCGAGAAGCTCTTGATCCCC
GTGGATCTCAGCGAGTACCCTTCGAACGAAGAGATTGCCTCCACCCTCCTGAAAAAGGTT
CCCCAGGGTGTTCACAACGTCCTTGTTGACTTCATCACCCGCCTGTACGCTGTCTACGTC
GAATGCCAGTTCACCTACCTCGAGATCAACC
>KX184861.1 Clonostachys rhizophaga strain CML 2312 ATP citrate lyase (acl1) gene, partial cds
TTGAACAAGACTTGGCCCGAGGCCAAGGCTTGGGTTGCTGAGCGAGCTCGCAAGGAGCAG
CAGGTCGAGCACGTCTCCGGCCTGTTGACCCAGTTCCTCGTCGAGCCTTTTGTGCCCCAT
CCTCAAGATACCGAGTATTATATCAACATCAACTCGGTCCGTGATGTAAGTTACCTACCA
TTTTTTTCTTTCTTTCTCCATTTCCATGGTTCGTCATGGTGGTACTCGATCTGAGACTCG
TATGGGGTGGGGCATACCATCAGACAGCTACTCAACGGAGCGAGCGTCTTGTTGATGGGT
ATGAAATGAACGAGGGACGATCCTCTGGGCCATACTCACTTTTATAATGAAGGTGTGGTT
GTGGCCCGTTTTGTGGGCTCCGGGACAACGGCCGGTTCGACTGGACCGACTGGCGGGCGG
ACGAACGGAGGTTCATGAGATGCACCTTCAAAATCCACTACGCTCAGAATGCCGTGTTCC
CTTCATTTTCAGTCTACCCTACACACCAAACCTCATGATGGCGTTCTCAAAAATTGTCCT
TTACTCTTGCGCTAACTGGTATTTTCTTATCTAGGGTGACTGGATCCTTTTCACCCACGA
GGGTGGTGTTGATGTTGGTGATGTCGATGCTAAGGCCGAGAAGCTCTTGATCCCCGTGGA
TCTCAGCGAGTACCCTTCGAACGAAGAGATTGCCTCCACCCTCCTGAAAAAGGTTCCCCA
GGGTGTTCACAACGTCCTTGTTGACTTCATCACCCGCCTGTACGCTGTCTACGTCGAATG
CCAGTTCACCTACCTCGAGATCAACC
>KX184862.1 Clonostachys rhizophaga strain CML 2514 ATP citrate lyase (acl1) gene, partial cds
TTGAACAAGACTTGGCCCGAGGCCAAGGCTTGGGTTGCTGAGCGAGCTCGCAAGGAGCAG
CAGGTCGAGCACGTCTCCGGCCTGTTGACCCAGTTCCTCGTCGAGCCTTTTGTGCCCCAT
CCTCAAGATACCGAGTATTATATCAACATCAACTCGGTCCGTGATGTAAGTTACCTACCA
TTTTTTTCTTTCTTTCTCCATTTCCATGGTTCGTCATGGGGGTACTCGATCTGAGACTCG
TATGGGGTGGGGCATACCATCAGACAGCTACTCAACGGAGCGAGCGTCTTGTTGATGGGC
ATGAAATGAACGAGGGACGATCCTCTGGGCCATACTCACTTTTATAATGAAGGTGTGGTT
GTGGCCCGTTTTGTGGGTTCCGGGACAACGGCCGGTTCGACTGGACCGACTGGCGGGCGG
ACGAACGGAGGTTCATGAGATGCACCTTCAAAATCCACTACGCTCAGAATGCCGTGTTCC
CTTCATTTTCAGTCTACCCTACACACCAAACCTCATGATGGCGTTCTCAAAAATTGTCCT
TTACTCTTGCGCTAACTGGTATTTTCTTATCTAGGGTGACTGGATCCTTTTCACCCACGA
GGGTGGTGTTGATGTTGGTGATGTCGATGCTAAGGCCGAGAAGCTCTTGATCCCCGTGGA
TCTCAGCGAGTACCCTTCGAACGAAGAGATTGCCTCCACCCTCCTGAAAAAAGTTCCCCA
GGGTGTTCACAACGTCCTTGTTGACTTCATCACCCGCCTGTACGCTGTCTACGTCGAATG
CCAGTTCACCTACCTCGAGATCAACC
>KX184863.1 Clonostachys rhizophaga strain CML 2522 ATP citrate lyase (acl1) gene, partial cds
TTGAACAAGACTTGGCCCGAGGCCAAGGCTTGGGTTGCTGAGCGAGCTCGCAAGGAGCAG
CAGGTCGAGCACGTCTCCGGCCTGTTGACCCAGTTCCTCGTCGAGCCTTTTGTGCCCCAT
CCTCAAGATACCGAGTATTATATCAACATCAACTCGGTCCGTGATGTAAGTTACCTACCA
TTTTTTTCTTTCTTTCTCCATTTCCATGGTTCGTCATGGGGGTACTCGATCTGAGACTCG
TATGGGGTGGGGCATACCATCAGACAGCTACTCAACGGAGCGAGCGTCTTGTTGATGGGC
ATGAAATGAACGAGGGACGATCCTCTGGGCCATACTCACTTTTATAATGAAGGTGTGGTT
GTGGCCCGTTTTGTGGGTTCCGGGACAACGGCCGGTTCGACTGGACCGACTGGCGGGCGG
ACGAACGGAGGTTCATGAGATGCACCTTCAAAATCCACTACGCTCAGAATGCCGTGTTCC
TCCATTTTCAGTCTACCCTACACACCAAACCTCATGATGGCGTTCTCAAAAATTGTCCTT
TACTCTTGCGCTAACTGGTATTTTCTTATCTAGGGTGACTGGATCCTTTTCACCCACGAG
GGTGGTGTTGATGTTGGTGATGTCGATGCTAAGGCCGAGAAGCTCTTGATCCCCGTGGAT
CTCAGCGAGTACCCTTCGAACGAAGAGATTGCCTCCACCCTCCTGAAAAAGGTTCCCCAG
GGTGTTCACAACGTCCTTGTTGACTTCATCACCCGCCTGTACGCTGTCTACGTCGAATGC
CAGTTCACCTACCTCGAGATCAACC
>KX184873.1 Clonostachys pseudochroleuca strain CML 18 ATP citrate lyase (acl1) gene, partial cds
CTGAACAAGACTTGGCCCGAGGCCAAGGCTTGGGTCGCTGAGCGAGCTCGCAAGGAGCAG
CAGGTTGAGCACGTCTCCGGCCTGTTGACCCAGTTCCTCGTCGAGCCTTTCGTGCCCCAT
CCTCAAGATACCGAGTATTATATCAACATCAACTCGGTTCGTGATGTAAGTTACCTACCG
TTTTTTTTTCATTTTTTCTCCATTTCCATGGTTTGTCATGGGGGTACTCGATCTGAGACT
CGTATGGGGTGGGGCATACGATCAGACACTTACTCAACTGAGTGAGCGTCTTGTTGATGA
GCATGAAATGAATGAGGGACGATCCTCTGGGCTGTACTCACTTTTATAATGAAGGTGTGG
TTGTGGCCCGTTTTGTGGGCTCCGGGACAACGGCCGGTTCGACTGGACCGACTGGCGGGC
GGACGAACGGAGGTTCATGAGATGCACCTTCAAAATCCACTACGCTCAAAATTCCCGTGT
CACTCATTTTCAGTCTACCCTACACTCTATGCATCATAATGGCGTTCTCAAAAAATGTCC
TTTACTCTTGCGCTAACTGGTATTTTCTTATCTAGGGCGACTGGATCCTGTTCACCCACG
AGGGTGGTGTTGATGTTGGTGATGTCGATGCTAAGGCCGAGAAGCTCTTGATCCCCGTGG
ATCTTAGCGAATACCCTTCAAACGAAGAGATTGCCTCCACCCTCCTGAAGAAGGTTCCCC
AGGGTGTTCACAATGTCCTTGTTGACTTCATCACCCGTCTGTACGCTGTCTACGTTGACT
GCCAGTTCACCTACCTCGAGATCAACC
>KX184874.1 Clonostachys pseudochroleuca strain CML 520 ATP citrate lyase (acl1) gene, partial cds
CTGAACAAGACTTGGCCCGAGGCCAAGGCTTGGGTCGCTGAGCGAGCTCGCAAGGAGCAG
CAGGTTGAGCACGTCTCCGGCCTGTTGACCCAGTTCCTCGTCGAGCCTTTCGTGCCCCAT
CCTCAAGATACCGAGTATTATATCAACATCAACTCGGTTCGTGATGTAAGTTACCTACCG
TTTTTTTTTCATTTTTTCTCCATTTCCATGGTTTGTCATGGGGGTACTCGATCTGAGACT
CGTATGGGGTGGGGCATACGATCAGACACTTACTCAACTGAGTGAGCGTCTTGTTGATGA
GCATGAAATGAATGAGGGACGATCCTCTGGGCTGTACTCACTTTTATAATGAAGGTGTGG
TTGTGGCCCGTTTTGTGGGCTCCGGGACAACGGCCGGTTCGACTGGACCGACTGGCGGGC
GGACGAACGGAGGTTCATGAGATGCACCTTCAAAATCCACTACGCTCAAAATTCCCGTGT
CACTCATTTTCAGTCTACCCTACACTCTATGCATCATAATGGCGTTCTCAAAAAATGTCC
TTTACTCTTGCGCTAACTGGTATTTTCTTATCTAGGGCGACTGGATCCTGTTCACCCACG
AGGGTGGTGTTGATGTTGGTGATGTCGATGCTAAGGCCGAGAAGCTCTTGATCCCCGTGG
ATCTTAGCGAATACCCTTCAAACGAAGAGATTGCCTCCACCCTCCTGAAGAAGGTTCCCC
AGGGTGTTCACAATGTCCTTGTTGACTTCATCACCCGTCTGTACGCTGTCTACGTTGACT
GCCAGTTCACCTACCTCGAGATCAACC
>KX184883.1 Clonostachys pseudochroleuca strain CML 824 ATP citrate lyase (acl1) gene, partial cds
CTGAACAAGACTTGGCCCGAGGCCAAGGCCTGGGTTGCTGAGCGAGCTCGCAAGGAGCAG
CAGGTTGAGCACGTCTCCGGCCTGTTGACCCAGTTCCTCGTCGAGCCTTTCGTGCCCCAT
CCTCAAGATACCGAGTATTACATCAACATCAACTCGGTTCGTGATGTAAGTTACCTACCG
TTTTTTTCATTCTTTCTCCATTTCCATGGTTTGTCATGGGGGTACTCGATCTGAGACTCG
TATGGGGTGGGGCATACGATCAGACACTTACTCAACTGAGTGAGCGTCTTTTTGATGAGC
ATGAAATGAATGAGGGACGATCCTCTGGGCTGTACTCACTTTTATAATGAAGGTGTGGTT
GTGGCCCGTTTTGTGGGCTCCGGGACAACGGCCGGTTCGACTGGACCGACTGGCGGGCGG
ACGAACGGAGGTTCATGAGATGCACCTTCAAAATCCACTACGCTCAAAATCCCCGTGTCC
CTCATTTTCAATCTACCCTACACTCGAAACCTCATAATGGTCACTCAAAAAATGTCCTTT
ACTCTTGCGCTAACTGGTATTTTCTTATCTAGGGCGACTGGATCCTGTTCACCCACGAGG
GTGGTGTTGATGTTGGTGATGTCGATGCTAAGGCCGAGAAGCTCTTGATCCCCGTGGATC
TCAGCGAATACCCTTCAAACGAAGAGATTGCCTCCACACTCCTGAAGAAGGTTCCCCAGG
GTGTTCACAATGTCCTTGTTGACTTCATCACCCGCCTGTACGCTGTCTACGTCGACTGCC
AGTTCACCTACCTTGAGATCAACC
>KX184872.1 Clonostachys pseudochroleuca strain CML 2513 ATP citrate lyase (acl1) gene, partial cds
CTGAACAAGACTTGGCCCGAGGCCAAGGCCTGGGTTGCTGAGCGAGCTCGCAAGGAGCAG
CAGGTTGAGCACGTCTCCGGCCTGTTGACCCAGTTCCTCGTCGAGCCTTTCGTGCCCCAT
CCTCAAGATACCGAGTATTACATCAACATCAACTCGGTTCGTGATGTAAGTTACCTACCG
TTTTTTTCATTCTTTCTCCATTTCCATGGTTTGTCATGGGGGTACTCGATCTGAGACTCG
TATGGGGTGGGGCATACGATCAGACACTTACTCAACTGAGTGAGCGTCTTGTTGATGAGC
ATGAAATGAATGAGGGACGATCCTCTGGGCTGTACTCACTTTTATAATGAAGGTGTGGTT
GTGGCCCGTTTTGTGGGCTCCGGGACAACGGCCGGTTCGACTGGACCGACTGGCGGGCGG
ACGAACGGAGGTTCATGAGATGCACCTTCAAAATCCACTACGCTCAAAATCCCCGTGTCC
CTCATTTTCAATCTACCCTACACTCAATGCATCATAATGGCGTTCTCAAAAAATGTCCTT
TACTCTTGCGCTAACTGGTATTTTCTTATCTAGGGTGACTGGATCCTGTTTACCCACGAG
GGTGGTGTTGATGTTGGTGATGTCGATGCTAAGGCCGAGAAGCTCTTGATCCCCGTGGAT
CTCAGCGAGTACCCTTCAAACGAAGAGATTGCCTCCACCCTCCTGAAAAAGGTTCCCCAG
GGTGTTCACAACGTCCTTGTTGACTTCATCACCCGCCTGTACGCTGTCTACGTCGACTGC
CAGTTCACCTACCTCGAGATCAACC
>KX184885.1 Clonostachys pseudochroleuca strain CML 2562 ATP citrate lyase (acl1) gene, partial cds
CTGAACAAGACTTGGCCCGAGGCCAAGGCCTGGGTTGCTGAGCGAGCTCGCAAGGAGCAG
CAGGTTGAGCACGTCTCCGGCCTGTTGACCCAGTTCCTCGTCGAGCCTTTCGTGCCCCAT
CCTCAAGATACCGAGTATTACATCAACATCAACTCGGTTCGTGATGTAAGTTACCTACCG
TTTTTTTTCATTCTTTCTCCATTTCCATGGTTTGTCATGGGGGTACTCGATCTGAGACTC
GTATGGGGTGGAGCATACGATCAGACACTTACTCAACTGAGTGAGCGTCTTGTTGATGAG
CATGAAATGAATGAGGGACGATCCTCTGGGCTGTACTCACTTTTATAATGAAGGTGTGGT
TGTGGCCCGTTTTGTGGGCTCCGGGACAACGGCCGGTTCGACTGGACCGACTGGCGGGCG
GACGAACGGAGGTTCATGAGATGCACCTTCAAAATCCACTACGCTCAAAATCCCCGTGTC
CCTCATTTTCAATCTACCCTACACTCGAAACCTCATAATGGTTACTCAAAAAATGTCCTT
TACTCTTGCGCTAACTGGTATTTTCTTATCTAGGGCGACTGGATCCTGTTCACCCACGAG
GGTGGTGTTGATGTTGGTGATGTCGATGCTAAGGCCGAGAAGCTCTTGATCCCCGTGGAT
CTCAGCGAATACCCTTCAAACGAAGAGATTGCCTCCACACTCCTGAAGAAGGTTCCCCAG
GGTGTTCACAATGTCCTTGTTGACTTCATCACCCGCCTGTACGCTGTCTACGTCGACTGC
CAGTTCACCTACCTTGAGATCAACC
>KX184886.1 Clonostachys rogersoniana strain CML 1216 ATP citrate lyase (acl1) gene, partial cds
TTGAACAAGACCTGGCCTGAGGCTAAGGCTTGGGTTGCTGAGCGTGCTCGCAAGGTGCAG
CAGGTTGAGCATGTCTCTGGTCTGTTGACCCAGTTCCTCGTCGAGCCCTTCGTCCCCCAC
CCTCAAGACACCGAGTATTACATCAACATCAACTCGGTCCGTGATGTAAGTTTACCTTGT
TTTTTTCTTTTCCCTTCCCATGGGTTGTCATGGGGGGCCCTCAATCTGCGTCTTTCATGG
TGTGGGGCATTCTTCATCAGGCACTTTCACCTGCTCAAGGCGAGGGTCTTGTTGGTGAGC
CTGAGATGAAAGAGGGACAGTCTTCTGGGCTGTTATCGGGTTTATATTGAAGGTGTGGTT
GTGGTCCATTTTGTGGGTTCCGGGAGAACGGCCGGTCCAGTCGAACCGACTGGCGGGCGG
ACGAACGGAGGTTCACGAGATGTGCCTTCAAAATCCACTACTCCTAAATTTCCGACCTCC
TCATATTTTGTCTACCCTGCACCTCGGAACACCTGATGGGTTTCCTTACAGCTCGGAATT
CATAATGGCTTTCTTCCGAGTATGTTATTTGACTTGTGCTAACCAGTATTCTTTCCTGTA
GGGTGATTGGATTCTGTTCACCCACGAGGGTGGTGTTGACGTTGGTGATGTTGATGCTAA
GGCCGAGAAGATCTTGATCCCCGTGGATCTCACCGAGTTCCCTTCCAACGAAGAGATTGC
TGCTACCCTCCTGAAAAAGGTTCCCCAGGGTGTTCACAACGTCGTCGTCGACTTCATCAG
CCGCCTGTACGCTGTCTATGTCGACTGCCAGTTCACCTACCTCGAGATTAACC
>KX184887.1 Clonostachys rogersoniana strain CML 1914 ATP citrate lyase (acl1) gene, partial cds
TTGAATAAGACCTGGCCTGAGGCTAAGGCTTGGGTTGCTGAGCGTGCTCGCAAGGTGCAG
CAGGTTGAGCATGTCTCTGGTCTGTTGACCCAGTTCCTCGTCGAGCCCTTCGTCCCTCAC
CCTCAAGACACCGAGTATTACATCAACATCAACTCCGTCCGTGATGTAAGTTTACCTTGT
TTTTTTTCTTTTCCCTTCCCATGGGTTGTCATGGGGGGCCATCAATCTGCGTCTTTCATG
GTGTGGGGCATTCTTCATCAGGCACTTTCACCTGCTCAAAGCGAGGGCTTGTTGGTGAGC
CTGAGATGAAAGAGGGACAGTCTTCTGGGCTGTTATCGGGTTTATATTGAAGGTGTGGTT
GTGGTCCATTTTGTGGGTTCCGGGAGAACGGCCGGTCCAGTCGAACCGACTGGCGGGCGG
ACGAACGGAGGTTCACGAGATGTGCCTTCAAAATCCACTACTCCTAAATTTCCGACCTCC
TCATATTTTGTCTACCCTGCACCTCGGAACACCTGATGGGTTTCCTTGCAGCTCGGAATT
CATAATGGCTTTCTTCCGAGTATGTTATTCGACTTGTGCTAACCAGTATTCTTTCCTGTA
GGGTGATTGGATCCTGTTCACCCACGAGGGTGGTGTTGACGTTGGTGATGTTGATGCTAA
GGCCGAGAAGATCTTGATCCCCGTGGATCTCACCGAGTTCCCTTCCAACGAAGAGATTGC
TGCTACCCTTCTGAAAAAGGTTCCCCAGGGTGTTCACAACGTCCTCGTCGACTTCATCAG
CCGTCTGTACGCTGTCTACGTCGACTGCCAGTTCACCTACCTCGAGATTAACC
>KX184888.1 Clonostachys rogersoniana strain CML 1923 ATP citrate lyase (acl1) gene, partial cds
TTGAACAAGACCTGGCCTGAGGCTAAGGCTTGGGTTGCTGAGCGTGCTCGCAAGGTGCAG
CAGGTTGAGCATGTCTCTGGTCTGTTGACCCAGTTCCTCGTCGAGCCCTTCGTCCCCCAC
CCTCAAGACACCGAGTATTACATCAACATCAACTCGGTCCGTGATGTAAGTTTACCTTGT
TTTTTGTCTTTTCCCTTCCCATGGGTTGTCATGGGGGGCCCTCAATCTGCGTCTTTCATG
GTGTGGGGCATTCTTCATCAGGCACTTTCACCTGCTCAAGGCGAGGATCTTGTTGGTGAG
CCTGAGATGAAAGAGGGACAGTCTTCTGGGCTGTTATCGGGTTTATATTGAAGGTGTGGT
TGTGGTCCATTTTGTGGGTTCCGGGAGAACGGCCGGTCCAGTCGAACCGACTGGCGGGCG
GACGAACGGAGGTTCACGAGATGTGCCTTCAAAATCCACTACTCCTAAATTTCCGACCTC
CTCATATTTTGTCTACCCTGCACCTCGGAACACCTGATGGGTTTCCTTGCAGCTCGGAAT
TCATAATGGCTTTCTTCCGAGTATGTTATTTGACTTGTGCTAACCAGTATTCTTTCTTGT
AGGGTGATTGGATTCTGTTCACCCACGAGGGTGGTGTTGACGTTGGCGATGTTGATGCTA
AGGCCGAGAAGATCTTGATCCCCGTGGATCTCACCGAGTTCCCTTCCAACGAAGAGATTG
CTGCTACCCTCCTGAAAAAGGTTCCCCAGGGTGTTCACAACGTCCTCGTCGACTTCATCA
GCCGCCTGTACGCTGTCGATGTCGACTGCCAGTTCACCTACCTCGAGATTAACC
>KX184891.1 Clonostachys rogersoniana strain CML 2557 ATP citrate lyase (acl1) gene, partial cds
TTGAATAAGACCTGGCCTGAGGCTAAGGCTTGGGTTGCTGAGCGTGCTCGCAAGGTGCAG
CAGGTTGAGCATGTCTCTGGTCTGTTGACCCAGTTCCTCGTCGAGCCCTTCGTCCCTCAC
CCTCAAGACACCGAGTATTACATCAACATCAACTCCGTCCGTGATGTAAGTTTACCTTGT
TTTTTTTCTTTTCCCTTCCCATGGGTTGTCATGGGGGGCCATCAATCTGCGTCTTTCATG
GTGTGGGGCATTCTTCATCAGGCACTTTCACCTGCTCAAAGCGAGGGCTTGTTGGTGAGC
CTGAGATGAAAGAGGGACAGTCTTCTGGGCTGTTATCGGGTTTATATTGAAGGTGTGGTT
GTGGTCCATTTTGTGGGTTCCGGGAGAACGGCCGGTCCAGTCGAACCGACTGGCGGGCGG
ACGAACGGAGGTTCACGAGATGTGCCTTCAAAATCCACTACTCCTAAATTTCCGACCTCC
TCATATTTTGTCTACCCTGCACCTCGGAACACAAGATGGGTTTCCTTGCAGCTCGGAATT
CATAATGGCTTTCTTCCGAGTATGTTATTCGACTTGTGCTAACCAGTATTCTTTCCTGTA
GGGTGATTGGATCCTGTTCACCCACGAGGGTGGTGTTGACGTTGGTGATGTTGATGCTAA
GGCCGAGAAGATCTTGATCCCCGTGGATCTCACCGAGTTCCCTTCCAACGAAGAGATTGC
TGCTACCCTTCTGAAAAAGGTTCCCCAGGGTGTTCACAACGTCCTCGTCGACTTCATCAG
CCGTCTGTACGCTGTCTACGTCGACTGCCAGTTCACCTACCTCGAGATTAACC
>KX184892.1 Clonostachys rogersoniana strain CML 2558 ATP citrate lyase (acl1) gene, partial cds
TTGAACAAGACCTGGCCTGAGGCTAAGGCTTGGGTTGCTGAGCGTGCTCGCAAGGTGCAG
CAGGTTGAGCATGTCTCTGGTCTGTTGACCCAGTTCCTCGTCGAGCCCTTCGTCCCCCAC
CCTCAAGACACCGAGTATTACATCAACATCAACTCGGTCCGTGATGTAAGTTTACCTTGT
TTTTTTGTCTTTTCCCTTCCCATGGGTTGTCATGGGGGGCCCTCAATCTGCGTCTTTCAT
GGTGTGGGGCATTCTTCATCAGGCACTTTCACCTGCTCAAGGCGAGGATCTTGTTGGTGA
GCCTGAGATGAAAGAGGGACAGTCTTCTGGGCTGTTATCGGGTTTATATTGAAGGTGTGG
TTGTGGTCCATTTTGTGGGTTCCGGGAGAACGGCCGGTCCAGTCGAACCGACTGGCGGGC
GGACGAACGGAGGTTCACGAGATGTGCCTTCAAAATCCACTACTCCTAAATTTCCGACCT
CCTCATATTTTGTCTACCCTGCACCTCGGAACACTTGATGGGTTTCCTTACAGCTCGGAA
TTCATAATGGCTTTCTTCCGAGTATGTTATTTGACTTGTGCTAACCAGTATTCTTTCCTG
TAGGGTGATTGGATTCTGTTCACCCACGAGGGTGGTGTTGACGTTGGTGATGTTGATGCT
AAGGCCGAGAAGATCTTGATCCCCGTGGATCTCACCGAGTTCCCTTCCAACGAAGAGATT
GCTGCTACCCTCCTGAAAAAGGTTCCCCAGGGTGTTCACAACGTCCTCGTCGACTTCATC
AGCCGCCTGTACGCTGTCTATGTCGACTGCCAGTTCACCTACCTCGAGATTAACC

>Clonostachys chloroleuca strain CBS 570.77 ATP citrate lyase (acl1) gene, partial cds
TTGAACAAGACTTGGCCTGAGGCTAAGGCTTGGGTTGCTGAGCGAGCTCGCAAGGAGCAG
CAGGTCGAGCACGTCTCCGGCCTGTTGACCCAGTTCCTCGTCGAGCCTTTTGTGCCCCAT
CCTCAAGATACCGAGTATTACATCAACATCAACTCGGTCCGTGATGTAAGTTACCTACCA
TTGTTTTTCTTTCTTTCTCCATTTCCATGGTTCGTCATGGCGGGACTCGATTTGAGACTC
GTATGGGGTGGGGCATATCATCAGACACCTACTCAACGGAGCGAGAGTCTTGTTGATAGG
CATGAGATGAACGAGGGACGATCCTCTGAGCCATGCTCACTTTTATAATGAAGGTGTGGT
TGTGGCCCGTTTTGTGGGTTCCGGGACAACGGCCGGTTCGACTGGACCGACTGGCGGGCG
GACGAACGGAGGTTCATTGAGATGCCGCTCAAAATGCCGTGTCCTCTCATTTTCAGTCTA
CCCTACACTCCCACGCTCATGGTTGCGTCCTCAAAAAATGTCTTTTACTCTTGCGCTAAC
CGGTATTTTTTTTTATCTAGGGTGACTGGATCCTCTTCACCCACGAGGGTGGTGTTGATG
TTGGTGATGTCGATGCTAAGGCCGAGAAGCTCTTGATCCCCGTGGATCTCAGCGAGTACC
CTTCAAACGAAGAGATTGCCTCCACCCTCCTGAAAAAGGTTCCCCAGGGTGTTCACAACG
TCCTTGTTGACTTCATTACCCGCCTGTACGCTGTCTACGTCGACTGCCAGTTCACCTACC
TCGAGATCAACC
>Clonostachys chloroleuca strain 67-1 ATP citrate lyase (acl1) gene, partial cds
CTTGAACAAGACTTGGCCTGAGGCTAAGGCTTGGGTTGCTGAGCGAGCTCGCAAGGAGCA
GCAGGTCGAGCACGTCTCCGGCCTGTTGACCCAGTTCCTCGTCGAGCCTTTTGTGCCCCA
TCCTCAAGATACCGAGTATtacatcaacatcaactCGGTCCGTGATGTAAGTTACCTACc
attgtttttctttctttctccattTCCATGGTTCGTCATGGCGGGACTCGATTTGAGACT
CGTATGGGGTGGGGCATATCATCAGACACCTACTCAACGGAGCGAGAGTCTTGTTGATAG
GCATGAGATGAACGAGGGACGATCCTCTGAGCCATGCTCACTTTTATAATGAAGGTGTGG
TTGTGGCCCGTTTTGTGGGTTCCGGGACAACGGCCGGTTCGACTGGACCGACTGGCGGGC
GGACGAACGGAGGTTCATTGAGATGCCGCTCAAAATGCCGTGTCCTCTCATTTTCAGTCT
ACCCTACACTCCCACGCTCATGGTTGCGTCCTCAAAAAATGTCTTTTACTCTTGCGCTAA
CCggtatttttttttatctaGGGTGACTGGATCCTCTTCACCCACGagggtggtgttgat
gttggtgatgtcgATGCTaaggccgagaagctctTGATCCCCGTGGATCTCAGCGAGTAC
CCTTCAAACGAAGAGATTGCCTCCACCCTCCTGAAAAAGGTTCCCCAGGGTGTTCACAAC
GTCCTTGTTGACTTCATTACCCGCCTGTACGCTGTCTACGTCGACTGCCAGTTCACCTAC
CTCGAGATCAACc
>Clonostachys rosea strain IK726 ATP citrate lyase (acl1) gene, partial cds
CCTGAACAAGACTTGGCCCGAGGCCAAGGCTTGGGTTGCTGAGCGAGCTCGCAAGGAGCA
GCAGGTCGAGCACGTCTCCGGCCTGTTGACCCAGTTCCTCGTCGAGCCTTTTGTGCCCCA
TCCTCAAGATACCGAGTATTATATCAACATCAACTCGGTCCGTGATGTAAGTTACCTACC
ATTTTCTTTTCTCTCTTTCTCCATTTCCATGGTTCGTCATGGGGGTACTCGATCTGAGAC
TCGTATGGGGTGGGGCATACGATCAGACAGCTACTCAACGGAGCGAGCGTCTTGTTGATG
GGCATGAAATGAACGAGGGACGATCCTCTGGGCCATACTCACTTTTATAATGAAGGTGTG
GTTGTGGCCCGTTTTGTGGGTTCCGGGACAACGGCCGGTTCGACTGGACCGACTGGCGGG
CGGACGAACGGAGGTTCATGAGATGCACCTTCAAAATCCACTACGCTCAGAATGCCGTAT
AACTCATTTTCAGTCTACCCTACACTCCAACCCTCATGATAGCGTTCTCAAAAATGTCCT
TTACTCTTGCGCTAACTGGTATTTTCTTATCTAGGGTGACTGGATCCTTTTCACCCACGA
GGGTGGTGTTGATGTTGGTGATGTCGATGCTAAGGCCGAGAAGCTCTTGATCCCCGTGGA
TCTCAGCGAGTACCCTTCAAACGAAGAGATTGCCTCCACCCTCCTGAAAAAGGTTCCCCA
GGGTGTTCACAACGTCCTTGTTGACTTCATCACCCGCCTGTACGCTGTCTACGTCGAATG
CCAGTTCACCTACCTCGAGATCAACC
>Clonostachys rhizophaga strain YKD0085 ATP citrate lyase (acl1) gene, partial cds
TTGAACAAGACTTGgcccgaggccaaggcttgGGTTGCTGAGCGAGCTCGCAAGGAGCAG
CAGGTCGAGCACGTCTCCGGCCTGTTGACCCAGTTCCTCGTCGAGCCTTTTGTGCCCCAT
CCTCAAGATACCGAGTATTATATCAACATCAACTCGGTCCGTGATGTAAGTTACCTAcca
ttttttctttctttctccattTCCATGGTTCGTCATGGGGGTACTCGATCTGAGACTCGT
ATGGGGTGGGGCATACCATCAGACAGCTACTCAACGGAGCGAGCGTCTTGTTGATGGGCA
TGAAATGAACGAGGGACGATCCTCTGGGCCATACTCACTTTTATAATGAAGGTGTGGTTG
TGGCCCGTTTTGTGGGTTCCGGGACAACGGCCGGTTCGACTGGACCGACTGGCGGGCGGA
CGAACGGAGGTTCATGAGATGCACCTTCAAAATCCACTATGCTCAGAATGCCGTGTTCCC
TTCAATTTCAGTCCAGTCTACCCTACACACCAAACCTCATGATGGCGTTCTCAAAAATTG
TCCTTTACTCTTGCGCTAACTGGTATTTTCTTATCTAGGGTGACTGGATCCTTTTCACCC
ACGagggtggtgttgatgttggtgatgtcgATGCTaaggccgagaagctctTGATCCCCG
TGGATCTCAGCGAGTACCCTTCGAACGAAGAGATTGCCTCCACCCTCCTGAAAAAGGTTC
CCCAGGGTGTTCACAACGTCCTTGTTGACTTCATCACCCGCCTGTACGCTGTCTACGTCG
AATGCCAGTTCACCTACCTCGAGATCAACC
>Clonostachys rhizophaga strain CBS 906.72A ATP citrate lyase (acl1) gene, partial cds
TTGAACAAGACTTGGCCCGAGGCCAAGGCTTGGGTTGCTGAGCGAGCTCGCAAGGAGCAG
CAGGTCGAGCACGTCTCCGGCCTGTTGACCCAGTTCCTCGTCGAGCCTTTTGTGCCCCAT
CCTCAAGATACCGAGTATTATATCAACATCAACTCGGTCCGTGATGTAAGTTACCTACCA
TTTTTTTCTTTCTTTCTCCATTTCCATGGTTCGTCATGGGGGTACTCGATCTGAGACTCG
TATGGGGTGGGGCATACCATCAGACAGCTACTCAACGGAGCGAGCGTCTTGTTGATGGGC
ATGAAATGAACGAGGGACGATCCTCTGGGCCATACTCACTTTTATAATGAAGGTGTGGTT
GTGGCCCGTTTTGTGGGTTCCGGGACAACGGCCGGTTCGACTGGACCGACTGGCGGGCGG
ACGAACGGAGGTTCATGAGATGCACCTTCAAAATCCACTACGCTCAGAATGCCGTGTTCC
TTCATTTTCAGTCTACCCTACACACCAAACCTCATGATGGCGTTCTCAAAAATTGTCCTT
TACTCTTGCGCTAACTGGTATTTTCTTATCTAGGGTGACTGGATCCTTTTCACCCACGAG
GGTGGTGTTGATGTTGGTGATGTCGATGCTAAGGCCGAGAAGCTCTTGATCCCCGTGGAT
CTCAGCGAGTACCCTTCGAACGAAGAGATTGCCTCCACCCTCCTGAAAAAGGTTCCCCAG
GGTGTTCACAACGTCCTTGTTGACTTCATCACCCGCCTGTACGCTGTCTACGTCGAATGC
CAGTTCACCTACCTCGAGATCAACC
>Clonostachys byssicola strain CBS 245.78 ATP citrate lyase (acl1) gene, partial cds
TTGAACAAGACTTGGCCCGAAGCCAAGGCTTGGGTTGCTGAGCGAGCTCGCAAGGAGCAG
CAGGTCGAGCACGTCTCCGGCCTGTTGACCCAGTTCCTCGTCGAGCCTTTTGTGCCCCAT
CCTCAAGATACCGAGTATTACATCAACATCAACTCGGTCCGTGATGTAAGTTACCTACCA
TTTTTTCTCTTTCTTTCTCCATTTCCATGGTTTGTCACGGGGGTACTCGATCTGAGACTC
GCATGGGGTGGGGCATATGATCAGACACCTACTCAACTGAGCGAGCGTCTTGTTGATGGG
CATGAAATGAACGAGGGACGATCCTCTGGGCCATACTCACTTTTATAATGAAGGTGTGGT
TGTGGCCCGTTTTGTGGGTTCCGGCACAACGGCCGGTTCGACTGGACCGACCGGCGGGCG
GACGAACGGAGGTTCATGAGATGCACCTTCAAAATCCACTACGCTCAAAATGCCGTGCTG
CTCATTTTCAGTTTACCCTACACTCTAAACCTCCTGATGGTGTTCTCAAAAATGTCTTTT
ACTCTGGCGCTAACTGATGTTTTCTTATCTAGGGTGACTGGATCCTGTTCACCCACGAGG
GTGGTGTTGATGTTGGTGATGTCGATGCTAAGGCCGAGAAGCTCTTGATCCCCGTGGATC
TCAGCGAGTACCCTTCAAACGAAGAGATTGCCTCCACCCTCCTGAAAAAGGTTCCCCAGG
GTGTTCACAACGTCCTTGTTGACTTCATCACCCGCCTGTACGCTGTCTACGTCGACTGCC
AGTTCACCTACCTCGAGATCAACC
>Clonostachys solani strain 1703 ATP citrate lyase (acl1) gene, partial cds
TCTGAATAAGACTTGGCCCGAGGCCAAGGCTTGGGTTGCTGAGCGAGCTCGCAAGGAGCA
GCAGGTCGAGCACGTCTCCGGCCTGTTGACCCAGTTCCTCGTCGAGCCTTTTGTGCCCCA
TCCTCAAGATACCGAGTATTACATCAACATCAACTCGGTCCGTGATGTAAGTTACCTACC
ATTTTCTCTTTCTTTCTCCATTTCCATGGTTTGTCATGGGGGTACTCGATCTGAGACTCG
TATGGGGCGGGGCATACGATCAGACACCTACTCAACTGAGCGAGCGTCTTGTTGGTGAGC
ATGAAATGAACGAGGGACGATCCTCTGGGCTATACTCACTTTTATAATGAAGGTGCGGTT
GTGGCCCGTTTTGTGGGTTCCGGGACAACGGCCGGTTCGACTGGACCGACTGGCGGGCGG
ACGAACGGAGGTTCATGAGATGCACCTTCAAAATCCACTACGCTCAAATTGCCCTGTCGC
TCATTTTCAGTCTACCCTACACTCTAAACCTCATGAGGGCGTTCTCAAAAATGTTATTTA
CACTTGCGCTAACTGGTATCTTCTTATCTAGGGTGACTGGATCCTGTTCACCCACGAGGG
TGGTGTTGATGTTGGTGATGTCGATGCTAAGGCCGAGAAGCTCTTGATCCCCGTGGATCT
CAGCGAGTACCCTTCAAACGAAGAGATTGCTTCCACCCTCCTGAAAAAGGTTCCCCAGGG
TGTTCACAACGTCCTTGTTGACTTCATCACCCGCCTGTACGCTGTCTACGTCGAGTGCCA
GTTCACCTACCTCGAGATCAACC
>Clonostachys sp. CBS 192.96 ATP citrate lyase (acl1) gene, partial cds
CTGAACAAGCCTTGGGCTGAGGCCAAGGCCTGGGTTGCTGAGCGAGCTCGCAAGGAGCAG
CAGGTCGAGCACGTCTCCGGCCTGTTGACCCAGTTCCTTGTCGAGCCTTTTGTACCCCAT
CCTCAAGACACCGAGTATTACATCAACATCAACTCGGTCCGTGATGTAAGTCACCTACCA
TTCTTTTCATTCTTTCTCCATTTCCATGGTTTGTCATGGGGGTACTCGATTTGAGACTCG
TATGGGGTGGGGCATACGATCAGACACCTCCTCAACTGAGCGAGCTTCTTGTTGATGAGC
ATGAAATGAGTGAGGGATGATCCTCTGGGCTATACTCACTTTTATAATGAAGGTGTGGTT
GTGGCCCGTTTTGTGGGTTTCGGGACAACGGCCGGTTCGACTGGACCGACTGGCGGGCGG
ACGAACGGAGGTTCATGAGATGCACCTTCAAAATCCACTACGCTCAAAATGCCCGTGTCA
CTCATTTCCAGGCTACCCTACACCACAAACCTCACAATGCTGTTCAAACATGTGTCTTTG
CACTTGCGCTAACTAAGGTCCTTTTATCTAGGGTGACTGGATTCTTTTCACTCACGAGGG
TGGTGTTGATGTGGGTGATGTCGATGCTAAGGCCGAGAAGATCTTGATCCCCGTGGATCT
CAGCGAGTACCCTTCAAACGAAGAGATTGCTGCCACCCTCTTGAAAAAGGTTCCTCAGGG
TGTTCACAACGTCCTTGTTGACTTCATCACCCGCCTGTACGCTGTCTACGTCGACTGCCA
GTTCACCTACCTCGAGATCAACC
>Clonostachys chloroleuca strain CBS 227.48 ATP citrate lyase (acl1) gene, partial cds
TTGAACAAGACTTGGCCTGAGGCTAAGGCTTGGGTTGCTGAGCGAGCTCGCAAGGAGCAG
CAGGTCGAGCACGTCTCCGGCCTGTTGACCCAGTTCCTCGTCGAGCCTTTTGTGCCCCAT
CCTCAAGATACCGAGTATTACATCAACATCAACTCGGTCCGTGATGTAAGTTACCTACCA
TTGTTTTTCTTTCTTTCTCCATTTCCATGGTTCGTCATGGCGGGACTCGATTTGAGACTC
GTATGGGGTGGGGCATATCATCAGACACCTACTCAACGGAGCGAGAGTCTTGTTGATAGG
CATGAGATGAACGAGGGACGATCCTCTGAGCCATGCTCACTTTTATAATGAAGGTGTGGT
TGTGGCCCGTTTTGTGGGTTCCGGGACAACGGCCGGTTCGACTGGACCGACTGGCGGGCG
GACGAACGGAGGTTCATTGAGATGCCGCTCAAAATGCCGTGTCCTCTCATTTTCAGTCTA
CCCTACACTCCCACGCTCATGGTTGCGTCCTCAAAAAATGTCTTTTACTCTTGCGCTAAC
CGGTATTTTTTTTTATCTAGGGTGACTGGATCCTCTTCACCCACGAGGGTGGTGTTGATG
TTGGTGATGTCGATGCTAAGGCCGAGAAGCTCTTGATCCCCGTGGATCTCAGCGAGTACC
CTTCAAACGAAGAGATTGCCTCCACCCTCCTGAAAAAGGTTCCCCAGGGTGTTCACAACG
TCCTTGTTGACTTCATTACCCGCCTGTACGCTGTCTACGTCGACTGCCAGTTCACCTACC
TCGAGATCAACC
>Clonostachys chloroleuca strain CBS 100495 ATP citrate lyase (acl1) gene, partial cds
TTGAACAAGACTTGGCCTGAGGCTAAGGCTTGGGTTGCTGAGCGAGCTCGCAAGGAGCAG
CAGGTCGAGCACGTCTCCGGCCTGTTGACCCAGTTCCTCGTCGAGCCTTTTGTGCCCCAT
CCTCAAGATACCGAGTATTACATCAACATCAACTCGGTCCGTGATGTAAGTTACCTACCA
TTGTTTTTCTTTCTTTCTCCATTTCCATGGTTCGTCATGGCGGGACTCGATTTGAGACTC
GTATGGGGTGGGGCATATCATCAGACACCTACTCAACGGAGCGAGAGTCTTGTTGATAGG
CATGAGATGAACGAGGGACGATCCTCTGAGCCATGCTCACTTTTATAATGAAGGTGTGGT
TGTGGCCCGTTTTGTGGGTTCCGGGACAACGGCCGGTTCGACTGGACCGACTGGCGGGCG
GACGAACGGAGGTTCATTGAGATGCCGCTCAAAATGCCGTGTCCTCTCATTTTCAGTCTA
CCCTACACTCCCACGCTCATGGTTGCGTCCTCAAAAAATGTCTTTTACTCTTGCGCTAAC
CGGTATTTTTTTTTATCTAGGGTGACTGGATCCTCTTCACCCACGAGGGTGGTGTTGATG
TTGGTGATGTCGATGCTAAGGCCGAGAAGCTCTTGATCCCCGTGGATCTCAGCGAGTACC
CTTCAAACGAAGAGATTGCCTCCACCCTCCTGAAAAAGGTTCCCCAGGGTGTTCACAACG
TCCTTGTTGACTTCATTACCCGCCTGTACGCTGTCTACGTCGACTGCCAGTTCACCTACC
TCGAGATCAACC
>Clonostachys rhizophaga strain CBS 229.48 ATP citrate lyase (acl1) gene, partial cds
TTGAACAAGACTTGGCCCGAGGCCAAGGCTTGGGTTGCTGAGCGAGCTCGCAAGGAGCAG
CAGGTCGAGCACGTCTCCGGCCTGTTGACCCAGTTCCTCGTCGAGCCTTTTGTGCCCCAT
CCTCAAGATACCGAGTATTATATCAACATCAACTCGGTCCGTGATGTAAGTTACCTACCA
TTTTTTTCTTTCTTTCTCCATTTCCATGGTTCGTCATGGGGGTACTCGATCTGAGACTCG
TATGGGGTGGGGCATACCATCAGACAGCTACTCAACGGAGCGAGCGTCTTGTTGATGGGC
ATGAAATGAACGAGGGACGATCCTCTGGGCCATACTCACTTTTATAATGAAGGTGTGGTT
GTGGCCCGTTTTGTGGGTTCCGGGACAACGGCCGGTTCGACTGGACCGACTGGCGGGCGG
ACGAACGGAGGTTCATGAGATGCACCTTCAAAATCCACTACGCTCAGAATGCCGTGTTCC
TTCATTTTCAGTCTACCCTACACACCAAACCTCATGATGGCGTTCTCAAAAATTGTCCTT
TACTCTTGCGCTAACTGGTATTTTCTTATCTAGGGTGACTGGATCCTTTTCACCCACGAG
GGTGGTGTTGATGTTGGTGATGTCGATGCTAAGGCCGAGAAGCTCTTGATCCCCGTGGAT
CTCAGCGAGTACCCTTCGAACGAAGAGATTGCCTCCACCCTCCTGAAAAAGGTTCCCCAG
GGTGTTCACAACGTCCTTGTTGACTTCATCACCCGCCTGTACGCTGTCTACGTCGAATGC
CAGTTCACCTACCTCGAGATCAACC
>Clonostachys byssicola strain CBS 115882 ATP citrate lyase (acl1) gene, partial cds
TTGAACAAGACTTGGCCCGAGGCCAAGGCTTGGGTTGCTGAGCGAGCTCGCAAGGAGCAG
CAGGTCGAGCACGTCTCCGGCCTGTTGACCCAGTTCCTCGTCGAGCCTTTTGTGCCCCAT
CCTCAAGATACCGAGTATTACATCAATATCAACTCGGTCCGTGATGTAAGTTACCTACCA
TTTTTTCTCTTTCTTTTCCATTTCCATGGTTTGTCCCGGGGGTACTCGATCTGAGACTCG
TTTGGGGTGGGGCATATGATCAGACACCTGCTCAACTGAGCGAGCGTCTTGTTGATGGGC
ATGAAATGAACGAGGGACGATCCTCTGGGCCATACTCACTTTTATAATGAAGGTGTGGTT
GTGGCCCGTTTTGTGGGTTCCGGCACAACGGCCGGTTCGACTGGACCGACCGGCGGGCGG
ACGAACGGAGGTTCATGAGATGCACCTTCAAAATCCACTACGCTCAGAATGCCCGTGTCC
TCATTTCCAGTCTACCCTACACTTTAAACGTCCTGATGGCGTTCTCAAAAATGTCCTTGA
CTCTTGCACTAACTAATATTTAATTATCTAGGGTGACTGGATCCTGTTCACCCACGAGGG
TGGTGTTGATGTTGGTGATGTCGATGCTAAGGCCGAGAAGCTCTTGATCCCCGTGGATCT
CAGCGAGTACCCTTCAAACGAAGAGATTGCCTCCACCCTCCTGAAAAAGGTTCCCCAGGG
TGTTCACAACGTCCTTGTTGACTTCATCACCCGTCTGTACGCTGTCTACGTCGACTGCCA
GTTCACCTACCTCGAGATCAACC
>Clonostachys byssicola strain CBS 113336 ATP citrate lyase (acl1) gene, partial cds
TTGAACAAGACTTGGCCCGAGGCCAAGGCTTGGGTTGCTGAGCGAGCTCGCAAGGAGCAG
CAGGTCGAGCACGTCTCCGGCCTGTTGACCCAGTTCCTCGTCGAGCCTTTTGTGCCCCAT
CCTCAAGATACCGAGTATTACATCAACATCAACTCGGTCCGTGATGTAAGTTACCTACCA
TTTTCTCTCTCTTTCTTTCTCCATTTCCATGGTTTGTCATGGGGGTACTCGATCTGAGAC
TCGTATGGGGTGGCATATGGTCAGACACTTACTCAACTGAGCGAGCGTCTTGTTGATGGG
CATGAAATGAACGAGGGACGATCCTCTGGGCCATACTCACTTTTATAATGAAGGTGTGGT
TGTGGCCCGTTTTGTGGGTTCCGGCACAACGGCCGGTTCGACTGGACCGACCGGCGGGCG
GACGAACGGAGGTTCATGAGATGCACCTTCAAAATCCACTACGCTCAGAATGCCCGTGTC
ACTCATTTTTAGTCTACCCTACACTCTAAACCTCCTGATGGCGTTCTCAAAAATGTCTTT
TACTCTGGCGCTAACTGATGTTTTCTTATCTAGGGTGACTGGATTCTGTTCACCCACGAG
GGTGGTGTTGATGTTGGTGATGTTGATGCTAAGGCCGAGAAGCTCTTGATCCCCGTGGAT
CTCAGCGAGTACCCTTCAAACGAAGAGATTGCCTCCACCCTCCTGAAAAAGGTTCCCCAG
GGTGTTCACAACGTCCTTGTTGACTTCATCACCCGCCTGTACGCTGTCTACGTCGACTGC
CAGTTCACCTACCTCGAGATCAACC
>Clonostachys byssicola strain CBS 552.84 ATP citrate lyase (acl1) gene, partial cds
TTGAACAAGACTTGGCCCGAGGCCAAGGCTTGGGTTGCTGAGCGAGCTCGCAAGGAGCAG
CAGGTCGAGCACGTCTCCGGCCTGTTGACCCAGTTCCTCGTCGAGCCTTTTGTGCCCCAT
CCTCAAGATACCGAGTATTACATCAACATCAACTCGGTCCGTGATGTAAGTTACCTACCT
TTTTTTCTCTCTTTCTCCATTTCCATGGTTTGGCACGGGGGTACTCGATCTGAGACTCGT
ATGGGGTGGGGCATATGATCAGACACCTACTCAACTGAGCGAGCGTCTTGTGGATGGGCA
TGAAATGAACGAGGGACGATCCTCTGGGCCATACTCACTTTTATAATGAAGGTGTGGTTG
TGGCCCGTTTTGTGGGTTCCGGCACAACGGCCGGTTCGACTGGACCGACCGGCGGGCGGA
CGAACGGAGGTTCATGAGATGCACCTTCAAAATCCACTACCCTCAGAATGCCGTGTTCCC
CATCTTCAGTCTACCCTACACTCTAAATTTCCTAATGGCGTTCTCAAAAATGTCCTTTAC
TCTTGCGCTAACTGATGTTTTCTTATCTAGGGTGACTGGATCCTGTTCACCCACGAGGGT
GGTGTTGATGTTGGTGATGTCGATGCTAAGGCCGAGAAGCTCTTGATCCCCGTGGATCTC
AGCGAGTACCCTTCAAACGAGGAGATTGCCTCCACCCTCCTGAAAAAGGTTCCCCAGGGT
GTTCACAACGTCCTTGTTGACTTCATCACCCGCCTGTACGCTGTCTACGTCGACTGCCAG
TTCACCTACCTCGAGATCAACC
>KX184898.1 Clonostachys candelabrum strain CML 2512 ATP citrate lyase (acl1) gene, partial cds
CTGAACAAGTCTTGGGCCGAGTCTCGCGCTTGGGTCGCTGAGCGAGCTCGCAAGGAGCAG
AAGGTTGAGCACACCACTGGTCTTCTGACCCAGTTCCTTGTTGAGCCTTTTGTTCCTCAC
CCTCAAGACACTGAGTACTACATCAACATCAACTCAGTCCGTGATGTAAGTTGAAGAAAC
TCCTGTTTGCATTTTCCGTTTCACTTTGGTTTGTTTCGCTTTCGAGCGGTTGGTGGCCAT
GGAGCTGGCATTTTCATCTCAAAGACCATGTTCAGGTTCATATACCTGCCAAGAAGTGGC
ACGAGGTGAAGAAGTGAATTTGGGCTTTTCATGAGATGAAGAAGGGAGAAAGTGTGTGTG
TGCAGCCGTGGCTCAATTTGTGGGTTCTTGTAGTTATGTCGGTTCATTTGAACCGACTGG
CTAACGGACGAACGGAGGTTCACGATATGGAGCCTCTTACCGAAGACATGGCTTGTGCAC
CCACAGCCCAAACTACCCTACATTTATGCCTCAACTCATTGCTGTTATATCAAAATATGA
TGAACATTGGTACTGACGATGATTCTTTGTCCAGGGTGACTGGATTCTCTTCACCCACGA
GGGTGGTGTCGACGTTGGTGACGTCGACGCTAAGGCTGAGAAGATCCTGATTCCCGTCGA
CCTCTCCGAGTTCCCCTCTAACGAGGAGATCGCCTCTACTCTCCTGAAGAAAGTTCCCCA
GGGTGTCCACAATGTCCTCGTTGACTTCATCACTCGCCTGTATGCTGTCTACGTTGACTG
CCAGTTCACCTACCTTGAGATCAACC


>KX184923.1 Clonostachys chloroleuca strain CML 1941 DNA-directed RNA polymerase II largest subunit (RPB1) gene, partial cds
ACCTCTCTGTGACATCGCCTTACAACGCCGATTTCGATGGTGACGAGATGAATCTTCACG
TCCCCCAGAGCGAGGAAACCCGAGCTGAGGTCAAGGAGCTTTGTCTAGTCCCCCTGAACA
TCGTGTCACCACAGAAGAACTCACCTTTGATGGGTATCGTGCAGGACTCATTGGCTGGTG
CTTACAAGCTCTGCCGCCGTGACGTCTTCCTCACCAAAGAGGAAGTTATGAATCTGATGC
TCTGGGTCCCTGGCTGGGATGGTGTCATTCCTCAACCCGCCATCTTCAAGCCTCGCCCCC
GGTGGACTGGAAAACAGATGATTAGTCTCGTTATTCCCCCCGAGGTCAATATCAATGCCG
GCTCTGATAGCTACGCTTCTCTGTTGAAAGATGACAGTGTGCTGATCCAGGGAGGAGAGC
TCATGTATGGGTTGATGAAGAAGAAGTTTGTTGGAGCTCAGTCAGGCGGTATTATTCACA
TCTGTTACAACGAGCTGGGCCCCAAGGCCGCCATGGCGTTCTTGAACGGTGTCCAGCAGG
TCGTAACGTATTGGCTCCTACACAATGGTCACAGTATCGGTATTGGAGACACAATTCCGG
ACAAGGCGACTATCGAGAAGATTCAGATGGATATCAACCGCGAAAAGAAGTTGGTCGACG
AGATCACCGAGAAGGCTACGAACAATACGCTCGAAGCTGAGCCCGGTATGAGTGTCCGTG
CCACCTTCGAACATCATGTTGGTGTTGCTCTCAACAGAGCTCGTGACAGGGCTGGTACGA
CCACCCAAAACAGTCTTAAGGACTCCAACAATGCGGTTACCATGGCCAGTTCTGGCTCAA
AGGGATCATCTATCAACATCTCTCAGATGTCCGCCTTGGTGGGACAGCAGATGGTGGAGG
GTAAGCGTATTCCCTTCGGTTTCAACTACCGCACATTGCCGCACTTCACCAAGGATGATT
ACTCTCCTGAAGCTCGTGGATTCGTTGAAAACTCATACCTTCGTGGTCTGACCCCATCCG
AATT
>KX184913.1 Clonostachys chloroleuca strain CML 1213 DNA-directed RNA polymerase II largest subunit (RPB1) gene, partial cds
ACCTCTCTGTGACATCGCCTTACAACGCCGATTTCGATGGTGACGAGATGAATCTTCACG
TCCCCCAGAGCGAGGAAACCCGAGCTGAGGTCAAGGAGCTTTGTCTAGTCCCCCTGAACA
TCGTGTCACCACAGAAGAACTCACCTTTGATGGGTATCGTGCAGGACTCATTGGCTGGTG
CTTACAAGCTCTGCCGCCGTGACGTCTTCCTCACCAAAGAGGAAGTTATGAATCTGATGC
TCTGGGTCCCTGGCTGGGATGGTGTCATTCCTCAACCCGCCATCTTCAAGCCTCGCCCCC
GGTGGACTGGAAAACAGATGATTAGTCTCGTTATTCCCCCCGAGGTCAATATCAATGCCG
GCTCTGATAGCTACGCTTCTCTGTTGAAAGATGACAGTGTGCTGATCCAGGGAGGAGAGC
TCATGTATGGGTTGATGAAGAAGAAGTTTGTTGGAGCTCAGTCAGGCGGTATTATTCACA
TCTGTTACAACGAGCTGGGCCCCAAGGCCGCCATGGCGTTCTTGAACGGTGTCCAGCAGG
TCGTAACGTATTGGCTCCTACACAATGGTCACAGTATCGGTATTGGAGACACAATTCCGG
ACAAGGCGACTATCGAGAAGATTCAGATGGATATCAACCGCGAAAAGAAGTTGGTCGACG
AGATCACCGAGAAGGCTACGAACAATACGCTCGAAGCTGAGCCCGGTATGAGTGTCCGTG
CCACCTTCGAACATCATGTTGGTGTTGCTCTCAACAGAGCTCGTGACAGGGCTGGTACGA
CCACCCAAAACAGTCTTAAGGACTCCAACAATGCGGTTACCATGGCCAGTTCTGGCTCAA
AGGGATCATCTATCAACATCTCTCAGATGTCCGCCTTGGTGGGACAGCAGATGGTGGAGG
GTAAGCGTATTCCCTTCGGTTTCAACTACCGCACATTGCCGCACTTCACCAAGGATGATT
ACTCTCCTGAAGCTCGTGGATTCGTTGAAAACTCATACCTTCGTGGTCTGACCCCATCCG
AATT
>KX184914.1 Clonostachys chloroleuca strain CML 1912 DNA-directed RNA polymerase II largest subunit (RPB1) gene, partial cds
ACCTCTCTGTGACATCGCCTTACAACGCCGATTTCGATGGTGACGAGATGAATCTTCACG
TCCCCCAGAGCGAGGAAACCCGAGCTGAGGTCAAGGAGCTTTGTCTAGTCCCCCTGAACA
TCGTGTCACCACAGAAGAACTCACCTTTGATGGGTATCGTGCAGGACTCATTGGCTGGTG
CTTACAAGCTCTGCCGCCGTGACGTCTTCCTCACCAAAGAGGAAGTTATGAATCTGATGC
TCTGGGTCCCTGGCTGGGATGGTGTCATTCCTCAACCCGCCATCTTCAAGCCTCGCCCCC
GGTGGACTGGAAAACAGATGATTAGTCTCGTTATTCCCCCCGAGGTCAATATCAATGCCG
GCTCTGATAGCTACGCTTCTCTGTTGAAAGATGACAGTGTGCTGATCCAGGGAGGAGAGC
TCATGTATGGGTTGATGAAGAAGAAGTTTGTTGGAGCTCAGTCAGGCGGTATTATTCACA
TCTGTTACAACGAGCTGGGCCCCAAGGCCGCCATGGCGTTCTTGAACGGTGTCCAGCAGG
TCGTAACGTATTGGCTCCTACACAATGGTCACAGTATCGGTATTGGAGACACAATTCCGG
ACAAGGCGACTATCGAGAAGATTCAGATGGATATCAACCGCGAAAAGAAGTTGGTCGACG
AGATCACCGAGAAGGCTACGAACAATACGCTCGAAGCTGAGCCCGGTATGAGTGTCCGTG
CCACCTTCGAACATCATGTTGGTGTTGCTCTCAACAGAGCTCGTGACAGGGCTGGTACGA
CCACCCAAAACAGTCTTAAGGACTCCAACAATGCGGTTACCATGGCCAGTTCTGGCTCAA
AGGGATCATCTATCAACATCTCTCAGATGTCCGCCTTGGTGGGACAGCAGATGGTGGAGG
GTAAGCGTATTCCCTTCGGTTTCAACTACCGCACATTGCCGCACTTCACCAAGGATGATT
ACTCTCCTGAAGCTCGTGGATTCGTTGAAAACTCATACCTTCGTGGTCTGACCCCATCCG
AATT
>KX184915.1 Clonostachys chloroleuca strain CML 1916 DNA-directed RNA polymerase II largest subunit (RPB1) gene, partial cds
ACCTCTCTGTGACATCGCCTTACAACGCCGATTTCGATGGTGACGAGATGAATCTTCACG
TCCCCCAGAGCGAGGAAACCCGAGCTGAGGTCAAGGAGCTTTGTCTAGTCCCCCTGAACA
TCGTGTCACCACAGAAGAACTCACCTTTGATGGGTATCGTGCAGGACTCATTGGCTGGTG
CTTACAAGCTCTGCCGCCGTGACGTCTTCCTCACCAAAGAGGAAGTTATGAATCTGATGC
TCTGGGTCCCTGGCTGGGATGGTGTCATTCCTCAACCCGCCATCTTCAAGCCTCGCCCCC
GGTGGACTGGAAAACAGATGATTAGTCTCGTTATTCCCCCCGAGGTCAATATCAATGCCG
GCTCTGATAGCTACGCTTCTCTGTTGAAAGATGACAGTGTGCTGATCCAGGGAGGAGAGC
TCATGTATGGGTTGATGAAGAAGAAGTTTGTTGGAGCTCAGTCAGGCGGTATTATTCACA
TCTGTTACAACGAGCTGGGCCCCAAGGCCGCCATGGCGTTCTTGAACGGTGTCCAGCAGG
TCGTAACGTATTGGCTCCTACACAATGGTCACAGTATCGGTATTGGAGACACAATTCCGG
ACAAGGCGACTATCGAGAAGATTCAGATGGATATCAACCGCGAAAAGAAGTTGGTCGACG
AGATCACCGAGAAGGCTACGAACAATACGCTCGAAGCTGAGCCCGGTATGAGTGTCCGTG
CCACCTTCGAACATCATGTTGGTGTTGCTCTCAACAGAGCTCGTGACAGGGCTGGTACGA
CCACCCAAAACAGTCTTAAGGACTCCAACAATGCGGTTACCATGGCCAGTTCTGGCTCAA
AGGGATCATCTATCAACATCTCTCAGATGTCCGCCTTGGTGGGACAGCAGATGGTGGAGG
GTAAGCGTATTCCCTTCGGTTTCAACTACCGCACATTGCCGCACTTCACCAAGGATGATT
ACTCTCCTGAAGCTCGTGGATTCGTTGAAAACTCATACCTTCGTGGTCTGACCCCATCCG
AA
>KX184916.1 Clonostachys chloroleuca strain CML 1917 DNA-directed RNA polymerase II largest subunit (RPB1) gene, partial cds
ACCTCTCTGTGACATCGCCTTACAACGCCGATTTCGATGGTGACGAGATGAATCTTCACG
TCCCCCAGAGCGAGGAAACCCGAGCTGAGGTCAAGGAGCTTTGTCTAGTCCCCCTGAACA
TCGTGTCACCACAGAAGAACTCACCTTTGATGGGTATCGTGCAGGACTCATTGGCTGGTG
CTTACAAGCTCTGCCGCCGTGACGTCTTCCTCACCAAAGAGGAAGTTATGAATCTGATGC
TCTGGGTCCCTGGCTGGGATGGTGTCATTCCTCAACCCGCCATCTTCAAGCCTCGCCCCC
GGTGGACTGGAAAACAGATGATTAGTCTCGTTATTCCCCCCGAGGTCAATATCAATGCCG
GCTCTGATAGCTACGCTTCTCTGTTGAAAGATGACAGTGTGCTGATCCAGGGAGGAGAGC
TCATGTATGGGTTGATGAAGAAGAAGTTTGTTGGAGCTCAGTCAGGCGGTATTATTCACA
TCTGTTACAACGAGCTGGGCCCCAAGGCCGCCATGGCGTTCTTGAACGGTGTCCAGCAGG
TCGTAACGTATTGGCTCCTACACAATGGTCACAGTATCGGTATTGGAGACACAATTCCGG
ACAAGGCGACTATCGAGAAGATTCAGATGGATATCAACCGCGAAAAGAAGTTGGTCGACG
AGATCACCGAGAAGGCTACGAACAATACGCTCGAAGCTGAGCCCGGTATGAGTGTCCGTG
CCACCTTCGAACATCATGTTGGTGTTGCTCTCAACAGAGCTCGTGACAGGGCTGGTACGA
CCACCCAAAACAGTCTTAAGGACTCCAACAATGCGGTTACCATGGCCAGTTCTGGCTCAA
AGGGATCATCTATCAACATCTCTCAGATGTCCGCCTTGGTGGGACAGCAGATGGTGGAGG
GTAAGCGTATTCCCTTCGGTTTCAACTACCGCACATTGCCGCACTTCACCAAGGATGATT
ACTCTCCTGAAGCTCGTGGATTCGTTGAAAACTCATACCTTCGTGGTCTGACCCCATCCG
AATT
>KX184917.1 Clonostachys chloroleuca strain CML 1918 DNA-directed RNA polymerase II largest subunit (RPB1) gene, partial cds
ACCTCTCTGTGACATCGCCTTACAACGCCGATTTCGATGGTGACGAGATGAATCTTCACG
TCCCCCAGAGCGAGGAAACCCGAGCTGAGGTCAAGGAGCTTTGTCTAGTCCCCCTGAACA
TCGTGTCACCACAGAAGAACTCACCTTTGATGGGTATCGTGCAGGACTCATTGGCTGGTG
CTTACAAGCTCTGCCGCCGTGACGTCTTCCTCACCAAAGAGGAAGTTATGAATCTGATGC
TCTGGGTCCCTGGCTGGGATGGTGTCATTCCTCAACCCGCCATCTTCAAGCCTCGCCCCC
GGTGGACTGGAAAACAGATGATTAGTCTCGTTATTCCCCCCGAGGTCAATATCAATGCCG
GCTCTGATAGCTACGCTTCTCTGTTGAAAGATGACAGTGTGCTGATCCAGGGAGGAGAGC
TCATGTATGGGTTGATGAAGAAGAAGTTTGTTGGAGCTCAGTCAGGCGGTATTATTCACA
TCTGTTACAACGAGCTGGGCCCCAAGGCCGCCATGGCGTTCTTGAACGGTGTCCAGCAGG
TCGTAACGTATTGGCTCCTACACAATGGTCACAGTATCGGTATTGGAGACACAATTCCGG
ACAAGGCGACTATCGAGAAGATTCAGATGGATATCAACCGCGAAAAGAAGTTGGTCGACG
AGATCACCGAGAAGGCTACGAACAATACGCTCGAAGCTGAGCCCGGTATGAGTGTCCGTG
CCACCTTCGAACATCATGTTGGTGTTGCTCTCAACAGAGCTCGTGACAGGGCTGGTACGA
CCACCCAAAACAGTCTTAAGGACTCCAACAATGCGGTTACCATGGCCAGTTCTGGCTCAA
AGGGATCATCTATCAACATCTCTCAGATGTCCGCCTTGGTGGGACAGCAGATGGTGGAGG
GTAAGCGTATTCCCTTCGGTTTCAACTACCGCACATTGCCGCACTTCACCAAGGATGATT
ACTCTCCTGAAGCTCGTGGATTCGTTGAAAACTCATACCTTCGTGGTCTGACCCCATCCG
AATC
>KX184899.1 Clonostachys byssicola strain CML 422 DNA-directed RNA polymerase II largest subunit (RPB1) gene, partial cds
ACCTCTCTGTGACATCGCCTTACAACGCCGATTTCGATGGTGATGAGATGAATCTTCACG
TCCCCCAGAGCGAGGAAACCAGAGCTGAGGTCAGGGAGCTTTGTCTAGTTCCCCTGAACA
TCGTGTCGCCACAGAAGAATTCACCATTGATGGGTATCGTGCAGGACTCATTGGCTGGTG
CTTACAAGCTCTGTCGCCGTGATGTCTTCCTCACCAAAGAGGAAGTCATGAATCTGATGC
TCTGGGTCCCTGGCTGGGATGGTGTCATTCCTCAACCCGCTATCTTCAAACCTCGCCCCC
GGTGGACTGGAAAACAGATGATGAGTCTCGTTATCCCCCCCGAGGTCAATATTAATGCCG
GTTCTGATAGCTACGCTTCACTGTTGAAAGATGACAGTGTGCTGATCCAGGGAGGTGAGC
TCATGTATGGGCTGATGAAGAAGAAGTTCGTTGGAGCTCAGTCTGGCGGTATTATTCACA
TCTGTTACAACGAGCTGGGCCCTAGGGCGGCCATGGCGTTCTTGAACGGTGTCCAGCAGG
TCGTGACATATTGGCTCTTACACAATGGTCACAGTATCGGTATTGGAGACACAATTCCGG
ATAAGGCGACTATTGAGAAGATTCAGATGGACATCAACCGCGAAAAGAAGTTGGTCGACG
AGATCACGGAGAAGGCCACGAACAATACGCTTGAAGCTGAGCCCGGTATGAGCGTCCGTG
CCACCTTCGAACATCATGTTGGTGTTGCTCTCAACAGAGCTCGTGATAGGGCTGGTACGA
CTACCCAAAACAGTCTTAAGGACTCCAACAATGCGGTTACCATGGCCAGTTCTGGCTCAA
AGGGATCATCCATCAACATCTCTCAGATGTCTGCCTTGGTGGGACAGCAGATGGTGGAGG
GTAAGCGTATTCCCTTCGGTTTCAACTACCGCACATTGCCGCACTTCACAAAGGATGATT
ACTCTCCTGAAGCTCGTGGATTTGTTGAAAACTCATACCTTCGTGGTCTGACCCCATCCG
AATT
>KX184901.1 Clonostachys byssicola strain CML 2309 DNA-directed RNA polymerase II largest subunit (RPB1) gene, partial cds
ACCTCTCTGTGACATCGCCTTACAACGCCGATTTCGATGGTGACGAGATGAATCTTCACG
TCCCCCAGAGCGAGGAAACCCGAGCTGAGGTCAGGGAGCTTTGTCTAGTCCCCCTGAACA
TCGTGTCACCACAGAAGAATTCACCGTTGATGGGTATCGTGCAGGACTCATTGGCTGGTC
CTTACAAGCTCTGTCGCCGTGATGTCTTCCTCACCAAAGAGGAAGTGATGAATCTGATGC
TCTGGGTCCCTGGCTGGGATGGTGTCATTCCTCAACCCGCTATCTTCAAGCCTCGCCCCC
GGTGGACTGGAAAACAGATGATGAGTCTCGTTATCCCCCCCGAGGTGAATATCAATGCCG
GCTCTGATAGCTACGCTTCACTGTTGAAAGATGACAGTGTGCTGATCCAGGGAGGTGAGC
TCATGTATGGGCTGATGAAGAAGAAGTTCGTTGGAGCTCAGTCTGGCGGTATTATTCACA
TCTGTTACAACGAGCTGGGCCCTAGGGCGGCCATGGCGTTCTTGAACGGTGTCCAGCAGG
TCGTGACATATTGGCTCTTACACAATGGTCACAGTATCGGTATTGGAGACACAATTCCGG
ATAAGGCGACTATCGAGAAGATTCAGATGGACATCAATCGCGAAAAGAAGTTGGTCGACG
AGATCACCGAGAAGGCTACGAACAATACGCTTGAAGCTGAGCCCGGTATGAGCGTCCGTG
CCACCTTCGAACATCATGTTGGTGTTGCTCTCAACAGAGCTCGTGATCGGGCTGGTACGA
CCACCCAAAACAGTCTTAAGGACTCCAACAATGCGGTTACCATGGCCAGTTCTGGTTCAA
AGGGATCATCCATCAACATCTCTCAAATGTCCGCCTTGGTGGGACAGCAGATGGTGGAGG
GTAAGCGTATTCCCTTCGGTTTTAACTACCGCACATTGCCGCACTTCACCAAGGATGATT
ACTCTCCTGAAGCTCGTGGATTTGTTGAAAACTCATACCTTCGTGGTCTGACCCCATCCG
AATT
>KX184904.1 Clonostachys byssicola strain CML 2311 DNA-directed RNA polymerase II largest subunit (RPB1) gene, partial cds
ACCTCTCTGTGACATCGCCTTACAACGCCGATTTCGATGGTGACGAGATGAATCTTCACG
TCCCCCAGAGCGAGGAAACCCGAGCTGAAGTCAGGGAGCTTTGTCTAGTCCCCCTGAACA
TCGTGTCACCACAGAAGAATTCACCGTTGATGGGTATCGTGCAGGACTCATTGGCTGGTG
CTTACAAGCTCTGTCGCCGTGACGTCTTCCTCACCAAAGAGGAAGTCATGAATCTGATGC
TCTGGGTCCCTGGCTGGGATGGTGTCATTCCTCAACCCGCTATCTTCAAGCCTCGCCCCC
GGTGGACTGGAAAACAGATGATGAGTCTCGTTATCCCCCCCGAGGTCAATATTAATGCCG
GCTCTGATAGCTACGCTTCACTGTTGAAAGATGACAGTGTGCTGATCCAGGGAGGAGAGC
TCATGTATGGGCTGATGAAGAAGAAGTTCGTTGGAGCTCAGTCTGGCGGTATTATTCACA
TCTGTTACAACGAGCTGGGCCCTAGGGCGGCCATGGCGTTCTTGAACGGTGTCCAGCAGG
TCGTGACATATTGGCTCTTACACAATGGTCACAGTATCGGTATTGGAGACACAATTCCGG
ATAAGGCGACTATCGAGAAGATTCAGATGGACATCAATCGCGAAAAGAAGTTGGTCGACG
AGATCACCGAGAAGGCCACGAACAATACGCTTGAAGCTGAGCCCGGTATGAGCGTCCGTG
CCACCTTCGAACATCATGTTGGTGTTGCTCTCAACAGAGCTCGTGATCGGGCTGGTACGA
CCACCCAAAACAGTCTTAAGGACTCCAACAATGCGGTTACCATGGCCAGTTCTGGTTCAA
AGGGATCATCCATCAACATCTCTCAAATGTCCGCCTTGGTGGGACAGCAGATGGTGGAGG
GTAAGCGTATTCCCTTCGGTTTTAACTACCGCACATTGCCGCACTTCACCAAGGATGATT
ACTCTCCTGAAGCTCGTGGATTTGTTGAAAACTCATACCTTCGTGGTCTGACCCCATCCG
AATT
>KX184902.1 Clonostachys byssicola strain CML 2510 DNA-directed RNA polymerase II largest subunit (RPB1) gene, partial cds
ACCTCTCTGTGACATCGCCTTACAACGCCGATTTCGATGGTGATGAGATGAATCTTCACG
TCCCCCAGAGCGAGGAAACCCGAGCTGAGGTCAGGGAGCTTTGTCTAGTTCCCCTGAACA
TCGTGTCGCCACAGAAGAATTCACCATTGATGGGTATCGTGCAGGACTCATTGGCTGGTG
CTTACAAGCTCTGTCGCCGTGATGTCTTCCTCACCAAAGAGGAAGTCATGAATCTGATGC
TCTGGGTCCCTGGCTGGGATGGTGTCATTCCTCAACCTGCTATCTTCAAACCTCGCCCCC
GGTGGACTGGAAAACAGATGATGAGTCTCGTTATCCCCCCCGAGGTCAATATTAATGCCG
GTTCTGATAGCTACGCTTCACTGTTGAAAGATGACAGTGTGCTGATCCAGGGAGGTGAGC
TCATGTATGGGCTGATGAAGAAGAAGTTCGTTGGAGCTCAGTCTGGCGGTATTATTCACA
TCTGTTACAACGAGCTGGGCCCTAGGGCGGCCATGGCGTTCTTGAACGGTGTCCAGCAGG
TCGTGACATATTGGCTCTTACACAATGGTCACAGTATCGGTATTGGAGACACAATTCCGG
ATAAGGCGACTATTGAGAAGATTCAGATGGACATCAACCGCGAAAAGAAGTTGGTCGACG
AGATCACGGAGAAGGCCACGAACAATACGCTTGAAGCTGAGCCCGGTATGAGCGTCCGTG
CCACCTTCGAACATCATGTTGGTGTTGCTCTCAACAGAGCTCGTGATAGGGCTGGTACGA
CTACCCAAAACAGTCTTAAGGACTCCAACAATGCGGTTACCATGGCCAGTTCTGGCTCAA
AGGGATCATCCATCAACATCTCTCAGATGTCCGCCTTGGTGGGACAGCAGATGGTGGAGG
GTAAGCGTATTCCCTTCGGTTTCAACTACCGCACATTGCCGCACTTCACAAAGGATGATT
ACTCTCCTGAAGCTCGTGGATTTGTTGAAAACTCATACCTTCGTGGTCTGACCCCATCCG
AATT
>KX184907.1 Clonostachys byssicola strain CML 2511 DNA-directed RNA polymerase II largest subunit (RPB1) gene, partial cds
ACCTCTCTGTGACATCGCCTTACAACGCCGATTTCGATGGTGACGAGATGAATCTTCACG
TCCCCCAGAGCGAGGAAACCCGAGCTGAAGTCAGGGAGCTTTGTCTAGTCCCCCTGAACA
TCGTGTCACCACAGAAGAATTCACCGTTGATGGGTATCGTGCAGGACTCATTGGCTGGTG
CTTACAAGCTCTGTCGCCGTGACGTCTTCCTCACCAAAGAGGAAGTCATGAATCTGATGC
TCTGGGTCCCTGGCTGGGATGGTGTCATTCCTCAACCCGCTATCTTCAAGCCTCGCCCCC
GGTGGACTGGAAAACAGATGATGAGTCTCGTTATCCCCCCCGAGGTCAATATTAATGCCG
GCTCTGATAGCTACGCTTCACTGTTGAAAGATGACAGTGTGCTGATCCAGGGAGGAGAGC
TCATGTATGGGTTGATGAAGAAGAAGTTCGTTGGAGCTCAGTCTGGCGGTATTATTCACA
TCTGTTACAACGAGCTGGGCCCTAGGGCGGCTATGGCGTTCTTGAACGGTGTCCAGCAGG
TCGTAACATATTGGCTCTTACACAATGGTCACAGTATCGGTATTGGAGACACAATTCCGG
ATAAGGCGACTATCGAGAAGATTCAGATGGACATCAATCGCGAAAAGAAGTTGGTCGACG
AGATCACCGAGAAGGCCACGAACAATACGCTTGAAGCTGAGCCCGGTATGAGCGTCCGTG
CCACCTTCGAACATCATGTTGGTGTTGCTCTCAACAGAGCTCGTGATCGGGCTGGTACGA
CCACCCAAAACAGTCTTAAGGACTCCAACAATGCGGTTACCATGGCCAGTTCTGGTTCAA
AGGGATCATCCATCAACATCTCTCAAATGTCCGCCTTGGTGGGACAGCAGATGGTGGAGG
GTAAGCGTATTCCCTTCGGTTTTAACTACCGCACATTGCCGCACTTCACCAAGGATGATT
ACTCTCCTGAAGCTCGTGGATTTGTTGAAAACTCATACCTTCGTGGTCTGACCCCATCCG
AATT
>KX184930.1 Clonostachys rosea f. catenulata strain CML 2516 DNA-directed RNA polymerase II largest subunit (RPB1) gene, partial cds
ACCTTTCTGTGACATCGCCTTACAACGCCGATTTCGATGGTGACGAGATGAATCTTCACG
TCCCCCAGAGCGAGGAAACCCGAGCTGAGGTCAAGGAGCTTTGTCTAGTCCCCCTGAACA
TCGTGTCACCACAAAAGAATTCACCATTGATGGGTATCGTGCAGGACTCATTGGCTGGTG
CTTACAAGCTCTGCCGCCGAGACGTCTTCCTCACCAAAGAGGAAGTTATGAATCTGATGC
TCTGGGTCCCTGGCTGGGATGGTGTCATTCCTCAACCCGCCATCTTCAAGCCTCGCCCCC
GGTGGACTGGAAAACAGATGATTAGTCTCGTTATCCCCCCCGAGGTCAATATTAATGCCG
GCTCTGATAGCTACGCTACTCTGTTGAAGGATGACAGTGTGCTGATCCAGGGAGGAGAGC
TCATGTATGGGTTGATGAAGAAGAAGTTTGTTGGAGCTCAGTCAGGCGGTATTATTCACA
TCTGCTACAACGAGCTGGGCCCCAAGGCGGCCATGGCGTTCTTGAACGGTGTCCAGCAGG
TCGTAACGTATTGGCTCTTACACAATGGTCACAGTATCGGTATTGGAGACACAATTCCGG
ACAAGGCGACTATCGAGAAGATTCAGATGGATATCAACCGCGAAAAGAAGTTGGTCGACG
AGATCACCGAGAAGGCCACGAACAATACGCTCGAAGCTGAGCCCGGTATGAGTGTCCGTG
CCACCTTCGAACATCATGTTGGTGTTGCTCTCAACAGAGCTCGTGACAGGGCTGGTACGA
CCACCCAAAACAGTCTTAAGGACTCCAACAATGCGGTTACCATGGCCAGTTCTGGCTCAA
AGGGATCATCTATCAACATCTCTCAGATGTCCGCCTTGGTGGGACAGCAGATGGTGCAGG
GTAAGCGTATTCCCTTCGGTTTCAACTACCGCACATTGCCGCACTTCACCAAGGATGATT
ACTCTCCTGAAGCTCGTGGATTCGTTGAAAACTCGTACCTTCGTGGCCTGACCCCATCCG
AATT
>KX184931.1 Clonostachys rosea f. catenulata strain CML 2517 DNA-directed RNA polymerase II largest subunit (RPB1) gene, partial cds
ACCTCTCTGTGACATCGCCTTACAACGCCGATTTCGATGGTGACGAGATGAATCTTCACG
TCCCCCAGAGCGAGGAAACCCGAGCTGAGGTCAAGGAGCTTTGTCTAGTCCCCCTGAACA
TCGTGTCACCACAAAAGAATTCACCATTGATGGGTATCGTGCAGGACTCATTGGCTGGTG
CTTACAAGCTCTGCCGCCGAGACGTCTTCCTCACCAAAGAGGAAGTTATGAATCTGATGC
TCTGGGTCCCTGGCTGGGATGGTGTCATTCCTCAACCCGCCATCTTCAAGCCTCGCCCCC
GGTGGACTGGAAAACAGATGATTAGTCTCGTTATCCCCCCCGAGGTCAATATTAATGCCG
GCTCTGATAGCTACGCTACTCTGTTGAAGGATGACAGTGTGCTGATCCAGGGAGGAGAGC
TCATGTATGGGTTGATGAAGAAGAAGTTTGTTGGAGCTCAGTCAGGCGGTATTATTCACA
TCTGCTACAACGAGCTGGGCCCGAAGGCGGCCATGGCGTTCTTGAACGGTGTCCAGCAGG
TCGTAACGTATTGGCTCTTACACAATGGTCACAGTATCGGTATTGGAGACACAATTCCGG
ACAAGGCGACTATCGAGAAGATTCAGATGGATATCAACCGCGAAAAGAAGTTGGTCGACG
AGATCACCGAGAAGGCCACGAACAATACGCTCGAAGCTGAACCCGGTATGAGTGTCCGTG
CCACCTTCGAACATCATGTTGGTGTTGCTCTCAACAGAGCTCGTGACAGGGCTGGTACGA
CCACCCAAAACAGTCTTAAGGACTCCAACAATGCGGTTACCATGGCCAGTTCTGGCTCAA
AGGGATCATCTATCAACATCTCTCAGATGTCCGCCTTGGTGGGACAGCAGATGGTGGAGG
GTAAGCGTATTCCCTTCGGTTTCAACTACCGCACATTACCGCACTTCACCAAGGATGATT
ACTCTCCTGAAGCTCGTGGATTCGTTGAAAACTCATACCTTCGTGGCCTGACCCCATCCG
AATT
>KX184932.1 Clonostachys rosea f. rosea strain CML 817 DNA-directed RNA polymerase II largest subunit (RPB1) gene, partial cds
ACCTCTCTGTGACATCGCCTTACAACGCCGATTTCGATGGTGACGAGATGAATCTTCACG
TCCCCCAGAGCGAGGAAACCCGAGCTGAGGTCAAGGAGCTTTGTCTAGTCCCCCTGAACA
TCGTGTCACCACAAAAGAATTCACCATTGATGGGTATCGTGCAGGACTCATTGGCTGGTG
CTTACAAGCTCTGCCGCCGAGACGTCTTCCTCACCAAAGAGGAAGTTATGAATCTGATGC
TCTGGGTCCCTGGCTGGGATGGTGTCATTCCTCAACCCGCCATCTTCAAGCCTCGCCCCC
GGTGGACTGGAAAACAGATGATTAGTCTCGTTATCCCCCCCGAGGTCAATATTAATGCCG
GCTCTGATAGCTACGCTACTCTGTTGAAGGATGACAGTGTGCTGATCCAGGGAGGAGAGC
TCATGTATGGGTTGATGAAGAAGAAGTTTGTTGGAGCTCAGTCAGGCGGTATTATTCACA
TCTGCTACAACGAGCTGGGCCCCAAGGCGGCCATGGCATTCTTGAACGGTGTCCAGCAGG
TCGTAACGTATTGGCTCTTACACAATGGTCACAGTATCGGTATTGGAGACACAATTCCGG
ACAAGGCGACTATCGAGAAGATTCAGATGGATATCAACCGCGAAAAGAAGTTGGTCGACG
AGATCACCGAGAAGGCCACGAACAATACGCTCGAAGCTGAACCCGGTATGAGTGTCCGTG
CCACCTTCGAACATCATGTTGGTGTTGCTCTCAATAGAGCTCGTGACAGGGCTGGTACGA
CCACCCAAAACAGTCTTAAGGACTCCAACAATGCGGTTACCATGGCCAGTTCTGGCTCAA
AGGGATCATCTATCAACATCTCTCAGATGTCCGCCTTGGTGGGACAGCAGATGGTGGAGG
GTAAGCGTATTCCCTTCGGTTTCAACTACCGCACATTGCCGCACTTCACCAAGGATGATT
ACTCTCCTGAAGCTCGTGGATTCGTTGAAAACTCATACCTTCGTGGCCTGACCCCATCCG
AATT
>KX184934.1 Clonostachys rosea f. rosea strain CML 2518 DNA-directed RNA polymerase II largest subunit (RPB1) gene, partial cds
ACCTCTCTGTGACATCGCCTTACAACGCCGATTTCGATGGTGACGAGATGAATCTTCACG
TCCCCCAGAGCGAGGAAACCCGAGCTGAGGTCAAGGAGCTTTGTCTAGTCCCCCTGAACA
TCGTGTCACCACAAAAGAATTCACCATTGATGGGTATCGTGCAGGACTCATTGGCTGGTG
CTTACAAGCTCTGCCGCCGAGACGTCTTCCTCACCAAAGAGGAAGTTATGAATCTGATGC
TCTGGGTCCCTGGCTGGGATGGTGTCATTCCTCAACCCGCCATCTTCAAGCCTCGCCCCC
GGTGGACTGGAAAACAGATGATTAGTCTCGTTATCCCCCCCGAGGTCAATATTAATGCCG
GCTCTGATAGCTACGCTACTCTGTTGAAGGATGACAGTGTGCTGATCCAGGGAGGAGAGC
TCATGTATGGGTTGATGAAGAAGAAGTTTGTTGGAGCTCAGTCAGGCGGTATTATTCACA
TCTGCTACAACGAGCTGGGCCCCAAGGCGGCCATGGCGTTCTTGAACGGTGTCCAGCAGG
TCGTAACGTATTGGCTCTTACACAATGGTCACAGTATCGGTATTGGAGACACAATTCCGG
ACAAGGCGACTATCGAGAAGATTCAGATGGATATCAACCGCGAAAAGAAGTTGGTCGACG
AGATCACCGAGAAGGCCACGAACAATACGCTCGAAGCTGAGCCCGGTATGAGTGTCCGTG
CCACCTTCGAACATCATGTTGGTGTTGCTCTCAACAGAGCTCGTGACAGGGCTGGTACGA
CCACCCAAAACAGTCTTAAGGACTCCAACAATGCGGTTACCATGGCCAGTTCTGGCTCAA
AGGGATCATCTATCAACATCTCTCAGATGTCCGCCTTGGTGGGACAGCAGATGGTGGAGG
GTAAGCGTATTCCCTTCGGTTTCAACTACCGTACATTGCCGCACTTCACCAAGGATGATT
ACTCTCCTGAAGCTCGTGGATTCGTTGAAAACTCATACCTTCGTGGCCTGACCCCATCCG
AATT
>KX184925.1 Clonostachys rhizophaga strain CML 1210 DNA-directed RNA polymerase II largest subunit (RPB1) gene, partial cds
ACCTCTCTGTGACATCGCCTTACAACGCCGATTTCGATGGTGACGAGATGAATCTTCACG
TCCCCCAGAGCGAGGAAACCCGAGCTGAGGTCAAGGAGCTTTGTCTAGTCCCCCTGAACA
TCGTGTCACCACAGAAGAACTCACCTCTGATGGGTATCGTGCAGGACTCATTGGCTGGTG
CTTACAAGCTCTGCCGTCGTGACGTCTTCCTCACCAAAGAGGAAGTTATGAATCTGATGC
TCTGGGTCCCTGGCTGGGATGGTGTCATTCCTCAACCCGCTATCTTCAAGCCTCGCCCCC
GGTGGACTGGAAAACAGATGATTAGTCTCGTTATTCCCCCCGAAGTCAATATCAATGCCG
GCTCTGATAGCTACGCTACTCTGTTGAAAGATGACAGCGTGCTGATCCAGGGAGGAGAGC
TCATGTATGGGTTGATGAAGAAGAAGTTTGTTGGAGCTCAGTCAGGCGGTATTATTCACA
TCTGTTACAACGAGTTGGGCCCCAAGGCCGCCATGGCGTTCTTGAACGGTGTCCAGCAGG
TCGTAACGTATTGGCTCTTACACAATGGTCACAGTATCGGTATTGGAGACACAATTCCGG
ACAAGGCGACTATCGAGAAGATTCAGATGGATATCAATCGCGAAAAGAAGTTGGTCGACG
AGATCACGGAGAAGGCCACGAACAATACGCTTGAAGCTGAGCCCGGTATGAGTGTCCGTG
CCACCTTCGAACATCATGTTGGTGTTGCTCTCAACAGAGCTCGTGATAGGGCTGGTACGA
CCACCCAAAACAGTCTTAAGGACTCCAACAATGCGGTGACTATGGCCAGTTCTGGTTCAA
AGGGATCATCCATCAACATCTCTCAGATGTCCGCCTTGGTGGGACAGCAGATGGTGGAGG
GTAAGCGTATTCCCTTCGGTTTCAACTACCGCACATTGCCGCACTTCACCAAGGATGATT
ACTCTCCTGAAGCTCGTGGATTCGTTGAAAACTCATACCTTCGTGGTCTGACCCCATCCG
AATT
>KX184926.1 Clonostachys rhizophaga strain CML 1984 DNA-directed RNA polymerase II largest subunit (RPB1) gene, partial cds
ACCTCTCTGTGACATCGCCTTACAACGCCGATTTCGATGGTGACGAGATGAATCTTCACG
TCCCCCAGAGCGAGGAAACCCGAGCTGAGGTCAAGGAGCTTTGTCTAGTCCCCCTGAACA
TCGTGTCACCACAGAAGAACTCACCTCTGATGGGTATCGTGCAGGACTCATTGGCTGGTG
CTTACAAGCTCTGCCGTCGTGACGTCTTCCTCACCAAAGAGGAAGTTATGAATCTGATGC
TCTGGGTCCCTGGCTGGGATGGTGTCATTCCTCAACCCGCTATCTTCAAGCCTCGCCCCC
GGTGGACTGGAAAACAGATGATTAGTCTCGTTATTCCCCCCGAGGTCAATATCAATGCCG
GCTCTGATAGCTACGCTACTCTGTTGAAAGATGACAGCGTGCTGATCCAGGGAGGAGAGC
TCATGTATGGGTTGATGAAGAAGAAGTTTGTTGGAGCTCAGTCAGGCGGTATTATTCACA
TCTGTTACAACGAGTTGGGCCCCAAGGCCGCCATGGCGTTCTTGAACGGTGTCCAGCAGG
TCGTAACGTATTGGCTCTTACACAATGGTCACAGTATCGGTATTGGAGACACAATTCCGG
ACAAGGCGACTATCGAGAAGATTCAGATGGATATCAATCGCGAAAAGAAGTTGGTCGACG
AGATCACGGAGAAGGCCACGAACAATACGCTTGAAGCTGAGCCCGGTATGAGTGTCCGTG
CCACCTTCGAACATCATGTTGGCGTTGCTCTCAACAGAGCTCGTGATAGGGCTGGTACGA
CCACCCAAAACAGTCTTAAGGACTCCAACAATGCGGTGACTATGGCCAGTTCTGGTTCAA
AGGGATCATCCATCAACATCTCTCAGATGTCCGCCTTGGTGGGACAGCAGATGGTGGAGG
GTAAGCGTATTCCCTTCGGTTTCAACTACCGCACATTGCCGCACTTCACCAAGGATGATT
ACTCTCCTGAAGCTCGTGGATTCGTTGAAAACTCATACCTTCGTGGTCTGACCCCATC
>KX184927.1 Clonostachys rhizophaga strain CML 2312 DNA-directed RNA polymerase II largest subunit (RPB1) gene, partial cds
ACCTCTCTGTGACATCGCCTTACAACGCCGATTTCGATGGTGACGAGATGAATCTTCACG
TCCCCCAGAGCGAGGAAACCCGAGCTGAGGTCAAGGAGCTTTGTCTAGTCCCCCTGAACA
TCGTGTCACCACAGAAGAACTCACCTCTGATGGGTATCGTGCAGGACTCATTGGCTGGTG
CTTACAAGCTCTGCCGTCGTGACGTCTTCCTCACCAAAGAGGAAGTTATGAATCTGATGC
TCTGGGTCCCTGGCTGGGATGGTGTCATTCCTCAACCCGCTATCTTCAAGCCTCGCCCCC
GGTGGACTGGAAAACAGATGATTAGTCTCGTTATTCCCCCCGAGGTCAATATCAATGCCG
GCTCTGATAGCTACGCTACTCTGTTGAAAGATGACAGCGTGCTGATCCAGGGAGGAGAGC
TCATGTATGGGTTGATGAAGAAGAAGTTTGTTGGAGCTCAGTCAGGCGGTATTATTCACA
TCTGTTACAACGAGTTGGGCCCCAAGGCCGCCATGGCGTTCTTGAACGGTGTCCAGCAGG
TCGTAACGTATTGGCTCTTACACAATGGTCACAGTATCGGTATTGGAGACACAATTCCGG
ACAAGGCGACTATCGAGAAGATTCAGATGGATATCAATCGCGAAAAGAAGTTGGTCGACG
AGATCACGGAGAAGGCCACGAACAATACGCTTGAAGCTGAGCCCGGTATGAGTGTCCGTG
CCACCTTCGAACATCATGTTGGTGTTGCTCTCAACAGAGCTCGTGATAGGGCTGGTACGA
CCACCCAAAACAGTCTTAAGGACTCCAACAATGCGGTGACTATGGCCAGTTCTGGTTCAA
AGGGATCATCCATCAACATCTCTCAGATGTCCGCCTTGGTGGGACAGCAGATGGTGGAGG
GTAAGCGTATTCCCTTCGGTTTCAACTACCGCACATTGCCGCACTTCACCAAGGATGATT
ACTCTCCTGAAGCTCGTGGATTCGTTGAAAACTCATACCTTCGTGGTCTGACCCCATCCG
AATT
>KX184928.1 Clonostachys rhizophaga strain CML 2514 DNA-directed RNA polymerase II largest subunit (RPB1) gene, partial cds
ACCTCTCTGTGACATCGCCTTACAACGCCGATTTCGATGGTGACGAGATGAATCTTCACG
TCCCCCAGAGCGAGGAAACCCGAGCTGAGGTCAAGGAGCTTTGTCTAGTCCCCCTGAACA
TCGTGTCACCACAGAAGAACTCACCTCTGATGGGTATCGTGCAGGACTCATTGGCTGGTG
CTTACAAGCTCTGCCGTCGTGACGTCTTCCTCACCAAAGAGGAAGTTATGAATCTGATGC
TCTGGGTCCCTGGCTGGGATGGTGTCATTCCTCAACCCGCTATCTTCAAGCCTCGCCCCC
GGTGGACTGGAAAACAGATGATTAGTCTCGTTATTCCCCCCGAGGTCAATATCAATGCCG
GCTCTGATAGCTACGCTACTCTGTTGAAAGATGACAGCGTGCTGATCCAGGGAGGAGAGC
TCATGTATGGGTTGATGAAGAAGAAGTTTGTTGGAGCTCAGTCAGGCGGTATTATTCACA
TCTGTTACAACGAGTTGGGCCCCAAGGCCGCCATGGCGTTCTTGAACGGTGTCCAGCAGG
TCGTAACGTATTGGCTCTTACACAATGGTCACAGTATCGGTATTGGAGACACAATTCCGG
ACAAGGCGACTATCGAGAAGATTCAGATGGATATCAATCGCGAAAAGAAGTTGGTCGACG
AGATCACGGAGAAGGCCACGAACAATACGCTTGAAGCTGAGCCCGGTATGAGTGTCCGTG
CCACCTTCGAACATCATGTTGGTGTTGCTCTCAACAGAGCTCGTGATAGGGCTGGTACGA
CCACCCAAAACAGTCTTAAGGACTCCAACAATGCGGTGACTATGGCCAGTTCTGGTTCAA
AGGGATCATCCATCAACATCTCTCAGATGTCCGCCTTGGTGGGACAGCAGATGGTGGAGG
GTAAGCGTATTCCCTTCGGTTTCAACTACCGCACATTGCCGCACTTCACCAAGGATGATT
ACTCTCCTGAAGCTCGTGGATTCGTTGAAAACTCATACCTTCGTGGTCTGACCCCATCTG
AATT
>KX184929.1 Clonostachys rhizophaga strain CML 2522 DNA-directed RNA polymerase II largest subunit (RPB1) gene, partial cds
ACCTCTCTGTGACATCGCCTTACAACGCCGATTTCGATGGTGACGAGATGAATCTTCACG
TCCCCCAGAGCGAGGAAACCCGAGCTGAGGTCAAGGAGCTTTGTCTAGTCCCCCTGAACA
TCGTGTCACCACAGAAGAACTCACCTCTGATGGGTATCGTGCAGGACTCATTGGCTGGTG
CTTACAAGCTCTGCCGTCGTGACGTCTTCCTCACCAAAGAGGAAGTTATGAATCTGATGC
TCTGGGTCCCTGGCTGGGATGGTGTCATTCCTCAACCCGCTATCTTCAAGCCTCGCCCCC
GGTGGACTGGAAAACAGATGATTAGTCTCGTTATTCCCCCCGAGGTCAATATCAATGCCG
GCTCTGATAGCTACGCTACTCTGTTGAAAGATGACAGCGTGCTGATCCAGGGAGGAGAGC
TCATGTATGGGTTGATGAAGAAGAAGTTTGTTGGAGCTCAGTCAGGCGGTATTATTCACA
TCTGTTACAACGAGTTGGGCCCCAAGGCCGCCATGGCGTTCTTGAACGGTGTCCAGCAGG
TCGTAACGTATTGGCTCTTACACAATGGTCACAGTATCGGTATTGGAGACACAATTCCGG
ACAAGGCGACTATCGAGAAGATTCAGATGGATATCAATCGCGAAAAGAAGTTGGTCGACG
AGATCACGGAGAAGGCCACGAACAATACGCTTGAAGCTGAGCCCGGTATGAGTGTCCGTG
CCACCTTCGAACATCATGTTGGTGTTGCTCTCAACAGAGCTCGTGATAGGGCTGGTACGA
CCACCCAAAACAGTCTTAAGGACTCCAACAATGCGGTGACTATGGCCAGTTCTGGTTCAA
AGGGATCATCCATCAACATCTCTCAGATGTCCGCCTTGGTGGGACAGCAGATGGTGGAGG
GTAAGCGTATTCCCTTCGGTTTCAACTACCGCACATTGCCGCACTTCACCAAGGATGATT
ACTCTCCTGAAGCTCGTGGATTCGTTGAAAACTCATACCTTCGTGGTCTGACCCCATCTG
AATT
>KX184938.1 Clonostachys pseudochroleuca strain CML 18 DNA-directed RNA polymerase II largest subunit (RPB1) gene, partial cds
ACCTCTCCGTGACATCGCCTTACAACGCCGATTTCGATGGTGACGAGATGAATCTTCATG
TCCCCCAGAGCGAGGAAACTCGAGCTGAGGTCAAGGAGCTCTGTCTGGTCCCCCTGAATA
TTGTGTCACCACAAAAGAACTCACCTTTGATGGGTATCGTTCAGGACTCGTTGGCTGGCG
CTTACAAGCTCTGCCGTCGCGACGTCTTCCTCACCAAAGAGGAAGTGATGAACCTGATGC
TCTGGGTTCCTGGATGGGATGGTGTCATTCCTCAACCCGCTATCATTAAGCCTCGCCCCC
GGTGGACCGGAAAACAGATGATCAGTCTCGTTATCCCCCCCGAGGTCAACATTAATGCCG
GCTCTGATAGCTACGCTACTTTGTTGAAAGATGATAGTGTGCTGATCCAGGGAGGAGAGC
TCATGTATGGATTAATGAAGAAGAAGTTTGTTGGAGCCCAGTCAGGCGGTATTATTCACA
TCTGTTACAACGAGCTGGGCCCCAACGCGGCTATGGCGTTCTTGAACGGTGTCCAGCAGG
TCGTAACGTATTGGCTCTTGCACAACGGTCACAGTATCGGTATCGGAGACACAATTCCGG
ACAAGGCAACTATCGAGAAGATTCAGATGGATATCAATCGCGAAAAGAAGCTGGTCGACG
AGATCACCGAGAAGGCCACAAACAATACACTTGAAGCTGAGCCCGGTATGAGTGTCCGTG
CTACTTTCGAACACCATGTTGGTGTTGCTCTCAACAGAGCTCGTGATAGGGCTGGTACGA
CCACCCAAAACAGTCTCAAGGACTCCAACAATGCGGTAACCATGGCCAGTTCTGGGTCCA
AGGGATCATCTATCAACATCTCTCAGATGTCTGCCTTGGTGGGACAGCAGATGGTGGAGG
GTAAGCGTATTCCCTTCGGTTTCAACTACCGCACATTGCGGCACTTCACCAAGGATGACT
ACTCTCCTGAAGCTCGTGGATTCGTTGAAAATTCATACCTTCG
>KX184939.1 Clonostachys pseudochroleuca strain CML 520 DNA-directed RNA polymerase II largest subunit (RPB1) gene, partial cds
ACCTCTCCGTGACATCGCCTTACAACGCCGATTTCGATGGTGACGAGATGAATCTTCATG
TCCCCCAGAGCGAGGAAACTCGAGCTGAGGTCAAGGAGCTCTGTCTGGTCCCCCTGAATA
TTGTGTCACCACAAAAGAACTCACCTTTGATGGGTATCGTTCAGGACTCGTTGGCTGGCG
CTTACAAGCTCTGCCGTCGCGACGTCTTCCTCACCAAAGAGGAAGTGATGAACCTGATGC
TCTGGGTTCCTGGATGGGATGGTGTCATTCCTCAACCCGCTATCATTAAGCCTCGCCCCC
GGTGGACCGGAAAACAGATGATCAGTCTCGTTATCCCCCCCGAGGTCAACATTAATGCCG
GCTCTGATAGCTACGCTACTTTGTTGAAAGATGATAGTGTGCTGATCCAGGGAGGAGAGC
TCATGTATGGATTAATGAAGAAGAAGTTTGTTGGAGCCCAGTCAGGCGGTATTATTCACA
TCTGTTACAACGAGCTGGGCCCCAACGCGGCTATGGCGTTCTTGAACGGTGTCCAGCAGG
TCGTAACGTATTGGCTCTTGCACAACGGTCACAGTATCGGTATCGGAGACACAATTCCGG
ACAAGGCAACTATCGAGAAGATTCAGATGGATATCAATCGCGAAAAGAAGCTGGTCGACG
AGATCACCGAGAAGGCCACAAACAATACACTTGAAGCTGAGCCCGGTATGAGTGTCCGTG
CTACTTTCGAACACCATGTTGGTGTTGCTCTCAACAGAGCTCGTGATAGGGCTGGTACGA
CCACCCAAAACAGTCTCAAGGACTCCAACAATGCGGTAACCATGGCCAGTTCTGGGTCCA
AGGGATCATCTATCAACATCTCTCAGATGTCTGCCTTGGTGGGACAGCAGATGGTGGAGG
GTAAGCGTATTCCCTTCGGTTTCAACTACCGCACATTGCCGCACTTCACCAAGGATGACT
ACTCTCCTGAAGCTCGTGGATTCGTTGAAAATTCATACCTTCGTGGTCTGACCCCATCCG
AATT
>KX184948.1 Clonostachys pseudochroleuca strain CML 824 DNA-directed RNA polymerase II largest subunit (RPB1) gene, partial cds
CCGATTTCGATGGTGACGAGATGAATCTTCATGTCCCCCAGAGCGAGGAAACTCGAGCTG
AGGTCAAGGAGCTCTGTCTGGTCCCCCTGAATATTGTGTCACCACAAAAGAACTCACCTT
TGATGGGTATCGTTCAGGACTCGTTGGCTGGCGCTTACAAGCTCTGCCGTCGAGACGTCT
TCCTCACCAAAGAGGAAGTGATGAACCTGATGCTCTGGGTTCCTGGATGGGATGGTGTCA
TTCCTCAACCCGCTATCATTAAGCCTCGCCCCCGGTGGACCGGAAAACAGATGATCAGTC
TCGTTATCCCCCCCGAGGTCAACATTAATGCCGGCTCTGATAGCTACGCTACTTTGTTGA
AAGACGATAGTGTGCTGATCCAGGGAGGAGAGCTCATGTATGGATTAATGAAGAAGAAGT
TTGTTGGAGCCCAGTCAGGCGGTATTATTCACATCTGTTACAACGAGCTGGGCCCCAACG
CGGCTATGGCGTTCTTGAACGGTGTCCAGCAGGTCGTAACGTATTGGCTCTTGCACAACG
GTCACAGTATCGGTATCGGAGACACAATTCCGGACAAGGCAACTATCGAGAAGATTCAGA
TGGATATCAATCGCGAAAAGAAGCTGGTCGACGAGATCACCGAGAAGGCCACAAACAATA
CACTTGAAGCTGAGCCCGGTATGAGTGTCCGTGCTACTTTCGAACACCATGTTGGTGTTG
CTCTCAACAGAGCTCGTGATAGGGCTGGTACGACCACCCAAAACAGTCTCAAGGACTCCA
ACAATGCGGTAACCATGGCCAGTTCTGGGTCCAAGGGATCATCTATCAACATCTCTCAGA
TGTCTGCCTTGGTGGGACAGCAGATGGTGGAGGGTAAGCGTATTCCCTTCGGTTTCAACT
ACCGCACATTGCCGCACTTCACCAAGGATGACTACTCTCCTGAAGCTCG
>KX184937.1 Clonostachys pseudochroleuca strain CML 2513 DNA-directed RNA polymerase II largest subunit (RPB1) gene, partial cds
ACCTCTCCGTGACATCGCCTTACAACGCCGATTTCGATGGTGACGAGATGAATCTTCATG
TCCCCCAGAGCGAGGAAACTCGAGCTGAGGTCAAGGAGCTCTGTCTGGTCCCCCTGAATA
TTGTGTCACCACAAAAGAACTCACCTTTGATGGGTATCGTTCAGGACTCGTTGGCTGGCG
CTTACAAGCTCTGCCGTCGAGACGTCTTCCTCACCAAAGAGGAAGTGATGAACCTGATGC
TCTGGGTTCCTGGATGGGATGGTGTCATTCCTCAACCCGCTATCATTAAGCCTCGCCCCC
GGTGGACCGGAAAACAGATGATCAGTCTCGTTATCCCCCCCGAGGTCAACATTAATGCCG
GCTCTGATAGCTACGCTACTTTGTTGAAAGACGATAGTGTGCTGATCCAGGGAGGAGAGC
TCATGTATGGATTAATGAAGAAGAAGTTTGTTGGAGCCCAGTCAGGCGGTATTATTCACA
TCTGTTACAACGAGCTGGGCCCCAACGCGGCTATGGCGTTCTTGAACGGTGTCCAGCAGG
TCGTAACGTATTGGCTCTTGCACAACGGTCACAGTATCGGTATCGGAGACACAATTCCGG
ACAAGGCAACTATCGAGAAGATTCAGATGGATATCAATCGCGAAAAGAAGCTGGTCGACG
AGATCACTGAGAAGGCCACAAACAATACACTTGAAGCTGAGCCCGGTATGAGTGTCCGTG
CTACTTTCGAACACCATGTTGGTGTTGCTCTCAACAGAGCTCGTGATAGGGCTGGTACGA
CCACCCAAAACAGTCTCAAGGACTCCAACAATGCGGTAACCATGGCCAGTTCTGGGTCCA
AGGGATCATCTATCAACATCTCTCAGATGTCTGCCTTGGTGGGACAGCAGATGGTGGAGG
GTAAGCGTATTCCCTTCGGTTTCAACTACCGCACATTGCCGCACTTCACCAAGGATGACT
ACTCTCCGGAAGCTCGTGGATTCGTTGAAAATTCATACCTTCGTGGTCTGACCCCATC
>KX184950.1 Clonostachys pseudochroleuca strain CML 2562 DNA-directed RNA polymerase II largest subunit (RPB1) gene, partial cds
ACCTCTCCGTGACATCGCCTTACAACGCCGATTTCGATGGTGACGAGATGAATCTTCATG
TCCCCCAGAGCGAGGAAACTCGAGCTGAGGTCAAGGAGCTCTGTCTGGTCCCCCTGAATA
TTGTGTCACCACAAAAGAACTCACCTTTGATGGGTATCGTTCAGGACTCGTTGGCTGGCG
CTTACAAGCTCTGCCGTCGAGACGTCTTCCTCACCAAAGAGGAAGTGATGAACCTGATGC
TCTGGGTTCCTGGATGGGATGGTGTCATTCCTCAACCCGCTATCATTAAGCCTCGCCCCC
GGTGGACCGGAAAACAGATGATCAGTCTCGTTATCCCCCCCGAGGTCAACATTAATGCCG
GCTCTGATAGCTACGCTACTTTGTTGAAAGATGATAGTGTGCTGATCCAGGGAGGAGAGC
TCATGTATGGATTAATGAAGAAGAAGTTTGTTGGAGCCCAGTCAGGCGGTATTATTCACA
TCTGTTACAACGAGCTGGGCCCCAACGCGGCTATGGCGTTCTTGAACGGTGTCCAGCAGG
TCGTAACGTATTGGCTCTTGCACAACGGTCACAGTATCGGTATCGGAGACACAATTCCGG
ACAAGGCAACTATCGAGAAGATTCAGATGGATATTAATCGCGAAAAGAAGCTGGTCGACG
AGATCACCGAGAAGGCCACAAACAATACACTTGAAGCTGAGCCCGGTATGAGTGTCCGTG
CTACTTTCGAACACCATGTTGGTGTTGCTCTCAACAGAGCTCGTGATAGGGCTGGTACGA
CCACCCAAAACAGTCTCAAGGACTCCAACAATGCGGTAACCATGGCCAGTTCTGGGTCCA
AGGGATCATCTATCAACATCTCTCAGATGTCTGCCTTGGTGGGACAGCAGATGGTGGAGG
GTAAGCGTATTCCCTTCGGTTTCAACTACCGCACATTGCCGCACTTCACCAAGGATGACT
ACTCTCCTGAAGCTCGTGGATTCGTTGAAAATTCATACCTTCGTGGTCTGACCCCATCCG
AATT
>KX184951.1 Clonostachys rogersoniana strain CML 1216 DNA-directed RNA polymerase II largest subunit (RPB1) gene, partial cds
CCCTACAACGCCGATTTCGACGGTGACGAAATGAACCTTCACGTACCTCAGAGCGAGGAA
ACTCGAGCTGAGGTCAAGGAACTCTGTCTGGTCCCTCTCAACATTGTTTCTCCACAAAAG
AACTCCCCTCTGATGGGTATCGTCCAGGACTCTTTGGCTGGTTGCTACAAGCTTTGCCGT
CGAGATGTCTTCCTCACCAAGGAGGAAGTCATGAATCTGATGCTCTGGGTACCTGGTTGG
GATGGTGTGATTCCTCAACCTGCTATCTTCAAGCCTCGCCCTCGCTGGACTGGAAAGCAG
ATGATCAGTATGGTCATCCCACCCTTTGTCAGCATACAAGCTGGCTCAGACAGCTACGCT
TCCCTATTGAAGGACGACGCTATGTTGATCCAAGGAGGCGAGCTCATCTATGGCTTGTTG
AAGAAGAAGTTTGTTGGAGCTCAGTCAGGTGGTATCATTCACATCTGTTACAACGAGGTG
GGCCCCTCCGCCGCCATGACATTCTTGAACAGTGTCCAGCAGGTTGTGACGTACTGGCTC
TTGCACAATGGTCACAGTATTGGTATCGGTGACACAATCCCCGACAAGGCCACCATTGAG
AAGATTCAGATGGATATCAACCGCGAGAAGAAGCTCGTTGACGAGATCACTGAGAAGGCT
ACCAACAACACACTGGAAGCCGAACCCGGTATGAGTGTGCGAGCTACTTTTGAGCATCAC
GTTGGTATGTACCTGAACAGAGCTCGTGACAGAGCTGGTACAACTACACAAAACAGTCTC
AAGGATTCCAACAATGCCGTCACTATGGCCAGTTCTGGTTCCAAGGGTTCATCTATCAAT
ATCTCTCAGATGTCTGCTCTGGTGGGACAACAGATGGTGGAGGGTAAGCGTATCCCCTTC
GGGTTTAACTACCGCACATTGCCGCACTTCACCAAGGATGACTACTCTCCTGAAGCTCGT
GGGTTCGTTGAAAACTCGTACCTTCGTGGTCTGACGCCATCCGAGTC
>KX184952.1 Clonostachys rogersoniana strain CML 1914 DNA-directed RNA polymerase II largest subunit (RPB1) gene, partial cds
ACCTCTCCGTCACATCACCCTACAACGCCGATTTCGACGGTGACGAAATGAACCTTCACG
TACCTCAGAGCGAGGAAACTCGAGCTGAGGTCAAGGAACTCTGTCTGGTCCCTCTCAACA
TTGTTTCTCCACAAAAGAACTCCCCTCTGATGGGTATCGTCCAGGACTCTTTGGCTGGTT
GCTACAAGCTTTGCCGTCGAGATGTCTTCCTCACCAAGGAGGAAGTCATGAATCTGATGC
TCTGGGTACCTGGTTGGGATGGTGTGATTCCTCAACCTGCTATCTTCAAGCCTCGCCCTC
GCTGGACTGGAAAGCAGATGATCAGTATGGTCATCCCACCCTTTGTCAGCATACAAGCTG
GCTCAGACAGCTACGCTTCCCTATTGAAGGACGACGCTATGTTGATCCAAGGAGGCGAGC
TCATCTATGGCTTGTTGAAGAAGAAGTTTGTTGGAGCTCAGTCAGGTGGTATCATTCACA
TCTGTTACAACGAGGTGGGCCCCTCCGCCGCCATGACATTCTTGAACAGTGTCCAGCAGG
TTGTGACGTACTGGCTCTTGCACAATGGTCACAGTATTGGTATCGGTGACACAATCCCCG
ACAAGGCCACCATTGAGAAGATTCAGATGGATATCAACCGCGAGAAGAAGCTAGTTGACG
AGATCACTGAGAAGGCTACCAACAACACACTGGAAGCCGAACCCGGTATGAGTGTGCGAG
CTACTTTTGAGCATCACGTTGGTATGTACCTGAACAGAGCTCGTGACAGAGCTGGTACAA
CTACACAAAACAGTCTCAAGGATTCCAACAATGCCGTCACTATGGCCAGTTCTGGTTCCA
AGGGTTCATCTATCAATATCTCTCAGATGTCTGCTCTGGTGGGACAACAGATGGTGGAGG
GTAAGCGTATCCCCTTCGGGTTTAACTACCGCACATTGCCGCACTTCACCAAGGATGACT
ACTCTCCTGAAGCTCGTGGGTTCGTTGAAAACTCGTACCTTCGTGGTCTGACGCCATCCG
AGTC
>KX184953.1 Clonostachys rogersoniana strain CML 1923 DNA-directed RNA polymerase II largest subunit (RPB1) gene, partial cds
ACCTTTCCGTCACGTCACCCTACAACGCCGATTTCGACGGTGACGAAATGAACCTTCACG
TACCTCAGAGCGAGGAAACTCGAGCTGAGGTCAAGGAACTCTGTCTGGTCCCTCTCAACA
TTGTTTCTCCACAAAAGAACTCCCCTTTGATGGGTATCGTCCAGGATTCTTTGGCTGGTT
GCTACAAGCTTTGCCGTCGAGATGTCTTCCTCACCAAGGAGGAAGTCATGAACCTGATGC
TTTGGGTGCCTGGTTGGGATGGTGTGATTCCTCAACCTGCTATCTTCAAGCCTCGTCCTC
GCTGGACTGGAAAACAGATGATCAGTATGGTTATTCCACCCTTTGTCAGCATACAAGCTG
GCTCAGACAGCTACGCTTCCTTATTGAAGGATGACGCTATGTTGATCCAAGGAGGCGAGC
TCATCTATGGCTTGTTGAAGAAGAAGTTTGTTGGAGCTCAGTCAGGTGGTATCATTCACA
TCTGTTACAACGAGGTGGGCCCCTCCGCCGCCATGACATTCTTGAACAGTGTCCAGCAGG
TTGTGACGTACTGGCTCTTGCACAACGGTCACAGTATTGGTATCGGTGACACAATCCCCG
ATAAGGCCACCATTGAGAAGATTCAGATGGATATCAACCGCGAAAAGAAGCTGGTTGACG
AGATCACTGAGAAGGCTACCAACAACACACTGGAAGCCGAACCCGGTATGAGTGTGCGAG
CTACTTTTGAGCATCACGTTGGTATGTACCTGAACAGAGCTCGTGACAGAGCTGGTACAA
CTACGCAAAACAGTCTCAAGGATTCCAACAATGCCGTAACTATGGCCAGTTCTGGTTCCA
AGGGTTCATCTATCAATATCTCTCAGATGTCTGCTCTGGTGGGACAACAGATGGTGGAGG
GTAAGCGTATTCCCTTCGGGTTCAACTACCGCACATTGCCGCACTTCACCAAGGATGACT
ACTCTCCTGAAGCTCGTGGGTTCGTTGAAAACTCGTACCTTCGTGGTCTGACGCCATC
>KX184956.1 Clonostachys rogersoniana strain CML 2557 DNA-directed RNA polymerase II largest subunit (RPB1) gene, partial cds
ACCTCTCCGTCACATCACCCTACAACGCCGATTTCGACGGTGACGAAATGAACCTTCACG
TACCTCAGAGCGAGGAAACTCGAGCTGAGGTCAAGGAACTCTGTCTGGTCCCTCTCAACA
TTGTTTCTCCACAAAAGAACTCCCCTCTGATGGGTATCGTCCAGGACTCTTTGGCTGGTT
GCTACAAGCTTTGCCGTCGAGATGTCTTCCTCACCAAGGAGGAAGTCATGAATCTGATGC
TCTGGGTACCTGGTTGGGATGGTGTGATTCCTCAACCTGCTATCTTCAAGCCTCGCCCTC
GCTGGACTGGAAAGCAGATGATCAGTATGGTCATCCCACCCTTTGTCAGCATACAAGCTG
GCTCAGACAGCTACGCTTCCCTATTGAAGGACGACGCTATGTTGATCCAAGGAGGCGAGC
TCATCTATGGCTTGTTGAAGAAGAAGTTTGTTGGAGCTCAGTCAGGTGGTATCATTCACA
TCTGTTACAACGAGGTGGGCCCCTCCGCCGCCATGACATTCTTGAACAGTGTCCAGCAGG
TTGTGACGTACTGGCTCTTGCACAATGGTCACAGTATTGGTATCGGTGACACAATCCCCG
ACAAGGCCACCATTGAGAAGATTCAGATGGATATCAACCGCGAGAAGAAGCTAGTTGACG
AGATCACTGAGAAGGCTACCAACAACACACTGGAAGCCGAACCCGGTATGAGTGTGCGAG
CTACTTTTGAGCATCACGTTGGTATGTACCTGAACAGAGCTCGTGACAGAGCTGGTACAA
CTACACAAAACAGTCTCAAGGATTCCAACAATGCCGTCACTATGGCCAGTTCTGGTTCCA
AGGGTTCATCTATCAATATCTCTCAGATGTCTGCTCTGGTGGGACAACAGATGGTGGAGG
GTAAGCGTATCCCCTTCGGGTTTAACTACCGCACATTGCCGCACTTCACCAAGGATGACT
ACTCTCCTGAAGCTCGTGGGTTCGTTGAAAACTCG
>KX184957.1 Clonostachys rogersoniana strain CML 2558 DNA-directed RNA polymerase II largest subunit (RPB1) gene, partial cds
ACCTTTCCGTCACGTCACCCTACAACGCCGATTTCGACGGTGACGAAATGAACCTTCACG
TACCTCAGAGCGAGGAAACTCGAGCTGAGGTCAAGGAACTCTGTCTGGTCCCTCTCAACA
TTGTTTCTCCACAAAAGAACTCCCCTTTGATGGGTATCGTCCAGGATTCTTTGGCTGGTT
GCTACAAGCTTTGCCGTCGAGATGTCTTCCTCACCAAGGAGGAAGTCATGAACCTGATGC
TTTGGGTGCCTGGTTGGGATGGTGTGATTCCTCAACCTGCTATCTTCAAGCCTCGTCCTC
GCTGGACTGGAAAACAGATGATCAGTATGGTTATTCCACCCTTTGTCAGCATACAAGCTG
GCTCAGACAGCTACGCTTCCTTATTGAAGGATGACGCTATGTTGATCCAAGGAGGCGAGC
TCATCTATGGCTTGTTGAAGAAGAAGTTTGTTGGAGCTCAGTCAGGTGGTATCATTCACA
TCTGTTACAACGAGGTGGGCCCCTCCGCCGCCATGACATTCTTGAACAGTGTCCAGCAGG
TTGTGACGTACTGGCTCTTGCACAACGGTCACAGTATTGGTATCGGTGACACAATCCCCG
ATAAGGCCACCATTGAGAAGATTCAGATGGATATCAACCGCGAAAAGAAGCTGGTTGACG
AGATCACTGAGAAGGCTACCAACAACACACTGGAAGCCGAACCCGGTATGAGTGTGCGAG
CTACTTTTGAGCATCACGTTGGTATGTACCTGAACAGAGCTCGTGACAGAGCTGGTACAA
CTACGCAAAACAGTCTCAAGGATTCCAACAATGCCGTAACTATGGCCAGTTCTGGTTCCA
AGGGTTCATCTATCAATATCTCTCAGATGTCTGCTCTGGTGGGACAACAGATGGTGGAGG
GTAAGCGTATTCCCTTCGGGTTCAACTACCGCACATTGCCGCACTTCACCAAGGATGACT
ACTCTCCTGAAGCTCGTGGGTTCGTTGAAAACTCGTACCTTCGTGGTCTGACGC
>Clonostachys chloroleuca strain CBS 570.77 DNA-directed RNA polymerase II largest subunit (RPB1) gene, partial cds
ACCTCTCTGTGACATCGCCTTACAACGCCGATTTCGATGGTGACGAGATGAATCTTCACG
TCCCCCAGAGCGAGGAAACCCGAGCTGAGGTCAAGGAGCTTTGTCTAGTCCCCCTGAACA
TCGTGTCACCACAGAAGAACTCACCTTTGATGGGTATCGTGCAGGACTCATTGGCTGGTG
CTTACAAGCTCTGCCGCCGTGACGTCTTCCTCACCAAAGAGGAAGTTATGAATCTGATGC
TCTGGGTCCCTGGCTGGGATGGTGTCATTCCTCAACCCGCCATCTTCAAGCCTCGCCCCC
GGTGGACTGGAAAACAGATGATTAGTCTCGTTATTCCCCCCGAGGTCAATATCAATGCCG
GCTCTGATAGCTACGCTTCTCTGTTGAAAGATGACAGTGTGCTGATCCAGGGAGGAGAGC
TCATGTATGGGTTGATGAAGAAGAAGTTTGTTGGAGCTCAGTCAGGCGGTATTATTCACA
TCTGTTACAACGAGCTGGGCCCCAAGGCCGCCATGGCGTTCTTGAACGGTGTCCAGCAGG
TCGTAACGTATTGGCTCCTACACAATGGTCACAGTATCGGTATTGGAGACACAATTCCGG
ACAAGGCGACTATCGAGAAGATTCAGATGGATATCAACCGCGAAAAGAAGTTGGTCGACG
AGATCACCGAGAAGGCTACGAACAATACGCTCGAAGCTGAGCCCGGTATGAGTGTCCGTG
CCACCTTCGAACATCATGTTGGTGTTGCTCTCAACAGAGCTCGTGACAGGGCTGGTACGA
CCACCCAAAACAGTCTTAAGGACTCCAACAATGCGGTTACCATGGCCAGTTCTGGCTCAA
AGGGATCATCTATCAACATCTCTCAGATGTCCGCCTTGGTGGGACAGCAGATGGTGGAGG
GTAAGCGTATTCCCTTCGGTTTCAACTACCGCACATTGCCGCACTTCACCAAGGATGATT
ACTCTCCTGAAGCTCGTGGATTCGTTGAAAACTCATACCTTCGTGGTCTGACCCCATCCG
AATT
>Clonostachys chloroleuca strain 67-1 DNA-directed RNA polymerase II largest subunit (RPB1) gene, partial cds
ACCTCTCTGTGACATCGCCTTACAACGCCGATTTCGATGGTGACGAGATGAATCTTCACG
TCCCCCAGAGCGAGGAAACCCGAGCTGAGGTTAAGGAGCTTTGTCTAGTCCCCCTGAACA
TCGTGTCACCACAGAAGAACTCACCTTTGATGGGTATCGTGCAGGACTCATTGGCTGGTG
CTTACAAGCTCTGCCGCCGTGACGTCTTCCTCACCAAAGAGGAAGTTATGAATCTGATGC
TCTGGGTCCCTGGCTGGGATGGTGTCATTCCTCAAcccgccatcttcaagcctCGCCCCC
GGTGGACTGGAAAACAGATGATTAGTCTCGTTATTCCCCCCGAGGTCAATATCAATGCCG
GCTCTGATAGCTACGCTTCTCTGTTGAAAGATGACAGTGTGCTGATCCAGGGAGGAGAGC
TCATGTATgggttgatgaagaagaagtttgtTGGAGCTCAGTCAGGCGGTATTATTCACA
TCTGTTACAACGAGCTGGGCCCCAAGGCCGCCATGGCGTTCTTGAACGGTGTCCAGCAGG
TCGTAACGTATTGGCTCCTACACAATGGTCACAGTATCGGTATTGGAGACACAATTCCGG
ACAAGGCGACTATCGAGAAGATTCAGATGGATATCAACCGCGAAAAGAAGTTGGTCGACG
AGATCACCGAGAAGGCTACGAACAATACGCTCGAAGCTGAGCCCGGTATGAGTGTCCGTG
CCACCTTCGAACATCATGTTGGTGTTGCTCTCAACAGAGCTCGTGACAGGGCTGGTACGA
CCACCCAAAACAGTCTTAAGGACTCCAACAATGCGGTTACCATGGCCAGTTCTGGCTCAA
AGGGATCATCTATCAACATCTCTCAGATGTCCGCCTTGGTGGGACAGCAGATGGTGGAGG
GTAAGCGTATTCCCTTCGGTTTCAACTACCGCACATTGCCGCACTTCACCAAGGATGATT
ACTCTCCTGAAGCTCGTGGATTCGTTGAAAACTCATACCTTCGTGGTCTGACCCCATCCG
AATT
>Clonostachys rosea strain IK726 DNA-directed RNA polymerase II largest subunit (RPB1) gene, partial cds
ACCTCTCTGTGACATCGCCTTACAACGCCGATTTCGATGGTGACGAGATGAATCTTCACG
TCCCCCAGAGCGAGGAAACCCGAGCTGAGGTCAAGGAGCTTTGTCTAGTCCCCCTGAACA
TCGTGTCACCACAAAAGAATTCACCATTGATGGGTATCGTGCAGGACTCATTGGCTGGTG
CTTACAAGCTCTGCCGCCGAGACGTCTTCCTCACCAAAGAGGAAGTTATGAATCTGATGC
TCTGGGTCCCTGGCTGGGATGGTGTCATTCCTCAACCCGCCATCTTCAAGCCTCGCCCCC
GGTGGACTGGAAAACAGATGATTAGTCTCGTTATCCCCCCCGAGGTCAATATTAATGCCG
GCTCTGATAGCTACGCTACTCTGTTGAAGGATGACAGTGTGCTGATCCAGGGAGGAGAGC
TCATGTATGGGTTGATGAAGAAGAAGTTTGTTGGAGCTCAGTCAGGCGGTATTATTCACA
TCTGCTACAACGAGCTGGGCCCCAAGGCGGCCATGGCGTTCTTGAACGGTGTCCAGCAGG
TCGTAACGTATTGGCTCTTACACAATGGTCACAGTATCGGTATTGGAGACACAATTCCGG
ACAAGGCGACTATCGAGAAGATTCAGATGGATATCAACCGCGAAAAGAAGTTGGTCGACG
AGATCACCGAGAAGGCCACGAACAATACGCTCGAAGCTGAGCCCGGTATGAGTGTCCGTG
CCACCTTCGAACATCATGTTGGTGTTGCTCTCAACAGAGCTCGTGACAGGGCTGGTACGA
CCACCCAAAACAGTCTTAAGGACTCCAACAATGCGGTTACCATGGCCAGTTCTGGCTCAA
AGGGATCATCTATCAACATCTCTCAGATGTCCGCCTTGGTGGGACAGCAGATGGTGGAGG
GTAAGCGTATTCCCTTCGGTTTCAACTACCGCACATTGCCGCACTTCACCAAGGATGATT
ACTCTCCTGAAGCTCGTGGATTCGTTGAAAACTCATACCTTCGTGGCCTGACCCCATCCG
AATT
>Clonostachys rhizophaga strain YKD0085 DNA-directed RNA polymerase II largest subunit (RPB1) gene, partial cds
ACCTCTCTGTGACATCGCCTTACAACGCCGATTTCGATGGTGACGAGATGAATCTTCACG
TCCCCCAGAGCGAGGAAACCCGAGCtgaggtcaaggagcttTGTCTAGTCCCCCTGAACA
TCGTGTCACCACAGAAGAACTCACCTCTGATGGGTATCGTGCAGGACTCATTGGCTGGTG
CTTACAAGCTCTGCCGTCGTGACGTCTTCCTCACCAAAGAGGAAGTTATGAATCTGATGC
TCTGGGTCCCTGGCTGGGATGGTGTCATTCCTCAACCCGCTATCTTCAAGCCTCGCCCCC
GGTGGACTGGAAAACAGATGATTAGTCTCGTTATTCCCCCCGAGGTCAATATCAATGCCG
GCTCTGATAGCTACGCTACTCTGTTGAAAGATGACAGCGTGCTGATCCAGGGAGGAGAGC
TCATGTATgggttgatgaagaagaagtttgtTGGAGCTCAGTCAGGCGGTATTATTCACA
TCTGTTACAACGAGTTGGGCCCCAAGGCCGCCATGGCGTTCTTGAACGGTGTCCAGCAGG
TCGTAACGTATTGGCTCTTACACAATGGTCACAGTATCGGTATTGGAGACACAATTCCGG
ACAAGGCGACTATCGAGAAGATTCAGATGGATATCAATCGCGAAAAGAAGTTGGTCGACG
AGATCACGGAGAAGGCCACGAACAATACGCTTGAAGCTGAGCCCGGTATGAGTGTCCGTG
CCACCTTCGAACATCATGTTGGTGTTGCTCTCAACAGAGCTCGTGATAGGGCTGGTACGA
CCACCCAAAACAGTCTTAAGGACTCCAACAATGCGGTGACTATGGCCAGTTCTGGTTCAA
AGGGATCATCCATCAACATCTCTCAGATGTCCGCCTTGGTGGGACAGCAGATGGTGGAGG
GTAAGCGTATTCCCTTCGGTTTCAACTACCGCACATTGCCGCACTTCACCAAGGATGATT
ACTCTCCTGAAGCTCGTGGATTCGTTGAAAACTCATACCTTCGTGGTCTGACCCCATCCG
AATT
>Clonostachys rhizophaga strain CBS 906.72A DNA-directed RNA polymerase II largest subunit (RPB1) gene, partial cds
ACCTCTCTGTGACATCGCCTTACAACGCCGATTTCGATGGTGACGAGATGAATCTTCACG
TCCCCCAGAGCGAGGAAACCCGAGCTGAGGTCAAGGAGCTTTGTCTAGTCCCCCTGAACA
TCGTGTCACCACAGAAGAACTCACCTCTGATGGGTATCGTGCAGGACTCATTGGCTGGTG
CTTACAAGCTCTGCCGTCGTGACGTCTTCCTCACCAAAGAGGAAGTTATGAATCTGATGC
TCTGGGTCCCTGGCTGGGATGGTGTCATTCCTCAACCCGCTATCTTCAAGCCTCGCCCCC
GGTGGACTGGAAAACAGATGATTAGTCTCGTTATTCCCCCCGAGGTCAATATCAATGCCG
GCTCTGATAGCTACGCTACTCTGTTGAAAGATGACAGCGTGCTGATCCAGGGAGGAGAGC
TCATGTATGGGTTGATGAAGAAGAAGTTTGTTGGAGCTCAGTCAGGCGGTATTATTCACA
TCTGTTACAACGAGTTGGGCCCCAAGGCCGCCATGGCGTTCTTGAACGGTGTCCAGCAGG
TCGTAACGTATTGGCTCTTACACAATGGTCACAGTATCGGTATTGGAGACACAATTCCGG
ACAAGGCGACTATCGAGAAGATTCAGATGGATATCAATCGCGAAAAGAAGTTGGTCGACG
AGATCACGGAGAAGGCCACGAACAATACGCTTGAAGCTGAGCCCGGTATGAGTGTCCGTG
CCACCTTCGAACATCATGTTGGTGTTGCTCTCAACAGAGCTCGTGATAGGGCTGGTACGA
CCACCCAAAACAGTCTTAAGGACTCCAACAATGCGGTGACTATGGCCAGTTCTGGTTCAA
AGGGATCATCCATCAACATCTCTCAGATGTCCGCCTTGGTGGGACAGCAGATGGTGGAGG
GTAAGCGTATTCCCTTCGGTTTCAACTACCGCACATTGCCGCACTTCACCAAGGATGATT
ACTCTCCTGAAGCTCGTGGATTCGTTGAAAACTCATACCTTCGTGGTCTGACCCCATCTG
AATT
>Clonostachys byssicola strain CBS 245.78 DNA-directed RNA polymerase II largest subunit (RPB1) gene, partial cds
ACCTCTCTGTGACATCGCCTTACAACGCCGATTTCGATGGTGACGAGATGAATCTTCACG
TCCCCCAGAGCGAGGAAACCCGAGCTGAGGTCAGGGAGCTTTGTCTAGTCCCCCTGAACA
TCGTGTCACCACAGAAGAATTCACCGTTGATGGGTATCGTGCAGGACTCATTGGCTGGTG
CTTACAAGCTCTGTCGCCGTGATGTCTTCCTCACCAAAGAGGAAGTGATGAATCTGATGC
TCTGGGTCCCTGGCTGGGATGGTGTCATTCCTCAACCCGCTATCTTCAAGCCTCGCCCCC
GGTGGACTGGAAAACAGATGATGAGTCTCGTTATCCCCCCCGAGGTGAATATCAATGCCG
GCTCTGATAGCTACGCTTCACTGTTGAAAGATGACAGTGTGCTGATCCAGGGAGGTGAGC
TCATGTATGGGCTGATGAAGAAGAAGTTCGTTGGAGCTCAGTCTGGCGGTATTATTCACA
TCTGTTACAACGAGCTGGGCCCTAGGGCGGCCATGGCGTTCTTGAACGGTGTCCAGCAGG
TCGTGACATATTGGCTCTTACACAATGGTCACAGTATCGGTATTGGAGACACAATTCCGG
ATAAGGCGACTATCGAGAAGATTCAGATGGACATCAATCGCGAAAAGAAGTTGGTCGACG
AGATCACCGAGAAGGCTACGAACAATACGCTTGAAGCTGAGCCCGGTATGAGCGTCCGTG
CCACCTTCGAACATCATGTTGGTGTTGCTCTCAACAGAGCTCGTGATCGGGCTGGTACGA
CCACCCAAAACAGTCTTAAGGACTCCAACAATGCGGTTACCATGGCCAGTTCTGGTTCAA
AGGGATCATCCATCAACATCTCTCAAATGTCCGCCTTGGTGGGACAGCAGATGGTGGAGG
GTAAGCGTATTCCCTTCGGTTTTAACTACCGCACATTGCCGCACTTCACCAAGGATGATT
ATTCTCCTGAAGCTCGTGGATTTGTTGAAAACTCATACCTTCGTGGTCTGACCCCATCTG
AATT
>Clonostachys solani strain 1703 DNA-directed RNA polymerase II largest subunit (RPB1) gene, partial cds
ACCTCTCCGTGACATCGCCTTACAACGCCGATTTCGATGGTGATGAGATGAATCTTCACG
TCCCCCAGAGCGAGGAAACTCGAGCTGAGGTCAAGGAGCTCTGTCTAGTCCCCCTGAATA
TTGTGTCACCACAAAAGAACTCACCCTTGATGGGTATCGTTCAGGACTCATTGGCCGGCG
CTTACAAGCTCTGCCGTCGAGACGTCTTCCTCACCAAAGAGGAAGTTATGAATCTGATGC
TCTGGGTCCCTGGATGGGATGGTGTCATTCCTCAACCCGCTATCTTTAAGCCTCGCCCCC
GGTGGACCGGAAAACAGATGATCAGTCTCGTTATCCCCCCCGAGGTCAACATTAATGCCG
GCTCTGATAGCTACGCTACTTTGTTGAAAGATGACAGTGTCCTGATCCAGGGAGGAGAGC
TCATGTATGGGTTGATGAAGAAGAAGTTTGTTGGAGCTCAGGCAGGCGGTATCATTCACA
TCTGTTACAACGAGCTGGGCCCCAACGCGGCCATGGCGTTCTTGAACGGTGTCCAGCAGG
TCGTAACGTATTGGCTCTTGCACAACGGTCACAGTATCGGTATCGGAGACACAATTCCGG
ACAAGGCAACTATCGAGAAGATTCAGATGGATATCAATCGCGAAAAGAAGCTGGTCGACG
AAATCACCGAGAAGGCCACGAACAATACACTTGAAGCTGAGCCCGGTATGAGTGTCCGTG
CCACTTTCGAACATCACGTTGGTGTTGCTCTCAACAGAGCTCGTGATAGGGCTGGTACGA
CCACCCAAAACAGTCTCAAGGACTCCAACAATGCAGTAACTATGGCCAGTTCTGGCTCAA
AGGGATCATCTATCAACATTTCTCAGATGTCTGCCTTGGTGGGACAGCAGATGGTGGAGG
GTAAGCGTATTCCCTTCGGTTTCAACTACCGCACATTGCCGCACTTCACCAAGGATGACT
ACTCTCCTGAAGCTCGTGGATTCGTTGAAAACTCATACCTTCGTGGTCTGACCCCATCCG
AATT
>Clonostachys sp. strain CBS 192.96 DNA-directed RNA polymerase II largest subunit (RPB1) gene, partial cds
ACCTTTCCGTAACATCGCCTTACAACGCCGATTTCGATGGTGACGAGATGAATCTTCACG
TCCCCCAGAGCGAGGAAACTCGAGCTGAGGTCAAGGAGCTCTGTTTGGTTCCCTTGAACA
TTGTGTCACCCCAAAAGAACTCACCGTTGATGGGTATCGTTCAGGACTCGTTGGCCGGTG
TTTACAAGCTCTGCCGTCGAGACGTCTTCCTCACCAAAGAGGAAGTTATGAACCTGATGC
TTTGGGTCCCTGGATGGGATGGTGTCATTCCTCAACCTGCTATCTTCAAGCCTCGCCCCC
GGTGGACCGGAAAGCAGATGATCAGTCTCGTTATCCCCCCCGAGGTCAATATTAATGCGG
GCTCTGACAGCTATGCTACTTTGTTGAAAGATGACAGTGTGCTCATCCAGGGAGGAGAGC
TCATTTACGGGTTACTGAAGAAGAAGTTCGTTGGAGCTCAGTCAGGCGGTATCATTCACA
TCTGTTACAATGAGCTGGGCGCTAACGCGGCCATGGCGTTCCTGAATGGTGTTCAGCAGG
TCGTGACGTATTGGCTCCTGCACAATGGTCACAGTATCGGTATCGGAGACACAATTCCGG
ATAAGGCAACCATCGAAAAGATTCAGATGGATATCAATCGCGAAAAGAAGCTGGTTGACG
AGATCACCGAGAAGGCTACGAACAATACACTTGAAGCTGAGCCCGGTATGAGTGTCCGTG
CCACTTTCGAACATCATGTCGGTGTTGCTCTCAACCGAGCTCGTGATAGGGCTGGTACGA
CGACCCAAAACAGTCTCAAGGATTCTAACAATGCGGTAACCATGGCCAGTTCTGGCTCAA
AGGGATCATCCATCAACATCTCTCAGATGTCTGCCTTGGTGGGACAGCAGATGGTGGAGG
GAAAGCGTATTCCCTTCGGTTTCAACTACCGCACATTGCCGCACTTCACCAAGGACGATT
ACTCTCCTGAAGCTCGTGGATTCGTTGAAAACTCATACCTTCGTGGTCTGACCCCATCCG
AATT
>Clonostachys chloroleuca strain CBS 227.48 DNA-directed RNA polymerase II largest subunit (RPB1) gene, partial cds
ACCTCTCTGTGACATCGCCTTACAACGCCGATTTCGATGGTGACGAGATGAATCTTCACG
TCCCCCAGAGCGAGGAAACCCGAGCTGAGGTCAAGGAGCTTTGTCTAGTGCCCCTGAACA
TCGTGTCACCACAGAAGAACTCACCTTTGATGGGTATCGTGCAGGACTCATTGGCTGGTG
CTTACAAGCTCTGCCGCCGTGACGTCTTCCTCACCAAAGAGGAAGTTATGAATCTGATGC
TCTGGGTCCCTGGCTGGGATGGTGTCATTCCTCAACCCGCCATCTTCAAGCCTCGCCCCC
GGTGGACTGGAAAACAGATGATTAGTCTCGTTATTCCCCCCGAGGTCAATATCAATGCCG
GCTCTGATAGCTACGCTTCTCTGTTGAAAGATGACAGTGTGCTGATCCAGGGAGGAGAGC
TCATGTATGGGTTGATGAAGAAGAAGTTTGTTGGAGCTCAGTCAGGCGGTATTATTCACA
TCTGTTACAACGAGCTGGGCCCCAAGGCCGCCATGGCGTTCTTGAACGGTGTCCAGCAGG
TCGTAACGTATTGGCTCCTACACAATGGTCACAGTATCGGTATTGGAGACACAATTCCGG
ACAAGGCGACTATCGAGAAGATTCAGATGGATATCAACCGCGAAAAGAAGTTGGTCGACG
AGATCACCGAGAAGGCTACGAACAATACGCTCGAAGCTGAGCCTGGTATGAGTGTCCGTG
CCACCTTCGAACATCATGTTGGTGTTGCTCTCAACAGAGCTCGTGACAGGGCTGGTACGA
CCACCCAAAACAGTCTTAAGGACTCCAACAATGCGGTTACCATGGCCAGTTCTGGCTCAA
AGGGATCATCTATCAACATCTCTCAGATGTCCGCCTTGGTGGGACAGCAGATGGTGGAGG
GTAAGCGTATTCCCTTCGGTTTCAACTACCGCACATTGCCGCACTTCACCAAGGATGATT
ACTCTCCTGAAGCTCGTGGATTCGTTGAAAACTCATACCTTCGTGGTCTGACCCCATCCG
AATT
>Clonostachys chloroleuca strain CBS 100495 DNA-directed RNA polymerase II largest subunit (RPB1) gene, partial cds
ACCTCTCTGTGACATCGCCTTACAACGCCGATTTCGATGGTGACGAGATGAATCTTCACG
TCCCCCAGAGCGAGGAAACCCGAGCTGAGGTCAAGGAGCTTTGTCTAGTCCCCCTGAACA
TCGTGTCACCACAGAAGAACTCACCTTTGATGGGTATCGTGCAGGACTCATTGGCTGGTG
CTTACAAGCTCTGCCGCCGTGACGTCTTCCTCACCAAAGAGGAAGTTATGAATCTGATGC
TCTGGGTCCCTGGCTGGGATGGTGTCATTCCTCAACCCGCCATCTTCAAGCCTCGCCCCC
GGTGGACTGGAAAACAGATGATTAGTCTCGTTATTCCCCCCGAGGTCAATATCAATGCCG
GCTCTGATAGCTACGCTTCTCTGTTGAAAGATGACAGTGTGCTGATCCAGGGAGGAGAGC
TCATGTATGGGTTGATGAAGAAGAAGTTTGTTGGAGCTCAGTCAGGCGGTATTATTCACA
TCTGTTACAACGAGCTGGGCCCCAAGGCCGCCATGGCGTTCTTGAACGGTGTCCAGCAGG
TCGTAACGTATTGGCTCCTACACAATGGTCACAGTATCGGTATTGGAGACACAATTCCGG
ACAAGGCGACTATCGAGAAGATTCAGATGGATATCAACCGCGAAAAGAAGTTGGTCGACG
AGATCACCGAGAAGGCTACGAACAATACGCTCGAAGCTGAGCCCGGTATGAGTGTCCGTG
CCACCTTCGAACATCATGTTGGTGTTGCTCTCAACAGAGCTCGTGACAGGGCTGGTACGA
CCACCCAAAACAGTCTTAAGGACTCCAACAATGCGGTTACCATGGCCAGTTCTGGCTCAA
AGGGATCATCTATCAACATCTCTCAGATGTCCGCCTTGGTGGGACAGCAGATGGTGGAGG
GTAAGCGTATTCCCTTCGGTTTCAACTACCGCACATTGCCGCACTTCACCAAGGATGATT
ACTCTCCTGAAGCTCGTGGATTCGTTGAAAACTCATACCTTCGTGGTCTGACCCCATCCG
AATT
>Clonostachys rhizophaga strain CBS 229.48 DNA-directed RNA polymerase II largest subunit (RPB1) gene, partial cds
ACCTCTCTGTGACATCGCCTTACAACGCCGATTTCGATGGTGACGAGATGAATCTTCACG
TCCCCCAGAGCGAGGAAACCCGAGCTGAGGTCAAGGAGCTTTGTCTAGTCCCCCTGAACA
TCGTGTCACCACAGAAGAACTCACCTCTGATGGGTATCGTGCAGGACTCATTGGCTGGTG
CTTACAAGCTCTGCCGTCGTGACGTCTTCCTCACCAAAGAGGAAGTTATGAATCTGATGC
TCTGGGTCCCTGGCTGGGATGGTGTCATTCCTCAACCCGCTATCTTCAAGCCTCGCCCCC
GGTGGACTGGAAAACAGATGATTAGTCTCGTTATTCCCCCCGAGGTCAATATCAATGCCG
GCTCTGATAGCTACGCTACTCTGTTGAAAGATGACAGCGTGCTGATCCAGGGAGGAGAGC
TCATGTATGGGTTGATGAAGAAGAAGTTTGTTGGAGCTCAGTCAGGCGGTATTATTCACA
TCTGTTACAACGAGTTGGGCCCCAAGGCCGCCATGGCGTTCTTGAACGGTGTCCAGCAGG
TCGTAACGTATTGGCTCTTACACAATGGTCACAGTATCGGTATTGGAGACACAATTCCGG
ACAAGGCGACTATCGAGAAGATTCAGATGGATATCAATCGCGAAAAGAAGTTGGTCGACG
AGATCACGGAGAAGGCCACGAACAATACGCTTGAAGCTGAGCCCGGTATGAGTGTCCGTG
CCACCTTCGAACATCATGTTGGTGTTGCTCTCAACAGAGCTCGTGATAGGGCTGGTACGA
CCACCCAAAACAGTCTTAAGGACTCCAACAATGCGGTGACTATGGCCAGTTCTGGTTCAA
AGGGATCATCCATCAACATCTCTCAGATGTCCGCCTTGGTGGGACAGCAGATGGTGGAGG
GTAAGCGTATTCCCTTCGGTTTCAACTACCGCACATTGCCGCACTTCACCAAGGATGATT
ACTCTCCTGAAGCTCGTGGATTCGTTGAAAACTCATACCTTCGTGGTCTGACCCCATCTG
AATT
>Clonostachys byssicola strain CBS 115882 DNA-directed RNA polymerase II largest subunit (RPB1) gene, partial cds
ACCTCTCTGTGACATCGCCTTACAACGCCGATTTCGATGGTGACGAGATGAATCTTCACG
TCCCCCAGAGCGAGGAAACCCGAGCTGAGGTCAGGGAGCTTTGTCTAGTCCCCCTGAACA
TCGTGTCACCACAGAAGAATTCACCGTTGATGGGTATCGTGCAGGACTCATTGGCTGGTG
CTTACAAGCTCTGTCGCCGTGATGTCTTCCTCACCAAAGAGGAAGTCATGAATCTGATGC
TCTGGGTCCCTGGCTGGGATGGTGTCATTCCTCAACCCGCTATCTTCAAGCCTCGCCCCC
GGTGGACTGGAAAACAGATGATGAGTCTCGTTATCCCCCCCGAGGTTAATATTAATGCCG
GCTCCGATAGCTACGCTTCACTGTTGAAAGATGACAGTGTGCTGATCCAGGGAGGAGAGC
TCATGTATGGGTTGATGAAGAAGAAGTTCGTTGGAGCTCAGTCTGGCGGTATTATTCACA
TCTGTTACAACGAGCTGGGCCCCAGGGCGGCCATGGCGTTCTTGAACGGTGTCCAGCAGG
TCGTAACATATTGGCTCTTACACAATGGTCACAGTATCGGTATTGGAGACACAATTCCGG
ATAAGGCGACTATCGAGAAGATTCAGATGGACATCAATCGCGAAAAGAAGTTGGTCGACG
AGATCACGGAGAAGGCCACGAACAATACGCTTGAAGCTGAGCCCGGTATGAGCGTCCGTG
CCACCTTCGAACATCATGTTGGTGTTGCTCTCAACAGAGCTCGTGATAGGGCTGGTACGA
CTACCCAAAACAGTCTTAAGGACTCCAACAATGCGGTTACCATGGCCAGTTCTGGCTCAA
AGGGATCATCCATCAACATCTCTCAGATGTCCGCCTTGGTGGGACAGCAGATGGTGGAGG
GTAAGCGTATTCCCTTCGGTTTCAACTACCGCACATTACCGCACTTCACAAAGGATGATT
ACTCTCCTGAAGCTCGTGGGTTTGTTGAAAACTCATACCTTCGTGGTCTGACCCCATCCG
AATT
>Clonostachys byssicola strain CBS 113336 DNA-directed RNA polymerase II largest subunit (RPB1) gene, partial cds
ACCTCTCTGTGACATCGCCTTACAACGCCGATTTCGATGGTGACGAGATGAATCTTCACG
TCCCCCAGAGCGAGGAAACCCGAGCTGAGGTCAGGGAGCTTTGTCTAGTCCCCCTGAACA
TCGTGTCACCACAGAAGAATTCACCGTTGATGGGTATCGTGCAGGACTCATTGGCTGGTG
CTTACAAGCTCTGTCGCCGTGATGTCTTCCTCACCAAAGAGGAAGTGATGAATCTGATGC
TCTGGGTCCCTGGCTGGGATGGTGTCATTCCTCAACCCGCTATCTTCAAGCCTCGCCCCC
GGTGGACTGGAAAACAGATGATGAGTCTCGTTATCCCCCCCGAGGTGAATATCAATGCCG
GCTCTGATAGCTACGCTTCACTGTTGAAAGATGACAGTGTGCTGATCCAGGGAGGTGAGC
TCATGTATGGGCTGATGAAGAAGAAGTTCGTTGGAGCTCAGTCTGGCGGTATTATTCACA
TCTGTTACAACGAGCTGGGCCCTAGGGCGGCCATGGCGTTCTTGAACGGTGTCCAGCAGG
TCGTGACATATTGGCTCTTACACAATGGTCACAGTATCGGTATTGGAGACACAATTCCGG
ATAAGGCGACTATCGAGAAGATTCAGATGGACATCAATCGCGAAAAGAAGTTGGTCGACG
AGATCACCGAGAAGGCTACGAACAATACGCTTGAAGCTGAGCCCGGTATGAGCGTCCGTG
CTACCTTCGAACATCATGTTGGTGTTGCTCTCAACAGAGCTCGTGATCGGGCTGGTACGA
CCACCCAAAACAGTCTTAAGGACTCCAACAATGCGGTTACCATGGCCAGTTCTGGTTCAA
AGGGATCATCCATCAACATCTCTCAAATGTCCGCCTTGGTGGGACAGCAGATGGTGGAGG
GTAAGCGTATTCCCTTCGGTTTTAACTACCGCACATTGCCGCACTTCACCAAGGATGATT
ACTCTCCTGAAGCTCGTGGATTTGTTGAAAACTCATACCTTCGTGGTCTGACCCCATCTG
AATT
>Clonostachys byssicola strain CBS 552.84 DNA-directed RNA polymerase II largest subunit (RPB1) gene, partial cds
ACCTCTCTGTGACATCGCCTTACAACGCCGATTTCGATGGTGACGAGATGAATCTTCACG
TCCCCCAGAGCGAGGAAACCCGAGCTGAGGTCAGGGAGCTTTGTCTAGTCCCCCTGAACA
TCGTGTCACCACAGAAGAATTCACCGTTGATGGGTATCGTGCAGGACTCATTGGCTGGTG
CTTACAAGCTCTGTCGCCGTGATGTCTTCCTCACCAAAGAGGAAGTGATGAATCTGATGC
TCTGGGTCCCTGGCTGGGATGGTGTCATTCCTCAACCCGCTATCTTCAAGCCTCGCCCCC
GGTGGACTGGAAAACAGATGATGAGTCTCGTTATCCCCCCCGAGGTGAATATCAATGCCG
GCTCTGATAGCTACGCTTCACTGTTGAAAGATGACAGTGTGCTGATCCAGGGAGGTGAGC
TCATGTATGGGCTGATGAAGAAGAAGTTCGTTGGAGCTCAGTCTGGCGGTATTATTCACA
TCTGTTACAACGAGCTGGGCCCTAGGGCGGCCATGGCGTTCTTGAACGGTGTCCAGCAGG
TCGTCACATATTGGCTCTTACACAATGGTCACAGTATCGGTATTGGAGACACAATTCCGG
ATAAGGCGACTATCGAGAAGATTCAGATGGACATCAATCGCGAAAAGAAGTTGGTCGACG
AGATCACCGAGAAGGCTACGAACAATACGCTTGAAGCTGAGCCCGGTATGAGCGTCCGTG
CCACCTTCGAACATCATGTTGGTGTTGCTCTCAACAGAGCTCGTGATCGGGCTGGTACGA
CCACCCAAAACAGTCTTAAGGACTCCAACAATGCGGTTACCATGGCCAGTTCTGGTTCAA
AGGGATCATCCATCAACATCTCTCAAATGTCCGCCTTGGTGGGACAGCAGATGGTGGAGG
GTAAGCGTATTCCCTTCGGTTTTAACTACCGCACATTGCCGCACTTCACCAAGGATGATT
ACTCTCCTGAAGCTCGTGGATTTGTTGAAAACTCATACCTTCGTGGTCTGACTCCATCTG
AATT
>KX184963.1 Clonostachys candelabrum strain CML 2512 DNA-directed RNA polymerase II largest subunit (RPB1) gene, partial cds
ACCTCTCTGTTACTTCCCCTTACAACGCCGATTTCGATGGTGATGAGATGAACCTGCACG
TACCTCAGAGCGAGGAGACTCGAGCTGAGGTCAAGGAACTTTGCCTTGTTCCCCAGAACA
TCGTCTCGCCCCAGAAAAATTCACCCCTCATGGGTATCGTGCAGGACTCACTTGCTGGTT
GTTACAAGCTCTGTCGTCGTGACGTTTTCCTCACCAAGCAGGAGGTCATGAACCTGATGC
TCTGGGTTCCAGGGTGGGACGGCATCATTCCCCAACCTGCCATCCTTAAGCCACGCCCTC
GATGGACAGGTAAACAGATGATCAGTCTTGTCATCCCGCCTGAAGTCAGTATCACTGCTG
GACCAGACAACTATGCCTCTTTGTTGATCGATGACAGTCTGTTGATCCAAGGTGGTGAGC
TCATGTACGGTTTGCTGAAGAAGAAGCACGTGGGAGCACAGTCTGGTGGTATTGTACACA
TTTGCTACAACGAGTTGGGCCCCAGCAATGCCATGGCATTCTTGAACGGTGTTCAACAAG
TTGTCACCTACTGGCTGCTCCACAACGGTCACAGTATCGGTATTGGTGACACAATCCCAG
ATAAGGCAACCATTGAGAAGATTCAGATGGACATTGAGCGTGAGAAGACATTGGTCGCTG
AGATTACTGCCAAGGCTACGGACAACACTCTGGAGGCTGAGCCTGGTATGAGTGTCCGTG
CTACTTTTGAGCATCACGTTGGTGTCGCCCTGAACAGAGCTCGTGATAGAGCCGGTACGA
CAACCCAAAACAGTTTGAAGGATTCCAACAACGCGGTGACCATGGCCAGTTCTGGTTCCA
AGGGTTCCTCCATCAACATCTCTCAGATGTCTGCGCTTGTCGGACAGCAGATGGTGGAGG
GTAAGCGTATTCCTTTCGGCTTCAAGTATCGCACACTGCCTCACTTCACCAAGGACGACT
ATTCCCCCGAAGGGAGAGGTTTCGTCGAGAACTACTATCGTCGTGGTC


>KX184988.1 Clonostachys chloroleuca strain CML 1941 translation elongation factor 1-alpha (tef1) gene, partial cds
GAGAAGGTAAGAACAGCCACTCCTTTGATGCCCATATCGTGCGGCGTCTTGCATCTCACTCACCCTTGGC
TTTTTTTGTGCCCCTCTTACCCCTCCTCAAAAAGTTCAATTTTTTTGTGGCCCATTTTAGTGGGGCCACA
ACCCCGCCACAGTTCTCGATACAATTCTCAAGGAAGGCACACGCTGACAGTGATCAAATAGGAAGCCGCT
GAACTCGGCAAGGGTTCCTTCAAGTACGCATGGGTCCTTGACAAGCTCAAGGCCGAGCGTGAGCGTGGTA
TCACCATCGATATCGCCCTCTGGAAGTTCGAGACTCCCAAGTACCAGGTCACCGTCATTGGTATGTGGTT
GCACCTCTGTTGTTTGTTGCGAAGACGTGTTGACTAACCGATACACCACAGATGCTCCCGGTCACCGTGA
TTTCATCAAGAACATGA
>KX184978.1 Clonostachys chloroleuca strain CML 1213 translation elongation factor 1-alpha (tef1) gene, partial cds
TATCGTGCGGCGTCTAGCATCTCACTCACCCTTGGCTTTTTTTGTGCCCCTCTTACCCCT
CCTCAAAAAGTTCAATTTTTTTGTGGCCCATTTTAGTGGGGCCACAACCCCGCCACAGTT
CTCGATACAATTCTCAAGGAAGGCACACGCTGACAGTGATCAAATAGGAAGCCGCTGAAC
TCGGCAAGGGTTCCTTCAAGTACGCATGGGTCCTTGACAAGCTCAAGGCCGAGCGTGAGC
GTGGTATCACCATCGATATCGCCCTCTGGAAGTTCGAGACTCCCAAGTACCAGGTCACCG
TCATTGGTATGTGGTTGCACCTCTGTTGTTTGTTGCGAAGACGTGTTGACTAACCGATAC
ACCACAGATGCTCCCGGTCACCGTGATTTCATCACGAACATGA
>KX184979.1 Clonostachys chloroleuca strain CML 1912 translation elongation factor 1-alpha (tef1) gene, partial cds
GAGAAGGTAAGAATAGCGACTCCTTTGATGCCCATACCGTGCGGCGTCTTGCATCTCCCT
CACCCTTGGCATTTTTTGTGCCCCTCTTACCCCTCTTCAAAAAGTTCAATTTTTTTGTGG
CCCATTTTAGTGGGGCCCCAACCCCGCCACAGTTATCGATACAATTCTCTAGGAAGGCAC
ACGCTGACAGTGACCAAATAGGAAGCCGCTGAACTCGGCAAGGGTTCCTTCAAGTACGCA
TGGGTCCTTGACAAGCTCAAGGCCGAGCGTGAGCGTGGTATCACCATCGATATCGCCCTC
TGGAAGTTCGAGACTCCCAAGTACCAGGTCACCGTCATTGGTATGTGGTTGCATCTCTGT
TGTTTGTTGCGAAGACATGTTGACTAACCGAACACCACAGATGCTCCCGGTCACCGTGAT
TTCATCAAGAACATGA
>KX184980.1 Clonostachys chloroleuca strain CML 1916 translation elongation factor 1-alpha (tef1) gene, partial cds
CCATATCGTGCGGCGTCTTGCATCTCACTCACCCTTGGCTTTTTTTGTGCCCCTCTTACC
CCTCCTCAAAAAGTTCAATTTTTTTGTGGCCCATTTTAGTGGGGCCACAACCCCGCCACA
GTTCTCGATACAATTCTCAAGGAAGGCACACGCTGACAGTGATCAAATAGGAAGCCGCTG
AACTCGGCAAGGGTTCCTTCAAGTACGCATGGGTCCTTGACAAGCTCAAGGCCGAGCGTG
AGCGTGGTATCACCATCGATATCGCCCTCTGGAAGTTCGAGACTCCCAAGTACCAGGTCA
CCGTCATTGGTATGTGGTTGCACCTCTGTTGTTTGTTGCGAAGACGTGTTGACTAACCGA
TACACCACAGATGCTCCCGGTCACCGTGATTTCATCACGAACATGA
>KX184981.1 Clonostachys chloroleuca strain CML 1917 translation elongation factor 1-alpha (tef1) gene, partial cds
GAGAAGGTAAGTACAGCCACTCCTTTGATGCCCATATCGTGCGGCGTCTTGCATCTCACT
CACCCTTGGCTTTTTTTGTGCCCCTCTTACCCCTCCTCAAAAAGTTCAATTTTTTTGTGG
CCCATTTTAGTGGGGCCACAACCCCGCCACAGTTCTCGATACAATTCTCAAGGAAGGCAC
ACGCTGACAGTGATCAAATAGGAAGCCGCTGAACTCGGCAAGGGTTCCTTCAAGTACGCA
TGGGTCCTTGACAAGCTCAAGGCCGAGCGTGAGCGTGGTATCACCATCGATATCGCCCTC
TGGAAGTTCGAGACTCCCAAGTACCAGGTCACCGTCATTGGTATGTGGTTGCACCTCTGT
TGTTTGTTGCGAAGACGTGTTGACTAACCGATACACCACAGATGCTCCCGGTCACCGTGA
TTTCATCAAGAACATGA
>KX184982.1 Clonostachys chloroleuca strain CML 1918 translation elongation factor 1-alpha (tef1) gene, partial cds
GAGAAGGTAAGTACAGCCACTCCTTTGATGCCCATATCGTGCGGCGTCTTGCATCTCACT
CACCCTTGGCTTTTTTTGTGCCCCTCTTACCCCTCCTCAAAAAGTTCAATTTTTTTGTGG
CCCATTTTAGTGGGGCCACAACCCCGCCACAGTTCTCGATACAATTCTCAAGGAAGGCAC
ACGCTGACAGTGATCAAATAGGAAGCCGCTGAACTCGGCAAGGGTTCCTTCAAGTACGCA
TGGGTCCTTGACAAGCTCAAGGCCGAGCGTGAGCGTGGTATCACCATCGATATCGCCCTC
TGGAAGTTCGAGACTCCCAAGTACCAGGTCACCGTCATTGGTATGTGGTTGCACCTCTGT
TGTTTGTTGCGAAGACGTGTTGACTAACCGATACACCACAGATGCTCCCGGTCACCGTGA
TTTCATCACGAACATGA
>KX184964.1 Clonostachys byssicola strain CML 422 translation elongation factor 1-alpha (tef1) gene, partial cds
GAGAAGGTAAGAACAGCCACTCCTTTAATTCCCATATCGTGCGGCGCCTCGCATCTCACA
CCTGGCATTTTTTTGTGCCCCTCTTACCCCTCCTCAAAAAGTTCATTTTTTTGTGGCCCA
TTTAAGTGGGGCCACAACCCCGCCAGAGTTATCGATACAAATCTCAAGGAAGACACACGC
TGACAGTGACCAAATAGGAAGCCGCTGAACTCGGCAAGGGTTCCTTCAAGTACGCATGGG
TCCTTGACAAGCTCAAGGCCGAGCGTGAGCGTGGTATCACCATCGATATCGCTCTCTGGA
AGTTCGAGACTCCCAAGTACCAGGTCACCGTCATTGGTATGTGGTTGCACCTCTATTGTT
GTTGCAAAGACATGTTGACTAACCGGATACATAGATGCTCCCGGTCACCGTGATTTCATC
AAGAACATGA
>KX184966.1 Clonostachys byssicola strain CML 2309 translation elongation factor 1-alpha (tef1) gene, partial cds
GAGAAGGTAAGAACAGTCACTCCTTTGATTTCCATATCCTGCGGCGCCTCGCATCTCACA
CCTGGCATTTTTTTGTGCCCCTCTTACCCCTCCTCAAAAAGTTCATTTTTTGTGGCCCAT
TTTAGTGGGGCCACAACCCCGCTACAGCTATCGACACAAATCTCAGGGAAGACACACGCT
GACAGTGACCAAATAGGAAGCCGCTGAACTCGGCAAGGGTTCCTTCAAGTACGCATGGGT
CCTTGACAAGCTCAAGGCCGAGCGTGAGCGTGGTATCACCATCGATATCGCTCTCTGGAA
GTTCGAGACTCCCAAGTACCAGGTCACCGTCATTGGTATGTGGTTGCACCTCTATTGTTT
GTTGCAAAGGCATGTTAACTAACCGGTACATAGATGCTCCCGGTCACCGTGATTTC
>KX184969.1 Clonostachys byssicola strain CML 2311 translation elongation factor 1-alpha (tef1) gene, partial cds
CTCCTTTGATTCCCATATCGTGCGGCGCCTCGCATCTCACACCTGGCACTTTTTTGTGCC
CCTCTTACCCCTCCTCAAAAAGTTCATTTTTTTGTGGCCCATTTTAGTGGGGCCACAACC
CCGCCAGAGTTATCGATACAAATCTCAGGGAAGACACACGCTGACAGTGACCAAATAGGA
AGCCGCTGAACTCGGCAAGGGTTCCTTCAAGTACGCATGGGTCCTTGACAAGCTCAAGGC
CGAGCGTGAGCGTGGTATCACCATCGATATCGCTCTCTGGAAGTTCGAGACTCCCAAGTA
CCAGGTCACCGTCATTGGTATGTTGTTGCACCTCTATTGCTTGTTGCAAAGGCATGTTAA
CTAACCGGTACATAGATGCTCCCGGTCACCGTGATTTCATCAAGAACATGA
>KX184967.1 Clonostachys byssicola strain CML 2510 translation elongation factor 1-alpha (tef1) gene, partial cds
GAGAAGGTAAGAACAGTCACTCCTTTCATTCCCATATCGTGCGGCGCCTCGCATCTCACA
CCTGGCATTTTTTTGTGCCCCTCTTACCCCTCCTCAAAAAGTTCTTTTTTTTGTGGCCCA
TTTTAGTGGGGCCACAACCCCGCCAGAGTTATCGATACAAATCTCAAGGAAGACAAACGC
TGACAGTGACCAAATAGGAAGCCGCTGAACTCGGCAAGGGTTCCTTCAAGTACGCATGGG
TCCTTGACAAGCTCAAGGCCGAGCGTGAGCGTGGTATCACCATCGATATCGCTCTCTGGA
AGTTCGAGACTCCCAAGTACCAGGTCACCGTCATTGGTATGTGGTTGCACCTCTATTGTT
GTTGCAAAGACATGTTGACTAACCGGATACATAGATGCTCCCGGTCACCGTGATTTCATC
AAGAACATGA
>KX184972.1 Clonostachys byssicola strain CML 2511 translation elongation factor 1-alpha (tef1) gene, partial cds
GAGAAGGTAAGAACAGCCACTCCTTTGATACCCATATCGTGCGGCGCCTCGCATCTCACA
CCTGGCATTTTTTTGTGCCCCTCTTACCCCTCCTCAAAAAGTTCATTTTTTTTTGTGGCC
CATTTAGTGGGGCCACAACCCCGCCAGAGTTATCGATACAAATCTCAAGCAAGACACACG
CTGACAGTGACCAAATAGGAAGCCGCTGAACTCGGCAAGGGTTCCTTCAAGTACGCATGG
GTCCTTGACAAGCTCAAGGCCGAGCGTGAGCGTGGTATCACCATCGATATCGCTCTCTGG
AAGTTCGAGACTCCCAAGTACCAGGTCACCGTCATCGGTATGTGGTTGCACCTCTATTGT
TTGTTGCACAGACATGTTGACTAACCGATACATAGATGCTCCCGGTCACCGTGATTTCAT
CAAGAACATGA
>KX184995.1 Clonostachys rosea f. catenulata strain CML 2516 translation elongation factor 1-alpha (tef1) gene, partial cds
GAGAAGGTAAGAACAGCCACTCCTTTGATGCCCATATCGTGCGGCGACTCGCATCTCACC
CTGGGCATTTTTTGTGCCCCTCTTACCCCTCCTCAAAAAGTTCAATTTTTTTGTGGCCCA
TTTTAGTGGGGCCACAACCCCGCCACAGTTATCGATACAATTCTCAAGGAAGGCACATGC
TGACAATGACCAAACAGGAAGCCGCTGAACTCGGCAAGGGTTCCTTCAAGTACGCATGGG
TCCTTGACAAGCTCAAGGCCGAGCGTGAGCGTGGTATCACCATCGATATCGCTCTCTGGA
AGTTCGAGACTCCCAAGTACCAGGTCACCGTCATTGGTATGTGGTTGCACCTATGTTGTG
TGTTGCAAAGGCATGTTGACTAACCGATACCCCACAGACGCTCCCGGTCACAGTGATTTC
ATCACGAACATGA
>KX184996.1 Clonostachys rosea f. catenulata strain CML 2517 translation elongation factor 1-alpha (tef1) gene, partial cds
GAGAAGGTAAGAACAGCCACTCCTTTGATGCCCATATCGTGCGGCGACTCGCATCTCACC
CTGGGCATTTTTTGTGCCCCTCTTACCCCTCCTCAAAAAGTTCAATTTTTTTGTGGCCCA
TTTTAGTGGGGCCACAACCCCGCCACAGTTATCGATACAATTTTTAAGGAAGGCACATGC
TGACAATGACCAAACAGGAAGCCGCTGAACTCGGCAAGGGTTCCTTCAAGTACGCATGGG
TCCTTGACAAGCTCAAGGCCGAGCGTGAGCGTGGTATCACCATCGATATCGCTCTCTGGA
AGTTCGAGACTCCCAAGTACCAGGTCACCGTCATTGGTATGTGGTTGCACCTATATTGTG
TGTTGCAAAGGCATGTTGACTAACCGATACCCCACAGACGCTCCCCGTCACAGTGATTTC
ATGACGAACATGA
>KX184997.1 Clonostachys rosea f. rosea strain CML 817 translation elongation factor 1-alpha (tef1) gene, partial cds
GAGAAGGTAAGAACAGCCACTCCTTTGATGTCCATATCGTGCGGCGACTCGCATCTCACC
CTGGGCATTTTTGTGCCCCTCTTACCCCTCCTCAAAAAGTTCAATTTTTTTGTGGCCCAT
TTTAGTGGGGCCACAACCCCGCCACAGTTATCGATACAATTCTCAAGGAAGGCACATGCT
GACAATGACCAAACAGGAAGCCGCTGAACTCGGCAAGGGTTCCTTCAAGTACGCATGGGT
CCTTGACAAGCTCAAGGCCGAGCGTGAGCGTGGTATCACCATCGATATCGCTCTCTGGAA
GTTCGAGACTCCCAAGTACCAGGTCACCGTCATTGGTATGTGGTTGCACCTATGTTGTGT
GTTGCAAAGGCATGTTGACTAACCGATACCCCACAGACGCTCC
>KX184999.1 Clonostachys rosea f. rosea strain CML 2518 translation elongation factor 1-alpha (tef1) gene, partial cds
GAGAAGGTAAGAACAGCCACTCCTTTGATGCCCATATCGTGCGGCGACTCGCATCTCACC
CTGGGCATTTTTTGTGCCCCTCTTACCCCTCCTCAAAAAGTTCAATTTTTTGTGGCCCAT
TTTAGTGGGGCCACAACCCCGCCACAGTTATCGATACAATTCTCAAGGAAGGCACATGCT
GACAATGACCAAACAGGAAGCCGCTGAACTCGGCAAGGGTTCCTTCAAGTACGCATGGGT
CCTTGACAAGCTCAAGGCCGAGCGTGAGCGTGGTATCACCATCGATATCGCTCTCTGGAA
GTTCGAGACTCCCAAGTACCAGGTCACCGTCATTGGTATGTGGTTGCACCTATCTATGTT
GTGTGTTGCAAAGGCATGTTGACTAACCGATACCCCACAGACGCTCCCGGTCACCGTGAT
TTCATCAAGAACATGA
>KX184990.1 Clonostachys rhizophaga strain CML 1210 translation elongation factor 1-alpha (tef1) gene, partial cds
GAGAAGGTAAGAACAGCCACTCCTTTGATGCCCATATCGTGCGGCGTCTCGCATCTCACC
CTTGGCATTTTTTGTGCCCCTCTTACCCCTCCTCAAAAAGTTCAAATTTTTTGTGGCCCA
TTTTAGTGGGGCACCAACCCCGCCGCAGTTATCGATACAATTCTCAAGGAAGGCACACGC
TGACAATGACCAAATAGGAAGCCGCTGAACTCGGCAAGGGTTCCTTCAAGTACGCATGGG
TCCTTGACAAGCTCAAGGCCGAGCGTGAGCGTGGTATCACCATCGATATCGCCCTCTGGA
AGTTCGAGACTCCCAAGTACCAGGTCACCGTCATTGGTATGTGGTTGCACCTCTGTTGTT
TGTTGCAAAGACATGTTGACTAACCGATACACCACAGATGCTCCCGGTCACCGTGATTTC
ATCAAGAACATGA
>KX184991.1 Clonostachys rhizophaga strain CML 1984 translation elongation factor 1-alpha (tef1) gene, partial cds
GAGAAGGTAAGAACAGCCACTCCTTTGATGCCCATATCGTGCGGCGTCTCGCATCTCACC
CTTGGCATTTTTTGTGCCCCTCTTACCCCTCCTCAAAAAGTTCAAATTTTTTGTGGCCCA
TTTTAGTGGGGCACCAACCCCGCCGCAGTTATCGATACAATTCTCAAGGAAGGCACACGC
TGACAATGACCAAATAGGAAGCCGCTGAACTCGGCAAGGGTTCCTTCAAGTACGCATGGG
TCCTTGACAAGCTCAAGGCCGAGCGTGAGCGTGGTATCACCATCGATATCGCCCTCTGGA
AGTTCGAGACTCCCAAGTACCAGGTCACCGTCATTGGTATGTGGTTGCACCTCTGTTGTT
TGTTGCAAAGACATGTTGACTAACCGATACACCACAGATGCTCCCGGTCACCGTGATTTC
ATCAAGAACATGA
>KX184992.1 Clonostachys rhizophaga strain CML 2312 translation elongation factor 1-alpha (tef1) gene, partial cds
GAGAAGGTAAGAACAGCCACTCCTTTGATGCCCATATCGTGCGGCGTCTCGCATCTCACA
CCTAGGCCTTTTGTGCCCCTCCTACCCCTCCTCAAGAAGTTCAATTTTTTTGTGGCCCAT
TTTAGTGGGGCCACAACCCCGCCACAGTCATTGATACAATTCTCAAGGAAGGCACACGCT
GACAGTGACCAAATAGGAAGCCGCTGAACTCGGCAAGGGTTCCTTCAAGTACGCATGGGT
CCTTGACAAGCTCAAGGCCGAGCGTGAGCGTGGTATCACCATCGATATCGCTCTCTGGAA
GTTCGAGACTCCCAAGTACCAGGTCACCGTCATTGGTATGTGGTTGCACCTATGTTGTGT
ATGCAAAGGCATGTTGACTAACTGATACCCTACAGACGCTCCCGGTCACCGTGATTTCAT
CAAGAACATGA
>KX184993.1 Clonostachys rhizophaga strain CML 2514 translation elongation factor 1-alpha (tef1) gene, partial cds
GAGAAGGTAAGAACAGCCACTCCTTTGATGCCCATATCGTGCGGCGTCTCGCATCTCACA
CCTAGGCCTTTTGTGCCCCTCCTACCCCTCCTCAAGAAGTTCAATTTTTTTGTGGCCCAT
TTTAGTGGGGCCACAACCCCGCCACAGTCATTGATACAATTCTCAAGGAAGGCACACGCT
GACAGTGACCAAATAGGAAGCCGCTGAACTCGGCAAGGGTTCCTTCAAGTACGCATGGGT
CCTTGACAAGCTCAAGGCCGAGCGTGAGCGTGGTATCACCATCGATATCGCTCTCTGGAA
GTTCGAGACTCCCAAGTACCAGGTCACCGTCATTGGTATGTGGTTGCACCTATGTTGTGT
ATGCAAAGGCATGTTGACTAACTGATACCCTACAGACGCTCCCGGTCACCGTGATTTCAT
CAAGAACATGA
>KX184994.1 Clonostachys rhizophaga strain CML 2522 translation elongation factor 1-alpha (tef1) gene, partial cds
GAGAAGGTAAGAACAGCCACTCCTTTGATGCCCATATCGTGCGGCGTCTCACACCTGGGC
CTTTTGTGCCCCTCCTACCCCTCCTCAAGAAGTTCAATTTTTTTGTGGCCCATTTTAGTG
GGGCCACAACCCCGCCACAGTCATTGATACAATTCTCAAGGAAGGCACACGCTGACAGTG
ACCAAATAGGAAGCCGCTGAACTCGGCAAGGGTTCCTTCAAGTACGCATGGGTCCTTGAC
AAGCTCAAGGCCGAGCGTGAGCGTGGTATCACCATCGATATCGCTCTCTGGAAGTTCGAG
ACTCCCAAGTACCAGGTCACCGTCATTGGTATGTGGTTGCACCTATGTTGTGTATGCAAA
GGCATGTTGACTAACTGATACCCCACAGACGCTCCCGGTCACCGTGATTTCATCAAGAAC
ATGA
>KX185004.1 Clonostachys pseudochroleuca strain CML 18 translation elongation factor 1-alpha (tef1) gene, partial cds
GAGAAGGTAAGAACAGCCACTCCTTTGATACCCAGATCGTGCGGCGTCTCGCATCTCACA
CCTGGCATTCTGTGCCCCTCCTACCCCTCCTCAAAAATCAATTTTTTTTGTGGCCCTTTT
TAGTGGGGCCACAACCCCGCCAGAGTTCTCGATAGCATCTCAAGGAAGGCACGCGCTGAC
AGTCCCAAAATAGGAAGCCGCCGAACTCGGTAAGGGTTCCTTCAAGTACGCATGGGTCCT
TGACAAGCTCAAGGCCGAGCGTGAGCGTGGTATCACCATCGATATCGCCCTCTGGAAGTT
CGAGACTCCCAAGTACCAGGTCACCGTCATTGGTACGTCATCGCACCTCCGTTGTGTATG
TTGCAAAGGCATGTTGACTAACTGATATATCACAGACGCTCCCGGTCACCGTGATTTCAT
CAAGAACATGA
>KX185005.1 Clonostachys pseudochroleuca strain CML 520 translation elongation factor 1-alpha (tef1) gene, partial cds
GAGAAGGTAAGAACAGGCAATCCTTTGATACCCAGATCGTGCGGCGTCTCGCATCTCACA
CCTGGCATTCTGTGCCCCTCCTACCCCTCCTCAAAAATCAATTTTTTTTGTGGCCCTTTT
TAGTGGGGCCACAACCCCGCCAGAGTTCTCGATAGCATCTCAAGGAAGGCACGCGCTGAC
AGTCCCAAAATAGGAAGCCGCCGAACTCGGTAAGGGTTCCTTCAAGTACGCATGGGTCCT
TGACAAGCTCAAGGCCGAGCGTGAGCGTGGTATCACCATCGATATCGCCCTCTGGAAGTT
CGAGACTCCCAAGTACCAGGTCACCGTCATTGGTACGTCATCGCACCTCCGTTGTGTATG
TTGCAAAGGCATGTTGACTAACTGATATATCACAGACGCTCCCGGTCACCGTGATTTCAT
CAAGAACATGA
>KX185014.1 Clonostachys pseudochroleuca strain CML 824 translation elongation factor 1-alpha (tef1) gene, partial cds
GAGAAGGTAAGAACAGCCACTCCTTTGATACCCAGATCGTGCGGCGTCTCGCATCTCACA
CCTGGCATTCTGTGCCCCTCTTACCCCTCCTCAAAAATCAATTTTTTTTGTGGCCCTTTT
TAGTGGGGCCACAACCCCGCCAGAGTTCTCGATAGCATCTCAAGGAAGGCACGCGCTGAC
AGTCCCAAAATAGGAAGCCGCCGAACTCGGTAAGGGTTCCTTCAAGTACGCATGGGTCCT
TGACAAGCTCAAGGCCGAGCGTGAGCGTGGTATCACCATCGATATCGCCCTCTGGAAGTT
CGAGACTCCCAAGTACCAGGTCACCGTCATTGGTACGTCATCGCACCTCCGTTGTGTATG
TTGCAAAGGCATGTTGACTAACTGATATATCACAGACGCTCCCGGTCACCGTGATTTCAT
CT
>KX185003.1 Clonostachys pseudochroleuca strain CML 2513 translation elongation factor 1-alpha (tef1) gene, partial cds
GAGAAGGTAAGAACAGCCACTCCTTTGATACCCAGATCGTGCGGCGTCTCGCATCTCACA
CCTGGCATTCTGTGCCCCTCTTACCCCTCCTCAAAAATCAATTTTTTTTGTGGCCCTTTT
TAGTGGGGCCACAACCCCGCCAGAGTTCTCGATAGCATCTCAAGGAAGGCACGCGCTGAC
AGTCCCAAAATAGGAAGCCGCCGAACTCGGTAAGGGTTCCTTCAAGTACGCATGGGTCCT
TGACAAGCTCAAGGCCGAGCGTGAGCGTGGTATCACCATCGATATCGCCCTCTGGAAGTT
CGAGACTCCCAAGTACCAGGTCACCGTCATTGGTACGTCATCGCACCTCCGTTGTGTATG
TTGCAAAGGCATGTTGACTAACTGATATATCACAGACGCTCCCGGTCACCGTGATTTCAT
CAAGAACATGA
>KX185016.1 Clonostachys pseudochroleuca strain CML 2562 translation elongation factor 1-alpha (tef1) gene, partial cds
GAGAAGGTAAGAACAGCCACTCCTTTGATACCCAGATCGTGCGGCGTCTCGCATCTCACA
CCTGGCATTCTGTGCCCCTCTTACCCCTCCTCAAAAATCAATTTTTTTTGTGGCCCTTTT
TAGTGGGGCCACAACCCCGCCAGAGTTCTCGATAGCATCTCAAGGGAGGCACGCGCTGAC
AGTCCCAAAATAGGAAGCCGCCGAACTCGGTAAGGGTTCCTTCAAGTACGCATGGGTCCT
TGACAAGCTCAAGGCCGAGCGTGAGCGTGGTATCACCATCGATATCGCCCTCTGGAAGTT
CGAGACTCCCAAGTACCAGGTCACCGTCATTGGTACGTCATCGCACCTCCGTTGTGTATG
TTGCAAAGGCATGTTGACTAACTGATATATCACAGACGCTCCCGGTCACCGTGATTTCAT
CAAGAACATGA
>KX185017.1 Clonostachys rogersoniana strain CML 1216 translation elongation factor 1-alpha (tef1) gene, partial cds
GAGAAGGTAAGAAAACCGTCCTTTCTGCTTATCATCCGCGGGTGTTTCGCACCTTGCCTA
CCCCCTTGGCAATCTGTGCCTCCATTACCCCTCCCGAAAAAAAAAACCTTCAGGTTTTTT
TGTGGCCCATTTTTAGTGGGACCACAACCCCGCCAGATTTGATAGCATCTCACATGAAGA
CACACCATGCTGACTGTCTCAAAATAGGAAGCCGCCGAACTCGGTAAGGGTTCCTTCAAG
TACGCATGGGTCCTTGACAAGCTCAAGGCCGAGCGTGAGCGTGGTATCACCATTGATATC
GCTCTCTGGAAGTTCGAGACCCCCAAGTACCATGTCACCGTCATTGGTATGTTGTCATCT
ACACGTCACCGTTCTTGTCAAAGACATGTTGACTAACCATCACCATAGACGC
>KX185018.1 Clonostachys rogersoniana strain CML 1914 translation elongation factor 1-alpha (tef1) gene, partial cds
GAGAAGGTAAGAAAACCATCCTTTCTGCCTATCATCGGCGGGTGTTTCGCACCTTGCCCC
CCTGGCAATTTGTGCCTCCATTACCCCTCCCGAAAAAAAAACCTTCAGGTTTTTTTTTGT
GGCCCATTTTTAGTGGGACCACAACCCCGCCAGATTTGATAGCATCTCACATGAAGGCAC
ATCATGCTGACTGTCTCAAAATAGGAAGCCGCCGAACTCGGTAAGGGTTCCTTCAAGTAC
GCATGGGTCCTTGACAAGCTCAAGGCCGAGCGTGAGCGTGGTATCACCATTGATATCGCT
CTCTGGAAGTTCGAGACCCCCAAGTACCATGTCACCGTCATTGGTATGTTGTCATCTGCA
GGTCATCGTCCTTATCAAAGACATGTTGGCTAACCATTACCATAGACGCTCCCGGTCACC
GTGATTTCTTTTCGAACATGA
>KX185019.1 Clonostachys rogersoniana strain CML 1923 translation elongation factor 1-alpha (tef1) gene, partial cds
CGTCCTTTCTGCTTATCAGCGGGTGTTTCGCACCTTGCCTGCCCCCTGGCAATCTGTGCC
TCCATTACCCCTCCCGAAAAAAAAACCTTCAGGTTTTTTTGTGGCCCATTTTTAGTGGGA
CCACAACCCCGCCAGATTTGATAGCATCTCACATGAAGACACACCATGCTGACTGTCTCA
AAATAGGAAGCCGCCGAACTCGGTAAGGGTTCCTTCAAGTACGCATGGGTCCTTGACAAG
CTCAAGGCCGAGCGTGAGCGTGGTATCACCATTGATATCGCTCTCTGGAAGTTCGAGACC
CCCAAGTACCATGTCACCGTCATTGGTATGTTGTCATCTGCACGTCACCGTTCTTGTCAA
AGACATGTTGGCTAACCATAACCATAGACGCTCCCGGTCACCGTGATTTCCTCAAGAACC
TGA
>KX185022.1 Clonostachys rogersoniana strain CML 2557 translation elongation factor 1-alpha (tef1) gene, partial cds
GAGAAGGTAAGAAAACCATCCTTTCTGCCTATCATCCGCGGGTGTTTCGCACCTTGCCCC
CCTGGCAATTTGTGCCTCCATTACCCCTCCCGAAAAAAAAAACCTTCAGGTTTTTTTTTG
TGGCCCATTTTTAGTGGGACCACAACCCCGCCAGATTTGATAGCATCTCACATGAAGGCA
CATCATGCTGACTGTCTCAAAATAGGAAGCCGCCGAACTCGGTAAGGGTTCCTTCAAGTA
CGCATGGGTCCTTGACAAGCTCAAGGCCGAGCGTGAGCGTGGTATCACCATTGATATCGC
TCTCTGGAAGTTCGAGACCCCCAAGTACCATGTCACCGTCATTGGTATGTTGTCATCTGC
AGGTCATCGTCCTTATCAAAGACATGTTGGCTAACCATTACCATAGACGCTCCCGGTCAC
CGTGATTTCTTTTCGAACATGA
>KX185023.1 Clonostachys rogersoniana strain CML 2558 translation elongation factor 1-alpha (tef1) gene, partial cds
GAGAAGGTAAGAAAACCGTCCTTTCTGCTTATCATCTGCGGGTGTTTCGCACCTTGCCTG
CCCCCTGGCAATTTGTGTCTCCATTACCCCTCCCGAAAAAAAAAACCTTCAGGTTTTTTT
GTGGCCCATTTTTAGTGGGACCACAACCCCGCCAGATTTGATAGCATCTCACATGAAGAC
ACACCATGCTGACTGTCTCAAAATAGGAAGCCGCCGAACTCGGTAAGGGTTCCTTCAAGT
ACGCATGGGTCCTTGACAAGCTCAAGGCCGAGCGTGAGCGTGGTATCACCATTGATATCG
CTCTCTGGAAGTTCGAGACCCCCAAGTACCATGTCACCGTCATTGGTATGTTGTCATCTG
CACGTCACCGTTCTCGTCAAAGACATGTCGGCTAACCATCACTATAGACGCTCCCGGTCA
CCGTGATTTCATCAAGAACATGA

>Clonostachys chloroleuca strain CBS 570.77 translation elongation factor 1-alpha (tef1) gene, partial cds
GAGAAGGTAAGAATAGCGACTCCTTTGATGCCCATACCGTGCGGCGTCTTGCATCTCCCT
CACCCTTGGCATTTTTTGTGCCCCTCTTACCCCTCTTCAAAAAGTTCAATTTTTTTGTGG
CCCATTTTAGTGGGGCCACAACCCCGCCACAGTTATCGATACAATTCTCAAGGAAGGCAC
ACGCTGACAGTGACCAAATAGGAAGCCGCTGAACTCGGCAAGGGTTCCTTCAAGTACGCA
TGGGTCCTTGACAAGCTCAAGGCCGAGCGTGAGCGTGGTATCACCATCGATATCGCCCTC
TGGAAGTTCGAGACTCCCAAGTACCAGGTCACCGTCATTGGTATGTGGTTGCACCTCTGT
TGTTTGTTGCGAAGACATGTTGACTAACCGAACACCACAGATGCTCCCGGTCACCGTGAT
TTCATCAAGAACATGA
>Clonostachys chloroleuca strain 67-1 translation elongation factor 1-alpha (tef1) gene, partial cds
GAGAAGGTAAGAATAGCGACTCCTTTGATGCCCATACCGTGCGGCGTCTTGCATCTCCCT
CACCCTTGGCATTTTTTGTGCCCCTCTTACCCCTCTTCAAAAAGTTCAATTTTTTTGTGG
CCCATTTTAGTGGGGCCACAACCCCGCCACAGTTATCGATACAATTCTCAAGGAAGGCAC
ACGCTGACAGTGACCAAATAGGAAGCCGCTGAACTCGGCAAGGGTTCCTTCAAGTACGCA
TGGGTccttgacaagctcaaggccgagcGTGAGCGTGGTATCACCATCGATATCGCCCTC
TGGAAGTTCGAGACTCCCAAGTACCAGGTCACCGTCATTGGTATGTGGTTGCACCTCTGT
TGTTTGTTGCGAAGACATGTTGACTAACCGAACACCACAGATGCTCCCGGTCACCGTGAT
TTCATCAAGAACATGA
>Clonostachys rosea strain IK726 translation elongation factor 1-alpha (tef1) gene, partial cds
GAGAAGGTAAGAACAGCCACTCCTTTGATGCCCATATCGTGCGGCGACTCGCATCTCACC
CTGGGCATTTTTTGTGCCCCTCTTACCCCTCCTCAAAAAGTTCAATTTTTTGTGGCCCAT
TTTAGTGGGGCCACAACCCCGCCACAGTTATCGATACAATTCTCAAGGAAGGCACATGCT
GACAATGACCAAACAGGAAGCCGCTGAACTCGGCAAGGGTTCCTTCAAGTACGCATGGGT
CCTTGACAAGCTCAAGGCCGAGCGTGAGCGTGGTATCACCATCGATATCGCTCTCTGGAA
GTTCGAGACTCCCAAGTACCAGGTCACCGTCATTGGTATGTGGTTGCACCTATCTATGTT
GTGTGTTGCAAAGGCATGTTGACTAACCGATACCCCACAGACGCTCCCGGTCACCGTGAT
TTCATCAAGAACATGA
>Clonostachys rhizophaga strain YKD0085 translation elongation factor 1-alpha (tef1) gene, partial cds
GAGAAGGTAAGAACAGCCACTCCTTTGATGCCCATATCGTGCGGCGTCTCGCATCTCACC
CTTGGCATTTTTTGTGCCCCTCTTACCCCTCCTCAAAAAGTTCAAATTTTTTGTGGCCCA
TTTTATGGGGCCACAACCCCGCCGCAGTTATCGATACAATTCTCAAGGAAGGCACACGCT
GACAATGACCAAATAGGAAGCCGCTGAACTCGGCAAGGGTTCCTTCAAGTACGCATGGGT
ccttgacaagctcaaggccgagcGTGAGCGTGGTATCACCATCGATATCGCCCTCTGGAA
GTTCGAGACTCCCAAGTACCAGGTCACCGTCATTGGTATGTGGTTGCACCTCTGTTGTTG
TTTGTTGCAAAGACATGTTGACTAACCGATACACCACAGATGCTCCCGGTCACCGTGATT
TCATCAAGAACATGA
>Clonostachys rhizophaga strain CBS 906.72A translation elongation factor 1-alpha (tef1) gene, partial cds
GAGAAGGTAAGAACAGCCACTCCTTTGATGCCCATATCGTGCGGCGTCTCGCATCTCACA
CCTGGGCCTTTTGTGCCCCTCCTACCCCTCCTCAAAAAGTTCAATTTTTTTGTGGCCCAT
TTTAGTGGGGCCACAACCCCGCCACAGTCATTGATACAATTCTCAAGGAAGGCACACGCT
GACAGTGACCAAATAGGAAGCCGCTGAACTCGGCAAGGGTTCCTTCAAGTACGCATGGGT
CCTTGACAAGCTCAAGGCCGAGCGTGAGCGTGGTATCACCATCGATATCGCTCTCTGGAA
GTTCGAGACTCCCAAGTACCAGGTCACCGTCATTGGTATGTGGTTGCACCTATGTTGTGT
ATGCAAAGGCATGTTGACTAACTGATACCCCTCAGACGCTCCCGGTCACCGTGATTTCAT
CAAGAACATGA
>Clonostachys byssicola strain CBS 245.78 translation elongation factor 1-alpha (tef1) gene, partial cds
GAGAAGGTAAGAACAGTCACTCCTTTGATTCCCATATCGTGCGGCGCCTCGCATCTCACA
CCTGGCATTTTTTTGTGCCCCTCTTACCCCTCCTCAAAAGTTCATTTTTTTGTGGCCCAT
TTTAGTGGGGCCACAACCCCGCCAGAGTTATCGATACAAATCTCAGGGAAGACACACGCT
GACAGTGACCAAATAGGAAGCCGCTGAACTCGGCAAGGGTTCCTTCAAGTACGCATGGGT
CCTTGACAAGCTCAAGGCCGAGCGTGAGCGTGGTATCACCATCGATATCGCTCTCTGGAA
GTTCGAGACTCCCAAGTACCAGGTCACCGTCATTGGTATGTGGTTGCACCTCTCTTGTTT
GTTGCAAAGGCATGTTATCTAACCGGTACATAGATGCTCCCGGTCACCGTGATTTCATCA
AGAACATGA
>Clonostachys solani strain 1703 translation elongation factor 1-alpha (tef1) gene, partial cds
GAGAAGGTAAGCACAGCCACTCTTTTGATACCCATATCGTGCGGCATCTCGCATCTCATA
CCTGGCATTCTTTGCCCCTCTTACCCCTCCTCAAAAAGTTCAATTTTTTTTGTGGCCCAT
TTTAGTGGGGCCACGACACCGCCAGAGTTCTCGATAGCATTTCAAGGAAGGCACACGCTG
ACAGTCCCCAAATAGGAAGCCGCCGAACTCGGTAAGGGTTCCTTCAAGTACGCATGGGTC
CTTGACAAGCTCAAGGCCGAGCGTGAGCGTGGTATCACCATTGATATCGCTCTCTGGAAG
TTCGAGACTCCCAGGTACCAGGTCACCGTCATTGGTACGTTATCGCACCTCCGCTCTGTG
TGTTGCCAAGGCATGTTGACTAACTGATATAACACAGACGCTCCCGGTCACCGTGATTTC
ATCAAGAACATGA
>Clonostachys sp. strain CBS 192.96 translation elongation factor 1-alpha (tef1) gene, partial cds
GAGAAGGTAAGAACAGCCACTCCTTTGTCACCCGTATTGTGCGGCGTTTCGCATTACACC
TGGCATTCTGTGCCCCTCTTACCCCTCCCAAAAAGTTCATTTTTTTTGTGGCCCATTTTA
GTGGGGCCACAACCCCGCCAGATTTCTCGCAATATCCTCAAGGAAGGCACATGCTGACTG
TCCACAAATAGGAAGCCGCCGAACTCGGTAAGGGTTCCTTCAAGTACGCATGGGTCCTTG
ACAAGCTCAAGGCCGAGCGTGAGCGTGGTATCACCATCGATATCGCTCTCTGGAAGTTCG
AGACTCCCAAGTACCAGGTCACCGTCATTGGTACGTCATTCTCCGTTGTCTGTCTTGCCA
AGGCATGTTGACTAACCTTTATCTTACAGACGCTCCCGGTCACCGTGATTTCATCAAGAA
CATGA
>Clonostachys chloroleuca strain CBS 227.48 translation elongation factor 1-alpha (tef1) gene, partial cds
GAGAAGGTAAGAACAGCCACTCCTTTGATGCCCATATCGTGCGGCGTCTTGCATCTCACT
CACCCTTGGCTTTTTTTGTGCCCCTCTTACCCCTCCTCAAAAAGTTCAATTTTTTTGTGG
CCCATTTTAGTGGGGCCACAACCCCGCCACAGTGCTCGATACAATTCTCAAGGAAGGCAC
ACGCTGACAGTGATCAAATAGGAAGCCGCTGAACTCGGCAAGGGTTCCTTCAAGTACGCA
TGGGTCCTTGACAAGCTCAAGGCCGAGCGTGAGCGTGGTATCACCATCGATATCGCCCTC
TGGAAGTTCGAGACTCCCAAGTACCAGGTCACCGTCATTGGTATGTGGTTGCACCTCTGT
TGTTTGTTGCGAAGACGTGTTGACTAACCGATACACCACAGATGCTCCCGGTCACCGTGA
TTTCATCAAGAACATGA
>Clonostachys chloroleuca strain CBS 100495 translation elongation factor 1-alpha (tef1) gene, partial cds
GAGAAGGTAAGAATAGCGACTCCTTTGATGCCCATACCGTGCGGCGTCTTGCATCTCCCT
CACCCTTGGCATTTTTTGTGCCCCTCTTACCCCTCTTCAAAAAGTTCAATTTTTTTGTGG
CCCATTTTAGTGGGGCCCCAACCCCGCCACAGTTATCGATACAATTCTCTAGGAAGGCAC
ACGCTGACAGTGACCAAATAGGAAGCCGCTGAACTCGGCAAGGGTTCCTTCAAGTACGCA
TGGGTCCTTGACAAGCTCAAGGCCGAGCGTGAGCGTGGTATCACCATCGATATCGCCCTC
TGGAAGTTCGAGACTCCCAAGTACCAGGTCACCGTCATTGGTATGTGGTTGCATCTCTGT
TGTTTGTTGCGAAGACATGTTGACTAACCGAACACCACAGATGCTCCCGGTCACCGTGAT
TTCATCAAGAACATGA
>Clonostachys rhizophaga strain CBS 229.48 translation elongation factor 1-alpha (tef1) gene, partial cds
GAGAAGGTAAGAACAGCCACTCCTTTGATGCCCATATCGTGCGGCGTCTCGCATCTCACC
CTTGGCATTTTTTGTGCCCCTCTTACCCCTCCTCAAAAAGTTCAAATTTTTTGTGGCCCA
TTTTAGTGGGGCACCAACCCCGCCGCAGTTATCGATACAATTCTCAAGGAAGGCACACGC
TGACAATGACCAAATAGGAAGCCGCTGAACTCGGCAAGGGTTCCTTCAAGTACGCATGGG
TCCTTGACAAGCTCAAGGCCGAGCGTGAGCGTGGTATCACCATCGATATCGCCCTCTGGA
AGTTCGAGACTCCCAAGTACCAGGTCACCGTCATTGGTATGTGGTTGCACCTCTGTTGTT
TGTTGCAAAGACATGTTGACTAACCGATACACCACAGATGCTCCCGGTCACCGTGATTTC
ATCAAGAACATGA
>Clonostachys byssicola strain CBS 115882 translation elongation factor 1-alpha (tef1) gene, partial cds
GAGAAGGTAAGGACAGCTACTCCTTTGATACCCATATCGTGCGGCGCTTCGCATGCCACA
CCTGGCTTTTTTTTGTGCCCCTCTTACCCCTCCTCAAAAAGTTCATTTTTTTTGTGGCCC
ATTTAGTGGGGCCACAACCCCGCCCGAGTTATCGATACAAATCTCAAGCAAGACACACGC
TGACAGTGACCAAATAGGAAGCCGCTGAACTCGGCAAGGGTTCCTTCAAGTACGCATGGG
TCCTTGACAAGCTCAAGGCCGAGCGTGAGCGTGGTATCACCATCGATATCGCTCTCTGGA
AGTTCGAGACTCCCAAGTACCAGGTCACCGTCATTGGTATGTGGTTGCACCTCTATTGTT
TGTTGCAAAGACATGTCGACTAACCGGATACATAGATGCTCCCGGTCACCGTGATTTCAT
CAAGAACATGA
>Clonostachys byssicola strain CBS 113336 translation elongation factor 1-alpha (tef1) gene, partial cds
GAGAAGGTAAGAGCAGCCATTCCTTTAACTCCCATATCGTGCGGCGCCTCGCATCTCACA
CCTGGCATTTTTTTGTGCCCCTCTTACCCCTCCTCAAAATGTTCATTTTTTTGTGGCCCG
TTTTAGTGGGGCCACAACCCCGCCAGAGTTATCGATACAAATCTCAAGGAAGACACACGC
TGACAGTGACCAAATAGGAAGCCGCTGAACTCGGCAAGGGTTCCTTCAAGTACGCATGGG
TCCTTGACAAGCTCAAGGCCGAGCGTGAGCGTGGTATCACCATCGATATCGCTCTCTGGA
AGTTCGAGACTCCCAAGTACCAGGTCACCGTCATTGGTATGTGGTTGCACCTCTATTGTT
TGTTGCAAAGACATATTAACTAACCCATACATAGATGCTCCCGGTCACCGTGATTTCATC
AAGAACATGA
>Clonostachys byssicola strain CBS 552.84 translation elongation factor 1-alpha (tef1) gene, partial cds
GAGAAGGTAAGAAAAGTCACTCCTTTGATTCCCATATCGTGCGGCGCCTCGCATCTCACA
CCTGGCACTTTTTTGTGCCCCTCTTACCCCTCCTCAAAAAGTTCATTTTTTGTGGCCCAT
TTTAGTGGGGCCACAACCCCGCCAGGGTTATCGATACAAATCTCAGGGAAGACACACGCT
GACAGTGACCAAATAGGAAGCCGCTGAACTCGGCAAGGGTTCCTTCAAGTACGCATGGGT
CCTTGACAAGCTCAAGGCCGAGCGTGAGCGTGGTATCACCATCGATATCGCTCTCTGGAA
GTTCGAGACTCCCAAGTACCAGGTCACCGTCATTGGTATGTTGTTGCACCTCTATTGCTT
GTTGCAAAGGCATGTTAACTAACCGGTACATAGATGCTCCCGGTCACCGTGATTTCATCA
AGAACATGA
>KX185029.1 Clonostachys candelabrum strain CML 2512 translation elongation factor 1-alpha (tef1) gene, partial cds
TCCACCCAACCTCATCTTCATGGCACAGCCCCTCCAAGGCCTGTCTACCCCTCCTTGGTG
CGAAAATTTTTTGTGTGGCCTGTGTTATGGTGGGGCTCAGTGCGCCCCACCACGCACAAG
TCTCACAGTTCGCACTGAAACACCACTGTACTGCGACCGCTCGAGATGAATTATGGCTGA
CCTGATTGCGATAATAGGAAGCCGCCGAACTTGGCAAGGGTTCCTTCAAGTACGCCTGGG
TGCTTGACAAGCTTAAGGCCGAGCGTGAGCGTGGTATCACCATCGATATCGCCCTCTGGA
AGTTCGAGACCCCTAAGTACCATGTCACCGTCATTGGTACGTCTTTCCTGCCGGCTTTCA
CCTGCGAAATTATGTGTTGCTAACATGCATGTCTCCAGACGCTCCCGGTCACCGTGATTT
CATCAAGAACATGA


>KF871172.1 Clonostachys chloroleuca CML 1941 beta-tubulin (tub2) gene, partial cds
GTAAGTTCTGCTTTCCCCTCGACGCGTTTCTTCATGTCGAGCCCCTGATCTACCCCGCCG
AGATGCAGCCAAATTATGTTTTGGCCTCAACAGCCACCAACGGCTGTTGAGATGCTTCGT
GTTTTGAAGATTCTATGTGCTAACCAATGAATTTCCCCCAATAATAGGTTCATCTTCAGA
CCGGTCAGTGCGTAAGTTATTGCTCCTCCCAGACGGGCTTTTGCCTGGTGTTTGATTCTG
CGGTGTGCTAACATTGGTCGTTGAAAAGGGTAACCAAATTGGTGCTGCTTTCTGGCAGAC
CATCTCTGGCGAGCACGGCCTCGACAGCAATGGTGTCTACAGCGGCACCTCCGAGCTCCA
GCTCGAGCGCATGAACGTCTACTTCAACGAGGTACGTCCAGACCGAGCTTGACATGTTAT
GGTGATTTTCATCCCCTGACCGCGATTTGGGTATAGGCCTCCGGCAACAAGTATGTTCCT
CGCGCTGTCCTCGTCGATCTTGAGCCCGGTACCATGGATGCCGTCCGTGCTGGACCTTTC
GGCCAGCTCTTCCGCCCCGACAACTTCGTTTTCGGCCAGTCCGGTGCT
>KF871173.1 Clonostachys chloroleuca CML 1213 beta-tubulin (tub2) gene, partial cds
GTAAGTTCTGCTTTCCCCTCGACGCGTTTCTTCATGTCGAGCCCCTGATCTACCCCGCCG
AAACGCAGCCAAACTATGTTTTGGCCTCAACAACCGTTNGTGGCTGTTGAGATGCTTCGT
GTTTTGGAGATTCTATGTGCTAACCAATGAATTTCCCCCAATAATAGGTTCATCTTCAGA
CCGGTCAGTGCGTAAGTTATTGCTCCTCCCAGACGGGCTTTTGCCTGGTGTTTGATTCTG
CGGTGTGCTAACATTGGTCGTTGAAAAGGGTAACCAAATTGGTGCTGCTTTCTGGCAGAC
CATCTCTGGCGAGCACGGCCTCGACAGCAATGGTGTCTACAGCGGCACCTCCGAGCTCCA
GCTCGAGCGCATGAACGTCTACTTCAACGAGGTACGTCCAGACCGAGCTTGACATGTTAT
GGTGATTTTCATCCCCTGACCGCGATTTGGGTATAGGCCTCCGGCAACAAGTATGTTCCT
CGCGCTGTCCTCGTCGATCTTGAGCCCGGTACCATGGATGCCGTCCGTGCTGGACCTTTC
GGCCAGCTCTTCCGCCCCGACAACTTCGTTTTCGGCCAGTCCGGTGCT
>KF871168.1 Clonostachys chloroleuca CML 1912 beta-tubulin (tub2) gene, partial cds
GTAAGTTCTGCTTTTCCCCTCGACGCGTTTCTTCATGTCGAGCCCCTGATCTACCCCGCC
GAGATGCAGCCAAACTATGTTTTGGCCTCAACAGCCACCAACGGCTGTTGAGATGCTTCG
TGTTTTGAAGATTCTATGTGCTAACCAATGAATTTCCCCCAATAATAGGTTCATCTTCAG
ACCGGTCAGTGCGTAAGTTATTGCTCCTCCCAGACGGGCTTTTGCCTGGTGTTTGATTCT
GCGGTGTGCTAACATTGGTCGTTGAAAAGGGTAACCAAATTGGTGCTGCTTTCTGGCAGA
CCATCTCTGGCGAGCACGGCCTCGACAGCAATGGTGTCTACAGCGGCACCTCCGAGCTCC
AGCTCGAGCGCATGAACGTCTACTTCAACGAGGTACGTCCAGACCGAGCTTGACATGTTA
TGGTGATTTTCATCCCCTGACCGCGATTTGGGTATAGGCCTCCGGCAACAAGTATGTTCC
TCGCGCTGTCCTCGTCGATCTTGAGCCCGGTACCATGGATGCCGTCCGTGCTGGACCTTT
CGGCCAGCTCTTCCGCCCCGATAACTTCGTTTTCGGTCAGTCCGGTGCT
>KF871174.1 Clonostachys chloroleuca strain CML 1916 beta-tubulin (tub2) gene, partial cds
GTAAGTTCTGCTTTCCCCTCGACGCGTTTCTTCATGTCGAGCCCCTGATCTACCCCGCCG
AAACGCAGCCAAACTATGTTTTGGCCTCAACAACCGTTNGTGGCTGTTGAGATGCTTCGT
GTTTTGGAGATTCTATGTGCTAACCAATGAATTTCCCCCAATAATAGGTTCATCTTCAGA
CCGGTCAGTGCGTAAGTTATTGCTCCTCCCAGACGGGCTTTTGCCTGGTGTTTGATTTTG
CGGTGTGCTAACATTGGTCGTTGAAAAGGGTAACCAAATTGGTGCTGCTTTCTGGCAGAC
CATCTCTGGCGAGCACGGTCTCGACAGCAATGGTGTCTACAGCGGCACCTCCGAGCTCCA
GCTCGAGCGCATGAACGTCTACTTCAACGAGGTACGTCCAGACCGAGCTTGACATATTAT
GATGATTTTCATCCTTTGACCGAGATTTGGGTATAGGCCTCCGGCAACAAGTATGTTCCT
CGCGCTGTCCTCGTCGATCTTGAGCCCGGTACCATGGATGCCGTCCGTGCTGGACCTTTC
GGCCAGCTCTTCCGCCCCGAC
>KF871169.1 Clonostachys chloroleuca CML 1917 beta-tubulin (tub2) gene, partial cds
GTAAGTTCTGCTTTCCCCTCGACGCGTTTCTTCATGTCGAGCCCCTGATCTACCCCGCCG
AGATGCAGCCAAATTATGTTTTGGCCTCAACAGCCACCAACGGCTGTTGAGATGCTTCGT
GTTTTGAAAATTCTATGTGCTAACCAATGAATTTCCCCCAATAATAGGTTCATCTTCAGA
CCGGTCAGTGCGTAAGTTATTGCTCCTCCTAGACGGGCTTTTGCCTGGTGTTTGATTCTG
CGGTGTGCTAACATTGGTCGTTGAAAAGGGTAACCAAATTGGTGCTGCTTTCTGGCAGAC
CATCTCTGGCGAGCACGGCCTCGACAGCAATGGTGTCTACAGCGGCACCTCCGAGCTCCA
GCTCGAGCGCATGAACGTCTACTTCAACGAGGTACGTCCAGACCGAGCTTGACATGTTAT
GGTGATTTTCATCCCCTGACCGCGATTTGGGTATAGGCCTCCGGCAACAAGTATGTTCCT
CGCGCTGTCCTCGTCGATCTTGAGCCCGGTACCATGGATGCCGTCCGTGCTGGACCTTTC
GGCCAGCTCTTCCGCCCCGACAACTTCGTTTTCGGTCAGTCCGGTGCT
>KX185036.1 Clonostachys chloroleuca strain CML 1918 beta-tubulin (tub) gene, partial cds
CGAGCCCCTGATCTACCCCGCCGAGATGCAGCCAAATTATGTTTTGGCCTCAACAGCCAC
CAACGGCTGTTGAGATGCTTCGTGTTTTGAAAATTCTATGTGCTAACCAATGAATTTCCC
CCAATAATAGGTTCATCTTCAGACCGGTCAGTGCGTAAGTTATTGCTCCTCCTAGACGGG
CTTTTGCCTGGTGTTTGATTCTGCGGTGTGCTAACATTGGTCGTTGAAAAGGGTAACCAA
ATTGGTGCTGCTTTCTGGCAGACCATCTCTGGCGAGCACGGCCTCGACAGCAATGGTGTC
TACAGCGGCACCTCCGAGCTCCAGCTCGAGCGCATGAACGTCTACTTCAACGAGGTACGT
CCAGACCGAGCTTGACATGTTATGGTGATTTTCATCCCCTGACCGCGATTTGGGTATAGG
CCTCCGGCAACAAGTATGTTCCTCGCGCTGTCCTCGTCGATCTTGAGCCCGGTACCATGG
ATGCCGTCCGTGCTGGACCTTTCGGCCAGCTCTTCCGCCCCGACAACTTCGTTTTCGGTC
AGTCCGGTGCT
>KF871150.1 Clonostachys byssicola strain CML 0422 beta-tubulin (tub2) gene, partial cds
CCCTCATAATAGGTTCATCTTCAGACCGGTCAGTGCGTAAGTTATTGCTCCTCCCAGACG
GGCTTTTGCCTGGTGATTGATTCTGCGGTGTGCTAACATTGGTCGTTGAAAAGGGTAACC
AAATTGGTGCTGCTTTCTGGCAGACCATCTCTGGCGAGCACGGCCTCGACAGCAATGGTG
TCTACAGCGGTACCTCCGAGCTCCAGCTCGAGCGCATGAACGTCTACTTCAACGAGGTAT
GTGCAGATCGAGCTTGACATGTTCTGGTCATTTTCATCCTCTGACCGAGATTTGGGTATA
GGCTTCCGGCAACAAGTATGTTCCTCGCGCTGTCCTCGTCGATCTTGAGCCCGGTACCAT
GGATGCCGTCCGTGCTGGACCTTTCGGCCAGCTCTTCCGCCCCGACAACTTCGTTTTCGG
TCAGTCCGGTGCT
>KF871149.1 Clonostachys byssicola strain CML 2309 beta-tubulin (tub2) gene, partial cds
CTCGACGCGTTTCTTCATGGCGAGCCCCTGATTCTACCCCGCCGAAACGCACCCAAACTA
TGTTTTGGCCTCAACAACCGTTGGTGGCTGTTGAAATGCTTCGTTTTTTGAAGGTTATAT
GTGCTAACCGGTGACTTTTCCCTCATGATAGGTTCATCTTCAGACCGGTCAGTGCGTAAG
TTATTGCTCCTCCCAGACGGGCTTTTGCCTGGTGATTGATTCTGCGGCGTGCTAACATTG
GTCGTTGAAAAGGGTAACCAAATTGGTGCTGCTTTCTGGCAGACCATCTCTGGCGAGCAC
GGCCTCGACAGCAATGGTGTCTACAGCGGTACCTCCGAGCTCCAGCTCGAGCGCATGAAC
GTCTACTTCAACGAGGTATGTCCAGATCGAGCTTGACATGTTCTGGTGATTTTCATCCTC
TGACCGAGATTTGGGTATAGGCCTCCGGCAACAAGTATGTTCCTCGCGCTGTCCTCGTCG
ATCTTGAGCCCGGTACCATGGATGCCGTCCGTGCTGGACCTTTCGGCCAGCTCTTCCGCC
CCGACAACTTCGTTTTCGGTCAGTCCGGTGCT
>KF871152.1 Clonostachys byssicola strain CML 2311 beta-tubulin (tub2) gene, partial cds
GTAAGTTCTGCTTTCCCCTCGACGCGTTTCTTCATGGCGAGCCCCTGATTCTACCCCGCC
GAAACGCACCCAAACTATGTTTTGGCCTCAACAACCGTTGGTGGCTGTTGAGATGCTTCG
TTCTTTGAAGACTACATGTGCTAACCAATGAATTTCACCCCATAATAGGTCCATCTTCAG
ACCGGTCAGTGCGTAAGTTGTTGCTCCTCTCCGACGGGCTTTTGCCTGGTGATTGATTCT
GCGGTGTGCTAACATTGGTCGTTGAAAAGGGTAACCAAATTGGTGCTGCTTTCTGGCAGA
CCATCTCTGGCGAGCACGGCCTCGACAGCAATGGTGTCTACAGCGGTACCTCCGAGCTCC
AGCTCGAGCGCATGAACGTCTACTTCAACGAGGTTTGTCCAGATCGAGCTTGACATGTTC
TCGTGATTTTCATCCTCTGACTGAGATTTGGATATAGGCCTCCGGCAACAAGTATGTTCC
TCGCGCTGTCCTCGTCGATCTTGAGCCCGGTACCATGGATGCCGTCCGTGCTGGACCTTT
CGGCCAGCTCTTCCGCCCCGACAACTTCGTTTTCGGTCAGTCCGGTGCT
>AF358153.1 Clonostachys byssicola strain CBS 364.78 beta-tubulin (tub2) gene, partial cds
CTCGACGCGTTTTTCACGGCGAGCCCCTGATTCTACCCCGCCGAAACGCACCCAAACTAT
GTTTTGGCCTCAACAACCGTTGGTGGCTGTTGAGATGCTTCGTTTTTTGAAGGTCATATG
TGCTAATCAGTGACTTTTCCCTCATAATAGGTTCATCTTCAGACCGGTCAGTGCGTAAGT
TATTGCTCCTCCCAGACGGGCTGTTGCCTGGTGTTTGATTCTGCGGTGTGCTAACATTGG
TCGTTGAAAAGGGTAACCAAATTGGTGCTGCTTTCTGGCAGACCATCTCTGGCGAGCACG
GCCTCGACAGCAATGGTGTCTACAGCGGTACCTCCGAGCTCCAGCTCGAGCGCATGAACG
TCTACTTCAACGAGGTATGTCCAGACCGAGCTTGACATATTCGGGTGATTTTATCCTCTG
ACCGAGATTTGGGTATAGGCTTCCGGCAACAAGTATGTTCCTCGCGCTGTCCTCGTCGAT
CTTGAGCCCGGTACCATGGATGCCGTCCGTGCTGGACCTTTCGGCCAGCTCTTCCGCCCC
GACAACTTCGTTTTCGGTCAGTCCGGTGCT
>AF358154.1 Clonostachys byssicola strain CBS 365.78 beta-tubulin (tub2) gene, partial cds
ATGCGTGAGATTGTAAGTTCTGCTTTCCCCTCGACGCGTTTCTTCATGGCGAGCCCCTGA
TTCTACCCCGCCGAAACGCACCCAAACTATGGTTTGGCCTCAACAACCGTTGGTGGCTGT
TGAGATGCTTCGTTTTTTGAAGACTACATGTGCTAACCAATGAATTTCACCCCATAATAG
GTCCATCTTCAGACCGGTCAGTGCGTAAGTTGTTGCTCCTCTCCGACGGGCTTTTGCCTG
GTGATTGATTCTGCGGTGTGCTAACATTGGTCGTTGAAAAGGGTAACCAAATTGGTGCTG
CTTTCTGGCAGACCATTTCTGGCGAGCACGGCCTCGACAGCAATGGTGTCTACAGCGGTA
CCTCCGAGCTCCAGCTCGAGCGCATGAACGTCTACTTCAACGAGGTTTGTCCAGATCGAG
CTTGACATGTTCTCGTGATTTTCATCCTGACTGAGATTTGGGTATAGGCCTCCGGCAACA
AGTATGTTCCTCGCGCTGTCCTCGTCGATCTTGAGCCCGGTACCATGGATGCCGTCCGTG
CTGGACCTTTCGGCCAGCTCTTCCGCCCCGACAACTTCGTTTTCGGTCAGTCCGGTGCT
>AF358160.1 Clonostachys rosea f. catenulata strain CBS 154.27 beta-tubulin (tub2) gene, partial cds
ATGCGTGAGATTGTAAGTTCTGGTTTCCCCTCGACGCGTTTCTTCATGGCTCGCCCCTGA
TTCTACCCCGCCGAAACGCACCCAAATTATGTTTTGGCCTCAACAGCCGTTGGTGGCTGT
TGAGATGCTTCGTTTTTCGAAGATTAAATGTGCTAACCAGTGACTTTCCCCCCATAATAG
GTTCATCTTCAGACCGGTCAGTGCGTAAGTTGTTGCTCCTCCCAGACGGGCTTTTGCCTG
GTGATTGATTCTGCGGTGTGCTAACCTTGGTCGTTGAAAAGGGTAACCAAATTGGTGCTG
CTTTCTGGCAGACCATCTCTGGCGAGCACGGCCTCGACAGCAATGGTGTCTACAGCGGCA
CCTCCGAGCTCCAGCTCGAGCGCATGAACGTCTACTTCAACGAGGTATGTCCAGACCGAG
CTTGACATATTCTGGTGATGATTTTCATCCTCTGACCGAGATTTGGGTATAGGCCTCTGG
CAACAAGTATGTTCCTCGCGCTGTCCTCGTCGATCTTGAGCCCGGTACCATGGATGCCGT
CCGCGCTGGACCTTTTGGCCAGCTCTTCCGCCCCGACAACTTCGTTTTCGGCCAGTCTGG
TGCT
>AF358166.1 Clonostachys rosea f. catenulata strain CBS 443.65 beta-tubulin (tub2) gene, partial cds
ATGCGTGAGATTGTAAGTTCTGGTTTCCCCTCGACGCGTTTCTTCATGGCGAGCCCCTGA
TTCTACCCCGCCGAAACGCACCCAAATTATGTTTTGGCCTCAACAGCCGTTGGTGGCTGT
TGAGATGCTTCGTTTTTCGAAGATTAAATGTGCTAACCAGTGACTTTTCCCCCATAATAG
GTTCATCTTCAGACCGGTCAGTGCGTAAGTTGTTGCTCCTCCCAGACGGGCTTTTGCCTG
GGGATTGATTCTGCGGTGTGCTAACAATGGTCGTTGAAAAGGGTAACCAAATTGGTGCTG
CTTTCTGGCAGACCATCTCTGGCGAGCACGGCCTCGACAGCAATGGTGTCTACAGCGGCA
CCTCCGAGCTCCAGCTCGAGCGCATGAACGTCTACTTCAACGAGGTATGTCTAGACCGAG
CTTGACATATTCTGGTGATTTTCATCCTCTGACCGAGTTTTGGGTATAGGCCTCTGGCAA
CAAGTATGTTCCTCGCGCTGTCCTCGTCGATCTTGAGCCCGGTACCATGGATGCCGTCCG
TGCTGGACCTTTTGGCCAGCTCTTCCGCCCCGACAACTTCGTTTTCGGCCAGTCTGGTGC
T
>KF871147.1 Clonostachys rosea strain CML 0817 beta-tubulin (tub2) gene, partial cds
TCCCCTCGACGCGTTTCTTCATGGCTCGCCCCTGATTCTACCCCGCCGAAACGCACCCAA
ACTATGTTTTGGCCTCAACAACCGTTGGTGGCTGTTGGAATGCTTCGTTTTTTAAAGATC
AAATGTGCTAACCAGTGACTTTCCCCTCACAATAGGTTCATCTTCAGACCGGTCAGTGCG
TAAGTTGTTGCTCCTCCCAGACGGGCTTTTGCCTGGTGATTGATTCTGCGGTGTGCTAAC
ATTGGTCGTTGAAAAGGGTAACCAAATTGGTGCTGCTTTCTGGCAGACCATCTCTGGCGA
GCACGGCCTCGACAGCAATGGTGTCTACAGCGGCACCTCCGAGCTTCAGCTCGAGCGCAT
GAACGTCTACTTCAACGAGGTATGTCCAGACCGAGCTTGACATATTCTGGTGATGATTTT
CATCCTCTGACCGAGATTTGGGTATAGGCCTCTGGCAACAAGTATGTTCCTCGCGCTGTC
CTCGTCGATCTTGAGCCCGGTACCATGGATGCCGTCCGCGCTGGACCTTTTGGCCAGCTC
TTCCGCCCCGACAACTTCGTTTTCGGCCAGTCTGGTGCT
>AF358161.1 Clonostachys rosea strain CBS 710.86 beta-tubulin (tub2) gene, partial cds
ATGCGTGAGATTGTAAGTTCTAGTTTCCCCTCGACGCGTTTCTTCATGGCTCGCCCCTGA
TTCTACCCCGCCGAAACGCACCCAAATTATGTTTTGGCCTCAACAGCCGTTGGTGGCTGT
TGAGATGCTTCGTTTTTCGAAGATTAAATGTGCTAACCAGTGACTTTCCCCCCATAATAG
GTTCATCTTCAGACCGGTCAGTGCGTAAGTTGTTGCTCCTCCCAGACGGGCTTTTGCCTG
GTGATTGATTCTGCGGTGTGCTAACCTTGGTCGTTGAAAAGGGTAACCAAATTGGTGCTG
CTTTCTGGCAGACCATCTCTGGCGAGCACGGCCTCGACAGCAATGGTGTCTACAGCGGCA
CCTCCGAGCTCCAGCTCGAGCGCATGAACGTCTACTTCAACGAGGTATGTCCAGACCGAG
CTTGACATATTCTGGTGATGATTTTCATCCTCTGACCGAGATTTGGGTATAGGCCTCTGG
CAACAAGTATGTTCCTCGCGCTGTCCTCGTCGATCTTGAGCCCGGTACCATGGATGCCGT
CCGCGCTGGACCTTTTGGCCAGCTCTTCCGCCCCGACAACTTCGTTTTCGGCCAGTCTGG
TGCT
>KF871156.1 Clonostachys rhizophaga strain CML 1210 beta-tubulin (tub2) gene, partial cds
TTCTGCTTTCCCCTCGACGCGTTTCTTCATGTCGAGCCCCTGATCTACCCCGCCGAAACG
CAGCCAAACTATGTTTTGGCCTCAACAACCGTTTGTGGCTGTTGAGATGCTTCGTGTTTT
GGAGATTCTATGTGCTAACCAATGAATTTCCCCCAATAATAGGTTCATCTTCAGACCGGT
CAGTGCGTAAGTTATTGCTCCTCCCAGACGGGCTTTTGCCTGGTGATTGATTCTGCGGTG
TGCTAACATTGGTCGTTGAAAAGGGTAACCAAATTGGTGCTGCTTTCTGGCAGACCATCT
CTGGCGAGCACGGTCTCGACAGCAATGGTGTCTACAGCGGTACCTCCGAGCTCCAGCTCG
AGCGCATGAACGTCTACTTCAACGAGGTATGCCCAGACCGAACTTCACATATTACGATGA
TTTTCATCCTCTGACCGAGATTTGTGTATAGGCTTCCGGCAACAAGTATGTTCCTCGCGC
TGTCCTCGTCGATCTTGAGCCCGGTACCATGGATGCCGTTCGTGCTGGACCTTTCGGCCA
GCTCTTCCGCCCCGACAACTTCGTTTTCGGTCAGTCCGGTGCT
>KF871155.1 Clonostachys rhizophaga strain CML 1984 beta-tubulin (tub2) gene, partial cds
GTAAGTTCTGCTTTCCCCTCGACGCGTTTCTTCATGTCGAGCCCCTGATCTACCCCGCCG
AAACGCAGCCAAACTATGTTTTGGCCTCAACAACCGTTTGTGGCTGTTGAGATGCTTCGT
GTTTTGGAGATTCTATGTGCTAACCAATGAATTTCCCCCAATAATAGGTTCATCTTCAGA
CCGGTCAGTGCGTAAGTTATTGCTCCTCCCAGACGGGCTTTTGCCTGGTGATTGATTCTG
CGGTGTGCTAACATTGGTCGTTGAAAAGGGTAACCAAATTGGTGCTGCTTTCTGGCAGAC
CATCTCTGGCGAGCACGGTCTCGACAGCAATGGTGTCTACAGCGGTACCTCCGAGCTCCA
GCTCGAGCGCATGAACGTCTACTTCAACGAGGTATGCCCAGACCGAACTTCACATATTAC
GATGATTTTCATCCTCTGACCGAGATTTGTGTATAGGCTTCCGGCAACAAGTATGTTCCT
CGCGCTGTCCTCGTCGATCTTGAGCCCGGTACCATGGATGCCGTTCGTGCTGGACCTTTC
GGCCAGCTCTTCCGCCCCGACAACTTCGTTTTCGGTCAGTCCGGTGCT
>KF871157.1 Clonostachys rhizophaga strain CML 2312 beta-tubulin (tub2) gene, partial cds
TGGCCTCAACAACCGTTTGTGGCTGTTGAGATGCTTCGTGTTTTGGAGATTCTATGTGCT
AACCAATGAATTTCCCCCAATAATAGGTTCATCTTCAGACCGGTCAGTGCGTAAGTTATT
GCTCCTCCCAGACGGGCTTTTGCCTGGTGATTGATTCTGCGGTGTGCTAACATTGGTCGT
TGAAAAGGGTAACCAAATTGGTGCTGCTTTCTGGCAGACCATCTCTGGCGAGCACGGTCT
CGACAGCAATGGTGTCTACAGCGGTACCTCCGAGCTCCAGCTCGAGCGCATGAACGTCTA
CTTCAACGAGGTATGCCCAGACCGAACTTCACATATTACGATGATTTTCATCCTCTGACC
GAGATTTGTGTATAGGCTTCCGGCAACAAGTATGTTCCTCGCGCTGTCCTCGTCGATCTT
GAGCCCGGTACCATGGATGCCGTTCGTGCTGGACCTTTCGGCCAGCTCTTCCGCCCCGAC
AACTTCGTTTTCGGTCAGTCCGGTGCT
>AF358158.1 Clonostachys rhizophaga strain CBS 361.77 beta-tubulin (tub2) gene, partial cds
ATGCGTGAGATTGTAAGTTCTGCTTTCCCCTCGACGCGTTTCTTCATGTCGAGCCCCTGA
TCTACCCCGCCGAAACGCAGCCAAACTATGTTTTGGCCTCAACAACCGTTTGTGGCTGTT
GAGATGCTTCGTGTTTTGGAGATTCTATGTGCTAACCAATGAATTTCCCCCAATAATAGG
TTCATCTTCAGACCGGTCAGTGCGTAAGTTATTGCTCCTCCCAGACGGGCTTTTGCCTGG
TGATTGATTCTGCGGTGTGCTAACATTGGTCGTTGAAAAGGGTAACCAAATTGGTGCTGC
TTTCTGGCAGACCATCTCTGGCGAGCACGGTCTCGACAGCAATGGTGTCTACAGCGGTAC
CTCCGAGCTCCAGCTCGAGCGCATGAACGTCTACTTCAACGAGGTATGCCCAGACCGAAC
TTCACATATTACGATGATTTTCATCCTCTGACCGAGATTTGTGTATAGGCTTCCGGCAAC
AAGTATGTTCCTCGCGCTGTCCTCGTCGATCTTGAGCCCGGTACCATGGATGCCGTTCGT
GCTGGACCTTTCGGCCAGCTCTTCCGCCCCGACAACTTCGTTTTCGGTCAGTCCGGTGCT

>KX185039.1 Clonostachys rhizophaga strain CML 2522 beta-tubulin (tub) gene, partial cds
CAGGCCCCTGATCTACCCCGCCGAAACGCAGCCAAACTATGTTTTGGCCTCAACAACCGT
TTGTGGCTGTTGAGATGCTTCGTGTTTTGGAGATTCTATGTGCTAACCAATGAATTTCCC
CCAATAATAGGTTCATCTTCAGACCGGTCAGTGCGTAAGTTATTGCTCCTCCCAGACGTG
CTTTTGCCTGGTGATTGATTCTGCGGTGTGCTAACATTGGTCGTTGAAAAGGGTAACCAA
ATTGGTGCTGCTTTCTGGCAGACCATCTCTGGCGAGCACGGTCTCGACAGCAATGGTGTC
TACAGCGGTACCTCCGAGCTCCAGCTCGAGCGCATGAACGTCTACTTCAACGAGGTATGC
CCAGACCGAACTTCACATATTACGATGATTTTCATCCTCTGACCGAGATTTGTGTATAGG
CTTCCGGCAACAAGTATGTTCCTCGCGCTGTCCTCGTCGATCTTGAGCCCGGTACCATGG
ATGCCGTTCGTGCTGGACCTTTCGGCCAGCTCTTCCGCCCCGACAACTTCGTTTTCGGTC
AGTCCGGTGCT
>KF871159.1 Clonostachys pseudochroleuca strain CML 018 beta-tubulin (tub2) gene, partial cds
GTAAGTTCTACCTTCCCCTCGACGCGTTTCTTCATGTCGAGCCCCTGATTATTCTACCCC
GCCGAAACGCACCCAACTATGTTTTGGCCTCAACAACCGTTGGTGGCTGTTGAGATGCTT
TGCTTTCTGAAGATGAGATGTGCTAACCAGTAACTTTTCTCCCATAATAGGTTCATCTTC
AGACCGGTCAGTGCGTAAGTTGTTGCTCCTCCCAGACGGGCTTTTGCCTGGTGTTTGATT
CTGCGGTGTGCTAACATTGGTCGTTGAAAAGGGTAACCAAATTGGTGCTGCTTTCTGGCA
GACCATCTCTGGCGAGCACGGCCTCGACAGCAATGGTGTCTACAGCGGCACCTCCGAGCT
CCAGCTCGAGCGCATGAACGTCTACTTCAACGAGGTATGTCCAGACCGAGCTTCACATAT
TCTGGTGATTTTCATCCTCTGACCGAGATTTGGGTATAGGCCTCCGGTAACAAGTATGTT
CCTCGCGCTGTCCTCGTCGATCTTGAGCCCGGTACCATGGATGCCGTCCGTGCTGGACCT
TTCGGCCAGCTCTTCCGCCCCGACAACTTCGTTTTCGGTCAGTCCGGTGCT
>KF871160.1 Clonostachys pseudochroleuca strain CML 0520 beta-tubulin (tub2) gene, partial cds
GTAAGTTCTACCTTCCCCTCGACGCGTTTCTTCATGTCGAGCCCCTGATTATTCTACCCC
GCCGAAACGCACCCAACTATGTTTTGGCCTCAACAACCGTTGGTGGCTGTTGAGATGCTT
TGCTTTCTGAAGATGAGATGTGCTAACCAGTAACTTTTCTCCCATAATAGGTTCATCTTC
AGACCGGTCAGTGCGTAAGTTGTTGCTCCTCCCAGACGGGCTTTTGCCTGGTGTTTGATT
CTGCGGTGTGCTAACATTGGTCGTTGAAAAGGGTAACCAAATTGGTGCTGCTTTCTGGCA
GACCATCTCTGGCGAGCACGGCCTCGACAGCAATGGTGTCTACAGCGGCACCTCCGAGCT
CCAGCTCGAGCGCATGAACGTCTACTTCAACGAGGTATGTCCAGACCGAGCTTCACATAT
TCTGGTGATTTTCATCCTCTGACCGAGATTTGGGTATAGGCCTCCGGTAACAAGTATGTT
CCTCGCGCTGTCCTCGTCGATCTTGAGCCCGGTACCATGGATGCCGTCCGTGCTGGACCT
TTCGGCCAGCTCTTCCGCCCCGACAACTTCGTTTTCGGTCAGTCCGGTGCT
>KF871162.1 Clonostachys pseudochroleuca strain CML 0824 beta-tubulin (tub2) gene, partial cds
GTAAGTTCTACTTTCCCCTCGACGCGTTTCTTCATGTCGAGCCCCTGATTCTACCCCGCC
GAAACGCACCCAACTATGTTTTGGGCTCAACAACCGTTGGTGGTTGTTGAGATGCTTCGC
TTTCTGAAGATTAGATGTGCTAACCAGTGACTTTTCCCCCATAATAGGTTCATCTTCAGA
CCGGTCAGTGCGTAAGTTGTTGCTCCTCCCAGACGGGCTTTTTGCCTGGTGTTTGATTCT
GCGGTGTGCTAACATTGGTCGTTGAAAAGGGTAACCAAATTGGTGCTGCTTTCTGGCAGA
CCATCTCTGGCGAGCACGGCCTCGACAGCAATGGTGTCTACAGCGGTACCTCCGAGCTCC
AGCTCGAGCGCATGAACGTCTACTTCAACGAGGTATGTCCAGACCAAGCTTCACATATTC
TGGTGATTTTCATCTTCTGACCGAGATTTGGGTATAGGCCTCCGGTAACAAGTATGTTCC
TCGCGCTGTCCTCGTCGATCTTGAGCCCGGTACCATGGATGCCGTCCGTGCTGGACCTTT
CGGCCAGCTCTTCCGCCCCGACAACTTCGTTTTCGGTCAGTCCGGTGCT
>KF871188.1 Clonostachys pseudochroleuca strain CML 2513 beta-tubulin (tub2) gene, partial cds
GTAAGTTCTACTTTCCCCTCGACGCGTTTCTTCATGTCGAGCCCCTGATTCTACCCCGCC
GAAACGCACCCAACTACGTTTTGGCCTCAACAACCGTTTGTGGCTGTTGAGATGCTTCGT
TTTTTTAAGATCAGACGTGCTAACCAGTGACTTTTCCCCCATAATAGGTTCATCTTCAGA
CCGGTCAGTGCGTAAGTTGTTGCTCCTCCCAGACGGGCTTTTGCCTGGTGTTTGAATCTG
CGGTGTGCTAACATTGGTCGTTGAAAAGGGTAACCAAATTGGTGCTGCTTTCTGGCAGAC
CATCTCTGGCGAGCACGGTCTCGACAGCAATGGTGTCTACAGCGGCACTTCCGAGCTCCA
GCTCGAGCGCATGAACGTCTACTTTAACGAGGTATGTCCAGACCGAGCTTCACATATTCT
GGTGATTTTCATCCTCTGACCGAGATTTGGGTATAGGCCTCCGGTAACAAGTATGTTCCT
CGCGCTGTCCTCGTCGATCTTGAGCCCGGTACCATGGATGCCGTCCGTGCTGGACCTTTC
GGCCAGCTCTTCCGCCCCGACAACTTCGTTTTCGGTCAGTCCGGTGCT
>AF358171.1 Clonostachys pseudochroleuca strain CBS 192.94 beta-tubulin (tub2) gene, partial cds
ATGCGTGAGATTGTAAGTTCTACTTTCCCCTCGACGCGTTTCTTCATGTCGAGCCCCTGA
TTCTACCCCGCCGAAACGCACCCAACTATGTTTTGGGCTCAACAACCGTTGGTGGTTGTT
GAGATGCTTCGCTTTCTGAAGATTAGATGTGCTAACCAGTGACTTTTCCCCCATAATAGG
TTCATCTTCAGACCGGTCAGTGCGTAAGTTGTTGCTCCTCCCAGACGGGCTTTTTGCCTG
GTGTTTGATTCTGCGGTGTGCTAACATTGGTCGTTGAAAAGGGTAACCAAATTGGTGCTG
CTTTCTGGCAGACCATCTCTGGCGAGCACGGCCTCGACAGCAATGGTGTCTACAGCGGTA
CCTCCGAGCTCCAGCTCGAGCGCATGAACGTCTACTTCAACGAGGTATGTCCAGACCAAG
CTTCACATATTCTGGTGATTTTCATCTTCTGACCGAGATTTGGGTATAGGCCTCCGGTAA
CAAGTATGTTCCTCGCGCTGTCCTCGTCGATCTTGAGCCCGGTACCATGGATGCCGTCCG
TGCTGGACCTTTCGGCCAGCTCTTCCGCCCCGACAACTTCGTTTTCGGTCAGTCCGGTGC
T
>KF871178.1 Clonostachys rogersoniana strain CML 1216 beta-tubulin (tub2) gene, partial cds
TGAGCCCCTGATTCTACCCCGCCGAAACGCACCGAACCATGTTTTGGCCTCAACAACCGT
TGGGAAGCTGTTGATATGCGTTTGCAATTTTGAACATCAGATGTGCTAACGAGAGTGTTT
TCCCTCCATGATAGGTTCACCTCCAGACCGGTCAGTGCGTAAGTTATTTCTCCTCCCCGA
CGGGTTTTTGCCCTGTGTTTGTTTCCTCACCGTACTAACATTGGTGGTTGAAAAGGGTAA
CCAGATTGGTGCTGCCTTCTGGCAGACCATCTCTGGCGAGCACGGCCTCGACAGCAATGG
TGTCTACAGCGGTACCTCCGAGCTCCAGCTCGAGCGCATGAACGTCTACTTCAACGAGGT
ACGTCTGAACCGGCCTGTTTATTCTGGGCGTCTTTGAGCCTCTAACTGAGATTTGGGTAT
AGGCTTCCGGCAACAAGTACGTTCCCCGTGCTGTCCTCGTCGATCTTGAGCCCGGTACCA
TGGATGCCGTCCGTGCTGGACCTTTCGGCCAGCTCTTCCGCCCCGACAACTTCGTTTTCG
GTCAGTCCGGTGCT
>KF871180.1 Clonostachys rogersoniana strain CML 1914 beta-tubulin (tub2) gene, partial cds
TGAGCCCCTGATTCTACCCCGCCGAAACGCACCGAACCATGTTTTGGCCTCAACAACCGT
TGGGAAGCTGTTGATATGCGTTTGCAATTTTGAACATCAGATGTGCTAACGAGAGTGTTT
TCCCTCCATGATAGGTTCACCTCCAGACCGGTCAGTGCGTAAGTTATTTCTCCTCCCCGA
CGGGTTTTTGCCCTGTGTTTGTTTCCTCACCGTACTAACATTGGTGGTTGAAAAGGGTAA
CCAGATTGGTGCTGCCTTCTGGCAGACCATCTCTGGCGAGCACGGCCTCGACAGCAATGG
TGTCTACAGCGGTACCTCCGAGCTCCAGCTCGAGCGCATGAACGTCTACTTCAACGAGGT
ACGTCTGAACCGGCCTGTATATTCTGGGCGTCTTTGAGCCTCTAACTAAGATTTGGGTAT
AGGCTTCCGGCAACAAGTACGTTCCCCGTGCTGTCCTCGTCGATCTTGAGCCCGGTACCA
TGGATGCCGTCCGTGCTGGACCTTTCGGCCAGCTCTTCCGCCCCGACAACTTCGTTTTCG
GTCAGTCCGGTGCT
>KF871175.1 Clonostachys rogersoniana strain CML 1923 beta-tubulin (tub2) gene, partial cds
TGAGCCCCTGATTCTACCCCGCCGAAACGCACCGAACCATGTTTTGGCCTCAACAACCGT
TGGAAGTTGTTGATATGCGTTTTCAATTTTGAACATCAGATGTGCTAACGAGAGTGTTTT
TCCTCCATGATAGGTTCACCTCCAGACCGGTCAGTGCGTAAGTTATTTCTCCTCCCCGAT
GGGTTTTTGCCCTGTGTTTGTTTCCTCACCGTACTAACATTGGTGGTTGAAAAGGGTAAC
CAGATTGGTGCTGCCTTCTGGCAGACCATCTCTGGCGAGCACGGCCTCGACAGCAATGGT
GTCTACAGCGGTACCTCCGAGCTCCAGCTCGAGCGCATGAACGTCTACTTCAACGAGGTA
CGTCTGAACCCGAACCGGCCTGTATAATCTGGGCGTCCTTGAGCCTCTAACTGAGATTTG
GGTATAGGCCTCCGGCAACAAGTACGTTCCCCGTGCTGTCCTCGTCGATCTTGAGCCCGG
TACCATGGATGCCGTCCGTGCTGGACCTTTCGGCCAGCTCTTCCGCCCCGACAACTTCGT
TTTCGGTCAGTCCGGTGCT
>KX185047.1 Clonostachys rogersoniana strain CML 2557 beta-tubulin (tub) gene, partial cds
TGAGCCCCTGATTCTACCCCGCCGAAACGCACCGAACCATGTTTTGGCCTCAACAACCGT
TGGGAAGCTGTTGATATGCGTTTGCAATTTTGAACATCAGATGTGCTAACGAGAGTGTTT
TTCCTTCATGATAGGTTCACCTCCAGACCGGTCAGTGCGTAAGTTATTTCTCCTCCCCGA
CGGGTTTTTGCCCTGTGTTTGTTTCCTCACCGTACTAACATTGGTGGTTGAAAAGGGTAA
CCAGATTGGTGCTGCCTTCTGGCAGACCATCTCTGGCGAGCACGGCCTCGACAGCAATGG
TGTCTACAGCGGTACCTCCGAGCTCCAGCTCGAGCGCATGAACGTCTACTTCAACGAGGT
ACGTCTGAACCGGCCTGTATATTCTGGGCGTCTTTGAGCCTCTAACTGAGATTTGGGTAT
AGGCTTCCGGCAACAAGTACGTTCCCCGTGCTGTCCTCGTCGATCTTGAGCCCGGTACCA
TGGATGCCGTCCGTGCTGGACCTTTCGGCCAGCTCTTCCGCCCCGACAACTTCGTTTTCG
GTCAGTCC
>AF358189.1 Clonostachys rogersoniana strain CBS 582.89 beta-tubulin (tub2) gene, partial cds
ATGCGTGAGATTGTAAGTCCTGCTTTTTTCTCGACGCGTTCTTCGACGTTGAGCCCCTGA
TTCTACCCCGCCGAAACGCACCGAGCCATGTTTTGGCCTCAACAACCCGTTGGAGGTTGT
TGATATGCGTTTTCAATTTTGAACATCAGATGTGCTAACGAGAGTGTTTTTTCTCCATGA
TAGGTTCACCTCCAGACCGGTCAGTGCGTAAGTTATTCTCCTCCCCGATGGGTTTTTGCC
CTGTGTTTGTTTCCTCACCGTACTAACATTGGTGGTTGAAAAGGGTAACCAGATTGGTGC
TGCCTTCTGGCAGACCATCTCTGGCGAGCACGGCCTCGACAGCAATGGTGTCTACAGCGG
TACCTCCGAGCTCCAGCTCGAGCGCATGAACGTCTACTTCAACGAGGTACGTCTGAACCC
GAACCGGCCTGTATAATCTGGGCGTCCTTGAGCCTCTAACTGAGATTTGGGTATAGGCCT
CCGGCAACAAGTACGTTCCCCGTGCTGTCCTCGTCGATCTTGAGCCCGGTACCATGGATG
CCGTCCGTGCTGGACCTTTCGGCCAGCTCTTCCGCCCCGACAACTTCGTTTTCGGTCAGT
CCGGTGCT
>Clonostachys chloroleuca CBS 570.77 beta-tubulin (tub2) gene, partial cds
ATGCGTGAGATTGTGAGTTCTGCTTTTCCCCTCGACGCGTTTCTTCATGTCGAGCCCCTG
ATCTACCCCGCCGAGATGCAGCCAAATTATGTTTTGGCCTCAACAGCCACCAACGGCTGT
TGAGATGCTTCGTGTTTTGAAGATTCTATGTGCTAACCAATGAATTTCCCCCAATAATAG
GTTCATCTTCAGACCGGTCAGTGCGTAAGTTATTGCTCCTCCCAGACGGGCTTTTGCCTG
GTGTTTGATTCTGCGGTGTGCTAACATTGGTCGTTGAAAAGGGTAACCAAATTGGTGCTG
CTTTCTGGCAGACCATCTCTGGCGAGCACGGCCTCGACAGCAATGGTGTCTACAGCGGCA
CCTCCGAGCTCCAGCTCGAGCGCATGAACGTCTACTTCAACGAGGTACGTCCAGACCGAG
CTTGACATGTTATGGTGATTTTCATCCCCTGACCGCGATTTGGGTATAGGCCTCCGGCAA
CAAGTATGTTCCTCGCGCTGTCCTCGTCGATCTTGAGCCCGGTACCATGGATGCCGTCCG
TGCTGGACCTTTCGGCCAGCTCTTCCGCCCCGACAACTTCGTTTTCGGCCAGTCCGGTGC
T
>Clonostachys chloroleuca 67-1 beta-tubulin (tub2) gene, partial cds
ATGCGTGAGATTGTGAGTTCTGCTTTTCCCCTCGACGCGTTTCTTCATGTCGAGCCCCTG
ATCTACCCCGCCGAGATGCAGCCAAATTATGTTTTGGCCTCAACAGCCACCAACGGCTGT
TGAGGTGCTTCGTGTTTTGAAGATTCTATGTGCTAACCAATGAATTTCCCCCAATAATAG
GTTCATCTTCAGACCGGTCAGTGCGTAAGTTATTGCTCCTCCCAGACGGGCTTTTGCCTG
GTGTTTGATTCTGCGGTGTGCTAACATTGGTCGTTGAAAAGGGTAACCAAATTGGTGCTG
CTTTCTGGCAGACCATCTCTGGCGAGCACGGCCTCGACAGCAATGGTGTCTACAGCGGCA
CCTCCGAGCTCCAGCTCGAGCGCATGAACGTCTACTTCAACGAGGTACGTCCAGACCGAG
CTTGACATGTTATGGTGATTTTCATCCCCTGACCGCGATTTGGGTATAGGCCTCCGGCAA
CAAGTATGTTCCTCGCGCTGTCCTCGTCGATCTTGAGCCCGGTACCATGGATGCCGTCCG
TGCTGGACCTTTCGGCCAGCTCTTCCGCCCCGACAACTTCGTTTTCGGCCAGTCCGGTGC
T
>Clonostachys rosea IK726 beta-tubulin (tub2) gene, partial cds
ATGCGTGAGATTGTGAGTTCTAGTTTCCCCTCGACGCGTTTCTTCATGGCTCGCCCCTGA
TTCTACCCCGCCGAAACGCACCCAAATTATGTTTTGGCCTCAACAGCCGTTGGTGGCTGT
TGAGATGCTTCGTTTTTCGAAGATTAAATGTGCTAACCAGTGACTTTCCCCCCATAATAG
GTTCATCTTCAGACCGGTCAGTGCGTAAGTTGTTGCTCCTCCCAGACGGGCTTTTGCCTG
GTGATTGATTCTGCGGTGTGCTAACCTTGGTCGTTGAAAAGGGTAACCAAATTGGTGCTG
CTTTCTGGCAGACCATCTCTGGCGAGCACGGCCTCGACAGCAATGGTGTCTACAGCGGCA
CCTCCGAGCTCCAGCTCGAGCGCATGAACGTCTACTTCAACGAGGTATGTCCAGACCGAG
CTTGACATATTCTGGTGATGATTTTCATCCTCTGACCGAGATTTGGGTATAGGCCTCTGG
CAACAAGTATGTTCCTCGCGCTGTCCTCGTCGATCTTGAGCCCGGTACCATGGATGCCGT
CCGCGCTGGACCTTTTGGCCAGCTCTTCCGCCCCGACAACTTCGTTTTCGGCCAGTCTGG
TGCT
>Clonostachys rhizophaga YKD0085 beta-tubulin (tub2) gene, partial cds
ATGCGTGAGATTGTGAGTTCTGCTTTCCCCTCGACGCGTTTCTTCATGTCGAGCCCCTGA
TCTACCCCGCCGAAACGCAGCCAAACTATGTTTTGGCCTCAACAACCGTTTGTGGCTGTT
GAGATGCTTCGTGTTTTGGAGATTCTATGTGCTAATCAATGAATTTCCCCCAATAATAGG
TTCATCTTCAGACCGGTCAGTGCGTAAGTTATTGCTCCTCCCAGACGGGCGTTTGCCTGG
TGATTGATTCTGCGGTGTGCTAACATTGGTCGTTGAAAAGGGTAACCAAATTGGTGCTGC
TTTCTGGCAGACCATCTCTGGCGAGCACGGTCTCGACAGCAATGGTGTCTACAGCGGTAC
CTCCGAGCTCCAGCTCGAGCGCATGAACGTCTACTTCAACGAGGTATGCCCAGACCGAAC
TTCACATATTCCGATGATTTTCATCCTCTGACCGAGATTTATGTATAGGCTTCCGGCAAC
AAGTATGTTCCTCGCGCTGTCCTCGTCGATCTTGAGCCCGGTACCATGGATGCCGTTCGT
GCTGGACCTTTCGGCCAGCTCTTCCGCCCCGACAACTTCGTTTTCGGTCAGTCCGGTGCT

>Clonostachys rhizophaga CBS 906.72A beta-tubulin (tub2) gene, partial cds
ATGCGTGAGATTGTGAGTTCTGCTTTCCCCTCGACGCGTTTCTTCATGTCGAGCCCCTGA
TCTACCCCGCCGAAACGCAGCCAAACTATGTTTTGGCCTCAACAACCGTTTGTGGCTGTT
GAGATGCTTCGTGTTTTGGAGATTCTATGTGCTAACCAATGAATTTCCCCCAATAATAGG
TTCATCTTCAGACCGGTCAGTGCGTAAGTTATTGCTCCTCCCAGACGGGCGTTTGCCTGG
TGATTGATTCTACGGTGTGCTAACATTGGTCGTTGAAAAGGGTAACCAAATTGGTGCTGC
TTTCTGGCAGACCATCTCTGGCGAGCACGGTCTCGACAGCAATGGTGTCTACAGCGGTAC
CTCCGAGCTCCAGCTCGAGCGCATGAACGTCTACTTCAACGAGGTATGCCCAGACCGAAC
TTCACATATTACGATGATTTTCATCCTCTGACCGAGATTTGTGTATAGGCTTCCGGCAAC
AAGTATGTTCCTCGCGCTGTCCTCGTCGATCTTGAGCCCGGTACCATGGATGCCGTTCGT
GCTGGACCTTTCGGCCAGCTCTTCCGCCCCGACAACTTCGTTTTCGGTCAGTCCGGTGCT

>Clonostachys byssicola CBS 245.78 beta-tubulin (tub2) gene, partial cds
ATGCGTGAGATTGTGAGTTCTGCTTTCCCCTCGACGCGTTTCTTCATGGCGAGCCCCTGA
TTCTACCCCGCCGAAACGCACCCAAACTATGTTTTGGCCTCAACAACCGTTGGTGGCTGT
TGAGATGCTTCGTTTTTTGAAGACTACATGTGCTAACCAATGAATTTCACCCCATAATAG
GTCCATCTTCAGACCGGTCAGTGCGTAAGTTGTTGCTCCTCTCCGACGGGCTTTTGCCTG
GTGATTGATTCTGCGGTGTGCTAACATTGGTCGTTGAAAAGGGTAACCAAATTGGTGCTG
CTTTCTGGCAGACCATCTCTGGCGAGCACGGCCTCGACAGCAATGGTGTCTACAGCGGTA
CCTCCGAGCTCCAGCTCGAGCGCATGAACGTCTACTTCAACGAGGTTTGTCCAGATCGAG
CTTGACATGTTCTCGTGATTTTCATCCTCTGACTGAGATTTGGGTATAGGCCTCCGGCAA
CAAGTATGTTCCTCGCGCTGTCCTCGTCGATCTTGAGCCCGGTACCATGGATGCCGTCCG
TGCTGGACCTTTCGGCCAGCTCTTCCGCCCCGACAACTTCGTTTTCGGTCAGTCCGGTGC
T
>Clonostachys solani 1703 beta-tubulin (tub2) gene, partial cds
ATGCGTGAGATTGTGAGTTCTACTTTCCCCTCGACGCGTTTCTTCATGTCGAGCCCCTGA
TTCTTCTACCCCGCCGAAACGCACCCAGCTACGTTTTGGCCTCAACAACCGTTCGTGGCT
GTTGAGATGCTTCGTTTTTTTAAAGATTACATGTGCTAACCAGTGAATTTTCCCCATAAT
AGGTTCACCTTCAGACCGGTCAGTGCGTAAGTTATTGCTCCTCCCAGACGGGCTTTTGCC
TGGTGATTGATTCTGCGGTGTGCTAACATTGGTCGTTGAAAAGGGTAACCAAATTGGTGC
TGCTTTCTGGCAGACCATCTCTGGCGAGCATGGCCTCGACAGCAATGGTGTCTACAGTGG
TACCTCCGAGCTCCAGCTCGAGCGCATGAACGTCTACTTCAACGAGGTATGTCCAGACCG
AGCTTCACATATTCTGGTAATTTTGATCCTCTAACCGAGATTTGGGTATAGGCCTCCGGC
AACAAGTATGTTCCTCGTGCTGTCCTCGTCGATCTTGAGCCCGGTACCATGGATGCCGTC
CGTGCTGGACCTTTCGGCCAGCTCTTCCGCCCCGACAACTTCGTTTTCGGTCAGTCTGGT
GCT
>Clonostachys sp. CBS 192.96 beta-tubulin (tub2) gene, partial cds
ATGCGTGAGATTGTGAGTTCTACTTTCCTCTCGACGCGTTTCTTCAAGCCGAGCCCCTGA
TCCTACCCCGCCGAAACGCACCAACTATGTTTTGGCCTCAACAACCGTTGGCGGCTTTTG
GAGATGCTTCGTTTTCCGAAGATTAGATTTGCTAACCAGAGACTGTTTTCACGATAATAG
GTTCATCTTCAGACCGGTCAGTGCGTAAGTTGTTGCTCCTCCCAAATGGGCTTTTGCCTG
TGTTTGATTTTGCGGTGTGCTAACATTGATCGTTGAAAAGGGTAACCAAATTGGTGCTGC
TTTCTGGCAGACCATCTCTGGCGAGCACGGCCTCGACAGCAATGGTGTCTACAGTGGCAC
CTCCGAGCTCCAGCTCGAGCGCATGAACGTCTACTTCAACGAGGTATGGCCAGACCGATC
TTTACATATTTTGGGTGATTTTAATCGTCTAACCGAAATTCGGGTATAGGCTTCCGGCAA
CAAGTATGTTCCTCGCGCCGTCCTCGTCGATCTTGAGCCCGGTACCATGGACGCCGTCCG
TGCTGGACCTTTCGGCCAGCTCTTCCGCCCCGACAACTTCGTTTTCGGTCAGTCCGGTGC
T
>Clonostachys chloroleuca CBS 227.48 beta-tubulin (tub2) gene, partial cds
ATGCGTGAGATTGTGAGTTCTGCTTTTCCCCTCGACGCGTTTCTTCATGTCGAGCCCCTG
ATCTACCCCGCCGAGATGCAGCCAAACTATGTTTTGGCCTCAACAGCCACCAACGGCTGT
TGAGATGCTTCGTGTTTTGAAGATTCTATGTGCTAACCAATGAATTTCCCCCAATAATAG
GTTCATCTTCAGACCGGTCAGTGCGTAAGTTATTGCTCCTCCCAGACGGGCTTTTGCCTG
GTGTTTGATTCTGCGGTGTGCTAACATTGGTCGTTGAAAAGGGTAACCAAATTGGTGCTG
CTTTCTGGCAGACCATCTCTGGCGAGCACGGCCTCGACAGCAATGGTGTCTACAGCGGCA
CCTCCGAGCTCCAGCTCGAGCGCATGAACGTCTACTTCAACGAGGTACGTCCAGACCGAG
CTTGACATGTTATGGTGATTTTCATCCCCTGACCGCGATTTGGGTATAGGCCTCCGGCAA
CAAGTATGTTCCTCGCGCTGTCCTCGTCGATCTTGAGCCCGGTACCATGGATGCCGTCCG
TGCTGGACCTTTCGGCCAGCTCTTCCGCCCCGATAACTTCGTTTTCGGTCAGTCCGGTGC
T
>Clonostachys chloroleuca CBS 100495 beta-tubulin (tub2) gene, partial cds
ATGCGTGAGATTGTGAGTTCTGCTTTTCCCCTCGACGCGTTTCTTCATGTCGAGCCCCTG
ATCTACCCCGCCGAGATGCAGCCAAACTATGTTTTGGCCTCAACAGCCACCAACGGCTGT
TGAGATGCTTCGTGTTTTGAAGATTCTATGTGCTAACCAATGAATTTCCCCCAATAATAG
GTTCATCTTCAGACCGGTCAGTGCGTAAGTTATTGCTCCTCCCAGACGGGCTTTTGCCTG
GTGTTTGATTCTGCGGTGTGCTAACATTGGTCGTTGAAAAGGGTAACCAAATTGGTGCTG
CTTTCTGGCAGACCATCTCTGGCGAGCACGGCCTCGACAGCAATGGTGTCTACAGCGGCA
CCTCCGAGCTCCAGCTCGAGCGCATGAACGTCTACTTCAACGAGGTACGTCCAGACCGAG
CTTGACATGTTATGGTGATTTTCATCCCCTGACCGCGATTTGGGTATAGGCCTCCGGCAA
CAAGTATGTTCCTCGCGCTGTCCTCGTCGATCTTGAGCCCGGTACCATGGATGCCGTCCG
TGCTGGACCTTTCGGCCAGCTCTTCCGCCCCGATAACTTCGTTTTCGGTCAGTCCGGTGC
T
>Clonostachys rhizophaga CBS 229.48 beta-tubulin (tub2) gene, partial cds
ATGCGTGAGATTGTGAGTTCTGCTTTCCCCTCGACGCGTTTCTTCATGTCGAGCCCCTGA
TCTACCCCGCCGAAACGCAGCCAAACTATGTTTTGGCCTCAACAACCGTTTGTGGCTGTT
GAGATGCTTCGTGTTTTGGAGATTCTATGTGCTAACCAATGAATTTCCCCCAATAATAGG
TTCATCTTCAGACCGGTCAGTGCGTAAGTTATTGCTCCTCCCAGACGGGCTTTTGCCTGG
TGATTGATTCTGCGGTGTGCTAACATTGGTCGTTGAAAAGGGTAACCAAATTGGTGCTGC
TTTCTGGCAGACCATCTCTGGCGAGCACGGTCTCGACAGCAATGGTGTCTACAGCGGTAC
CTCCGAGCTCCAGCTCGAGCGCATGAACGTCTACTTCAACGAGGTATGCCCAGACCGAAC
TTCACATATTACGATGATTTTCATCCTCTGACCGAGATTTGTGTGTATAGGCTTCCGGCA
ACAAGTATGTTCCTCGCGCTGTCCTCGTCGATCTTGAGCCCGGTACCATGGATGCCGTTC
GTGCTGGACCTTTCGGCCAGCTCTTCCGCCCCGACAACTTCGTTTTCGGTCAGTCCGGTG
CT
>Clonostachys byssicola CBS 115882 beta-tubulin (tub2) gene, partial cds
ATGCGTGAGATTGTGAGTTCTGCTTTCCCCTCGACGCGTTTCTTCATGCCGAGCCCCTGA
TTCTACCCCGCCGAAACGCACCCAAACTATGTTTTGGCCTCAACAACCGTTGGTGGCTGT
TGAGATACTTGTTTTTTTGAAGGCTATATGTGCTAACCAGTGACTTTTCCCTCATAATAG
GTTCATCTTCAGACCGGTCAGTGCGTAAGTTGTTGCCCTTCCCCGACGGGCTTTTGCCTG
GTGATTGATTCTGCGGTGTGCTAACATTGGTCGAAAAGGGTAACCAAATTGGTGCTGCTT
TCTGGCAGACCATCTCTGGCGAGCATGGTCTCGACAGCAATGGTGTCTACAGCGGTACCT
CCGAGCTCCAGCTCGAGCGCATGAACGTCTACTTCAACGAGGTATGTCCAGACCGAGCTT
GACATATTCTGGTGAATTTCATCCTCTGACCGAGATTTGGGTATAGGCTTCCGGCAACAA
GTATGTTCCTCGCGCTGTCCTCGTCGATCTTGAGCCCGGTACCATGGATGCCGTCCGTGC
TGGACCTTTCGGCCAGCTCTTCCGCCCCGACAACTTCGTTTTCGGTCAATCCGGTGCT
>Clonostachys byssicola CBS 113336 beta-tubulin (tub2) gene, partial cds
ATGCGTGAGATTGTGAGTTCTGCTTTCCCCTCGACGCGTTTCTTCATGGCGAGCCCCTGA
TTCTACCCCGCCGAAACGCACCCAAACTATGTTTTGGCCTCAACAACCGTTGGTGGCTGT
TGAGATGCTTCGTTTTTTGAAGGTTATATGTGCTAACCGGTGACTTTTCCCTCATGATAG
GTTCATCTTCAGACCGGTCAGTGCGTAAGTTATTGCTCCTCCCAGACGGGCTTTTGCCTG
GTGATTGATTCTGCGGCGTGCTAACATTGGTCGTTGAAAAGGGTAACCAAATTGGTGCTG
CTTTCTGGCAGACCATCTCTGGCGAGCACGGCCTCGACAGCAATGGTGTCTACAGCGGTA
CCTCCGAGCTCCAGCTCGAGCGCATGAACGTCTACTTCAACGAGGTATGTCCAGATCGAG
CTTGACATGTTCTGGTGATTTTCATCCTCTGACCGAGATTTGGGTATAGGCCTCCGGCAA
CAAGTATGTTCCTCGCGCTGTCCTCGTCGATCTTGAGCCCGGTACCATGGATGCCGTCCG
TGCTGGACCTTTCGGCCAGCTCTTCCGCCCCGACAACTTCGTTTTCGGTCAGTCCGGTGC
T
>Clonostachys byssicola CBS 552.84 beta-tubulin (tub2) gene, partial cds
ATGCGTGAGATTGTGAGTTCTGCTTTCCCCTCGACGCGTTTCTTCATGGCGAGCCCCTGA
TTCTACCCCGCCGAAACGCACCCAAACTATGTTTTGGCCTCAACAACCGTTGGTGGCTGT
TGAGATGCTTCGTTTTTTAAAGACTACATGTGCTAACCAATGAATTTCACCCCATAATAG
GTCCATCTTCAGACCGGTCAGTGCGTAAGTTGTTGCTCCTCTCCGACGGGCTTTTTGCCT
GGTGATTGATTCTGCGGTGTGCTAACATTGGTCGTTGAAAAGGGTAACCAAATTGGTGCT
GCTTTCTGGCAGACCATCTCTGGCGAGCACGGCCTCGACAGCAATGGTGTCTACAGCGGT
ACCTCCGAGCTCCAGCTCGAGCGCATGAACGTCTACTTCAACGAGGTTTGTCCAGATCGA
GCTTGACATGTTCTCGTGATTTTCATCCTCTGACTGAGATTTGGGTATAGGCCTCCGGCA
ACAAGTATGTTCCTCGCGCTGTCCTCGTCGATCTTGAGCCCGGTACCATGGATGCCGTCC
GTGCTGGACCTTTCGGCCAGCTCTTCCGCCCCGACAACTTCGTTTTCGGTCAGTCCGGTG
CT
>KF871186.1 Clonostachys candelabrum strain CML 2313 beta-tubulin (tub2) gene, partial cds
GTAAGTGCCCTTTGACCTCCGACGCGTTCTCCAAGGCCAGCCCCTGATTCTACCCCGCCG
ACGCATACCAAACAATGTTTCGACCCCAACGGCCTTTTGAGACCTTTTCTCCTTGAACTT
TCCTGATGAGTATGATTTGCTAACCTTTGGATTCTTCGTTCTCTTTCAACAGGTTCACCT
CCAGACCGGTCAGTGCGTAAGTTACATCCAGAACGAATCCGGTGTTTATTTCGAACCTGT
AGCTAACAGAGGTGGTTCAAAAGGGTAACCAGATTGGTGCTGCCTTCTGGCAGACCATCT
CTGGCGAGCATGGCCTTGACAGCAACGGTGTCTACAGCGGAACTTCCGAGCTCCAGCTTG
AGCGTATGAACGTTTACTTCAACGAGGTGAGAGGGAACCTTCCCCCCAGGTTGCAAATGA
CTTGAGGCCTAACCAGTGTATGTTGAATACAGGGTTCCGGCAACAAGTACGTTCCTCGCG
CTGTCCTCGTCGATCTTGAGCCCGGTACCATGGATGCTGTCCGCGCCGGTCCTTTCGGTC
AGCTTTTCCGCCCCGACAACTTCGTCTTCGGTCAGTCCGGTGCT
