# Supplementary material for: Comparative genomics highlights the importance of drug efflux transporters during evolution of mycoparasitism in Clonostachys subgenus Bionectria (Fungi, Ascomycota, Hypocreales)
Source: Evol Appl. 2020 Sep 28;14(2):476–97. doi: 10.1111/eva.13134 (PMC7896725; doi:10.1111/eva.13134)
Supplement: Supplementary file 11 — Table S4 [file EVA-14-476-s011.xlsx]

## Sheet: Lambda
	ABC transporters	Antismash	CAZymes HMM	Orthofinder OGs	TCDB
Lambda Clonostachys	0.0331692	0.0440529	0.0336873	0.0403256	0.0440529
Lambda Fusarium	0.00753509	0.0118441	0.0125639	0.0185749	0.0554882
Lambda Trichoderma	0.00599697	0.0197278	0.0148439	0.0189427	0.0361983
Lambda Neurospora	0.0052735	0.0293167	0.0200966	0.0294118	0.0207975

## Sheet: OGanalysis
Tree:(((((((((906-72A:0.2,C.ros.YKD0085:0.2):0.9,(C.chloroleuca67-1:0.02,570-77:0.02):1.08):0.1,C.ros.v2:1.2):0.3,245-78:1.5):1,C.solani:2.5):1.8,192-96:4.3):22.7,(F.solani:18,(F.gram:11,F.verticillioides:11):7):9):4,(T.atroviride:16,(Trichoderma.reesei:12,T.virens:12):4):15):3,N.crassa:34)
Lambda:	0.0403256	0.0185749	0.0189427	0.0294118
Lambda tree:	(((((((((1,1)1,(1,1)1)1,1)1,1)1,1)1,1)1,(2,(2,2)2)2)1,(3,(3,3)3)3)1,4)
# IDs of nodes:(((((((((906-72A<0>,C.ros.YKD0085<2>)<1>,(C.chloroleuca67-1<4>,570-77<6>)<5>)<3>,C.ros.v2<8>)<7>,245-78<10>)<9>,C.solani<12>)<11>,192-96<14>)<13>,(F.solani<16>,(F.gram<18>,F.verticillioides<20>)<19>)<17>)<15>,(T.atroviride<22>,(Trichoderma.reesei<24>,T.virens<26>)<25>)<23>)<21>,N.crassa<28>)<27>
# Output format for: ' Average Expansion', 'Expansions', 'No Change', 'Contractions', and 'Branch-specific P-values' = (node ID, node ID): (0,2) (1,5) (4,6) (3,8) (7,10) (9,12) (11,14) (13,17) (16,19) (18,20) (15,23) (22,25) (24,26) (21,28)
# Output format for 'Branch cutting P-values' and 'Likelihood Ratio Test': (0, 1, 2, 3, 4, 5, 6, 7, 8, 9, 10, 11, 12, 13, 14, 15, 16, 17, 18, 19, 20, 21, 22, 23, 24, 25, 26, 27, 28)
Average Expansion:	(0.051632,-0.020549)	(-0.039717,-0.024003)	(-0.027974,0.126748)	(-0.013296,0.292350)	(0.006217,-0.024521)	(0.006907,-0.075980)	(-0.000691,-0.015369)	(0.287860,-0.134174)	(0.307374,-0.078570)	(-0.114488,0.133138)	(0.001554,-0.405457)	(-0.208945,0.011397)	(-0.002245,0.116906)	(0.000518,-0.730444)
Expansion :	-389231	-161259	-154487	-351195	-116557	-161439	-47802	-1492256	-1515186	-322836	-121328	(116,89)	-413728	-4235
Remain :	-51935217	-52295110	-53355181	-56374077	-55824483	-54954441	-56843955	-37134485	-36864950	-44754652	-55382776	-44315659	-48474783	-57791354
Decrease:	-206342	-393419	-299118	-113518	-85750	-125907	-521032	-5811046	-587652	-990300	-1232684	(1241,39)	-527276	-24199
'ID'	'Newick'	'Family-wide P-value'	'Viterbi P-values'	Annotation	Annotation	0: C. rhizophaga 906-72A	2:C. rhizophaga YKD0085	1: C. rhizophaga (species)	5: C. chloroleuca (species)	4: C.chloroleuca 67-1	6: C. chloroleuca 570-77	3	8: C.rosea IK726	7	10: C. byssicola 245-78	9	12: C.solani	11	14: Clonostachys 192-96	13: Ancestor Clonostachys genus	17	16: F.solani	19	18: F.gram	20: F.verticillioides	15	23	22: T.atroviride	25	24: T. reesei	26: T. virens	21	28: N.crassa
OG0014192	(((((((((906-72A_0:0.2,C.ros.YKD0085_0:0.2)_0:0.9,(C.chloroleuca67-1_1:0.02,570-77_0:0.02)_1:1.08)_1:0.1,C.ros.v2_1:1.2)_1:0.3,245-78_0:1.5)_1:1,C.solani_0:2.5)_1:1.8,192-96_4:4.3)_1:22.7,(F.solani_0:18,(F.gram_0:11,F.verticillioides_0:11)_0:7)_0:9)_1:4,(T.atroviride_0:16,(Trichoderma.reesei_0:12,T.virens_0:12)_0:4)_0:15)_1:3,N.crassa_0:34)_1	0.034	((0.500000,0.500000),(0.051306,0.540863),(0.500806,0.001208),(0.504008,0.545092),(0.511882,0.082304),(0.538011,0.128985),(0.565384,0.001578),(0.385799,0.194330),(0.500000,0.500000),(0.500000,0.500000),(0.629252,0.282943),(0.500000,0.500000),(0.500000,0.500000),(0.602097,0.750000))	None	None	0.5	0.5	0.051306	0.540863	0.500806	0.001208	0.504008	0.545092	0.511882	0.082304	0.538011	0.128985	0.565384	0.001578	0.385799	0.19433	0.5	0.5	0.5	0.5	0.629252	0.282943	0.5	0.5	0.5	0.5	0.602097	0.75
OG0000000	(((((((((906-72A_27:0.2,C.ros.YKD0085_24:0.2)_24:0.9,(C.chloroleuca67-1_17:0.02,570-77_17:0.02)_17:1.08)_21:0.1,C.ros.v2_18:1.2)_21:0.3,245-78_22:1.5)_21:1,C.solani_20:2.5)_21:1.8,192-96_34:4.3)_24:22.7,(F.solani_15:18,(F.gram_6:11,F.verticillioides_8:11)_9:7)_12:9)_15:4,(T.atroviride_18:16,(Trichoderma.reesei_35:12,T.virens_52:12)_33:4)_27:15)_17:3,N.crassa_2:34)_15	0.002	((0.001286,0.647660),(0.035302,0.004711),(0.513433,0.513433),(0.574869,0.031821),(0.679457,0.420678),(0.829400,0.709063),(0.141982,0.001861),(0.087861,0.215612),(0.243364,0.121541),(0.149680,0.684767),(0.447047,0.003456),(0.022716,0.006454),(0.557894,0.000017),(0.232913,0.003475))	None	None	0.001286	0.64766	0.035302	0.004711	0.513433	0.513433	0.574869	0.031821	0.679457	0.420678	0.8294	0.709063	0.141982	0.001861	0.087861	0.215612	0.243364	0.121541	0.14968	0.684767	0.447047	0.003456	0.022716	0.006454	0.557894	1.7e-05	0.232913	0.003475
OG0000585	(((((((((906-72A_2:0.2,C.ros.YKD0085_2:0.2)_2:0.9,(C.chloroleuca67-1_4:0.02,570-77_3:0.02)_3:1.08)_3:0.1,C.ros.v2_5:1.2)_3:0.3,245-78_3:1.5)_3:1,C.solani_2:2.5)_3:1.8,192-96_8:4.3)_4:22.7,(F.solani_0:18,(F.gram_0:11,F.verticillioides_2:11)_1:7)_1:9)_1:4,(T.atroviride_0:16,(Trichoderma.reesei_0:12,T.virens_0:12)_0:4)_0:15)_1:3,N.crassa_0:34)_1	0.003	((0.515747,0.515747),(0.140574,0.608434),(0.001209,0.502411),(0.511881,0.011548),(0.534396,0.640762),(0.601733,0.309082),(0.302445,0.004457),(0.042112,0.632972),(0.313070,0.608444),(0.225704,0.082388),(0.629252,0.282943),(0.500000,0.500000),(0.500000,0.500000),(0.602097,0.750000))	None	None	0.515747	0.515747	0.140574	0.608434	0.001209	0.502411	0.511881	0.011548	0.534396	0.640762	0.601733	0.309082	0.302445	0.004457	0.042112	0.632972	0.31307	0.608444	0.225704	0.082388	0.629252	0.282943	0.5	0.5	0.5	0.5	0.602097	0.75
OG0000031	(((((((((906-72A_14:0.2,C.ros.YKD0085_12:0.2)_12:0.9,(C.chloroleuca67-1_1:0.02,570-77_12:0.02)_9:1.08)_10:0.1,C.ros.v2_14:1.2)_10:0.3,245-78_0:1.5)_6:1,C.solani_0:2.5)_6:1.8,192-96_12:4.3)_7:22.7,(F.solani_9:18,(F.gram_4:11,F.verticillioides_4:11)_4:7)_4:9)_4:4,(T.atroviride_2:16,(Trichoderma.reesei_2:12,T.virens_2:12)_2:4)_2:15)_3:3,N.crassa_1:34)_3	0	((0.005927,0.584124),(0.057927,0.394800),(0.000000,0.000000),(0.537992,0.001431),(0.000001,0.000000),(0.673570,0.000001),(0.428404,0.004627),(0.187138,0.804088),(0.011127,0.772831),(0.826833,0.826833),(0.201145,0.532688),(0.794728,0.622385),(0.756858,0.756858),(0.725716,0.718750))	membrane ;transmembrane transport ;transport	Domain Amino acid permease/ SLC12A domain	0.005927	0.584124	0.057927	0.3948	0	0	0.537992	0.001431	1e-06	0	0.67357	1e-06	0.428404	0.004627	0.187138	0.804088	0.011127	0.772831	0.826833	0.826833	0.201145	0.532688	0.794728	0.622385	0.756858	0.756858	0.725716	0.71875
OG0000737	(((((((((906-72A_5:0.2,C.ros.YKD0085_2:0.2)_2:0.9,(C.chloroleuca67-1_2:0.02,570-77_2:0.02)_2:1.08)_2:0.1,C.ros.v2_2:1.2)_2:0.3,245-78_3:1.5)_2:1,C.solani_2:2.5)_2:1.8,192-96_5:4.3)_2:22.7,(F.solani_1:18,(F.gram_2:11,F.verticillioides_2:11)_2:7)_1:9)_1:4,(T.atroviride_0:16,(Trichoderma.reesei_0:12,T.virens_0:12)_0:4)_0:15)_1:3,N.crassa_0:34)_1	0.029	((0.000001,0.515747),(0.565307,0.576787),(0.501609,0.501609),(0.507968,0.584179),(0.523341,0.056883),(0.571744,0.652581),(0.618237,0.005000),(0.184379,0.632972),(0.719178,0.056770),(0.742472,0.742472),(0.629252,0.282943),(0.500000,0.500000),(0.500000,0.500000),(0.602097,0.750000))	None	None	1e-06	0.515747	0.565307	0.576787	0.501609	0.501609	0.507968	0.584179	0.523341	0.056883	0.571744	0.652581	0.618237	0.005	0.184379	0.632972	0.719178	0.05677	0.742472	0.742472	0.629252	0.282943	0.5	0.5	0.5	0.5	0.602097	0.75
OG0000070	(((((((((906-72A_9:0.2,C.ros.YKD0085_4:0.2)_6:0.9,(C.chloroleuca67-1_3:0.02,570-77_7:0.02)_6:1.08)_6:0.1,C.ros.v2_15:1.2)_6:0.3,245-78_1:1.5)_5:1,C.solani_7:2.5)_5:1.8,192-96_0:4.3)_3:22.7,(F.solani_11:18,(F.gram_1:11,F.verticillioides_1:11)_1:7)_3:9)_3:4,(T.atroviride_2:16,(Trichoderma.reesei_4:12,T.virens_3:12)_3:4)_3:15)_3:3,N.crassa_0:34)_3	0	((0.000023,0.000487),(0.661063,0.683000),(0.000000,0.002418),(0.523340,0.000000),(0.029838,0.000071),(0.652269,0.092535),(0.023652,0.005179),(0.535086,0.768606),(0.000124,0.026110),(0.655267,0.655267),(0.763920,0.832300),(0.545885,0.666265),(0.262699,0.807174),(0.725716,0.406250))	None	None	2.3e-05	0.000487	0.661063	0.683	0	0.002418	0.52334	0	0.029838	7.1e-05	0.652269	0.092535	0.023652	0.005179	0.535086	0.768606	0.000124	0.02611	0.655267	0.655267	0.76392	0.8323	0.545885	0.666265	0.262699	0.807174	0.725716	0.40625
OG0001889	(((((((((906-72A_1:0.2,C.ros.YKD0085_0:0.2)_1:0.9,(C.chloroleuca67-1_0:0.02,570-77_0:0.02)_0:1.08)_1:0.1,C.ros.v2_1:1.2)_1:0.3,245-78_4:1.5)_1:1,C.solani_1:2.5)_1:1.8,192-96_3:4.3)_1:22.7,(F.solani_0:18,(F.gram_0:11,F.verticillioides_7:11)_1:7)_1:9)_1:4,(T.atroviride_0:16,(Trichoderma.reesei_2:12,T.virens_0:12)_1:4)_1:15)_1:3,N.crassa_0:34)_1	0	((0.507969,0.011937),(0.534409,0.060859),(0.500000,0.500000),(0.504008,0.545092),(0.511882,0.000092),(0.538011,0.587388),(0.565384,0.010680),(0.385799,0.632972),(0.313070,0.608444),(0.225704,0.000012),(0.629252,0.696789),(0.294786,0.567953),(0.089429,0.243514),(0.602097,0.750000))	protein phosphorylation ;ATP binding ;protein kinase activity	Domain Protein kinase domain	0.507969	0.011937	0.534409	0.060859	0.5	0.5	0.504008	0.545092	0.511882	9.2e-05	0.538011	0.587388	0.565384	0.01068	0.385799	0.632972	0.31307	0.608444	0.225704	1.2e-05	0.629252	0.696789	0.294786	0.567953	0.089429	0.243514	0.602097	0.75
OG0013813	(((((((((906-72A_1:0.2,C.ros.YKD0085_0:0.2)_1:0.9,(C.chloroleuca67-1_0:0.02,570-77_1:0.02)_1:1.08)_1:0.1,C.ros.v2_0:1.2)_1:0.3,245-78_0:1.5)_1:1,C.solani_0:2.5)_1:1.8,192-96_3:4.3)_1:22.7,(F.solani_1:18,(F.gram_0:11,F.verticillioides_1:11)_1:7)_1:9)_1:4,(T.atroviride_0:16,(Trichoderma.reesei_0:12,T.virens_0:12)_0:4)_0:15)_1:3,N.crassa_0:34)_1	0.005	((0.507969,0.011937),(0.534409,0.540863),(0.001208,0.500806),(0.504008,0.067105),(0.511882,0.082304),(0.538011,0.128985),(0.565384,0.010680),(0.385799,0.632972),(0.719178,0.608444),(0.225704,0.655267),(0.629252,0.282943),(0.500000,0.500000),(0.500000,0.500000),(0.602097,0.750000))	None	None	0.507969	0.011937	0.534409	0.540863	0.001208	0.500806	0.504008	0.067105	0.511882	0.082304	0.538011	0.128985	0.565384	0.01068	0.385799	0.632972	0.719178	0.608444	0.225704	0.655267	0.629252	0.282943	0.5	0.5	0.5	0.5	0.602097	0.75
OG0014524	(((((((((906-72A_1:0.2,C.ros.YKD0085_0:0.2)_1:0.9,(C.chloroleuca67-1_1:0.02,570-77_0:0.02)_1:1.08)_1:0.1,C.ros.v2_0:1.2)_1:0.3,245-78_0:1.5)_1:1,C.solani_0:2.5)_1:1.8,192-96_3:4.3)_1:22.7,(F.solani_0:18,(F.gram_0:11,F.verticillioides_0:11)_0:7)_0:9)_1:4,(T.atroviride_0:16,(Trichoderma.reesei_0:12,T.virens_0:12)_0:4)_0:15)_1:3,N.crassa_0:34)_1	0.009	((0.507969,0.011937),(0.534409,0.540863),(0.500806,0.001208),(0.504008,0.067105),(0.511882,0.082304),(0.538011,0.128985),(0.565384,0.010680),(0.385799,0.194330),(0.500000,0.500000),(0.500000,0.500000),(0.629252,0.282943),(0.500000,0.500000),(0.500000,0.500000),(0.602097,0.750000))	None	None	0.507969	0.011937	0.534409	0.540863	0.500806	0.001208	0.504008	0.067105	0.511882	0.082304	0.538011	0.128985	0.565384	0.01068	0.385799	0.19433	0.5	0.5	0.5	0.5	0.629252	0.282943	0.5	0.5	0.5	0.5	0.602097	0.75
OG0008689	(((((((((906-72A_3:0.2,C.ros.YKD0085_1:0.2)_1:0.9,(C.chloroleuca67-1_1:0.02,570-77_2:0.02)_1:1.08)_1:0.1,C.ros.v2_0:1.2)_1:0.3,245-78_1:1.5)_1:1,C.solani_1:2.5)_1:1.8,192-96_3:4.3)_1:22.7,(F.solani_0:18,(F.gram_0:11,F.verticillioides_0:11)_0:7)_0:9)_1:4,(T.atroviride_0:16,(Trichoderma.reesei_0:12,T.virens_0:12)_0:4)_0:15)_1:3,N.crassa_0:34)_1	0.012	((0.000032,0.507969),(0.534409,0.540863),(0.500806,0.000403),(0.504008,0.067105),(0.511882,0.555412),(0.538011,0.587388),(0.565384,0.010680),(0.385799,0.194330),(0.500000,0.500000),(0.500000,0.500000),(0.629252,0.282943),(0.500000,0.500000),(0.500000,0.500000),(0.602097,0.750000))	None	None	3.2e-05	0.507969	0.534409	0.540863	0.500806	0.000403	0.504008	0.067105	0.511882	0.555412	0.538011	0.587388	0.565384	0.01068	0.385799	0.19433	0.5	0.5	0.5	0.5	0.629252	0.282943	0.5	0.5	0.5	0.5	0.602097	0.75
OG0007643	(((((((((906-72A_1:0.2,C.ros.YKD0085_0:0.2)_1:0.9,(C.chloroleuca67-1_0:0.02,570-77_0:0.02)_0:1.08)_1:0.1,C.ros.v2_0:1.2)_1:0.3,245-78_0:1.5)_1:1,C.solani_1:2.5)_1:1.8,192-96_3:4.3)_1:22.7,(F.solani_1:18,(F.gram_0:11,F.verticillioides_1:11)_1:7)_1:9)_1:4,(T.atroviride_1:16,(Trichoderma.reesei_5:12,T.virens_2:12)_2:4)_2:15)_1:3,N.crassa_0:34)_1	0.019	((0.507969,0.011937),(0.534409,0.060859),(0.500000,0.500000),(0.504008,0.067105),(0.511882,0.082304),(0.538011,0.587388),(0.565384,0.010680),(0.385799,0.632972),(0.719178,0.608444),(0.225704,0.655267),(0.629252,0.105218),(0.452479,0.622385),(0.009138,0.756858),(0.602097,0.750000))	serine-type endopeptidase activity ;proteolysis	Domain Peptidase S8/S53 domain	0.507969	0.011937	0.534409	0.060859	0.5	0.5	0.504008	0.067105	0.511882	0.082304	0.538011	0.587388	0.565384	0.01068	0.385799	0.632972	0.719178	0.608444	0.225704	0.655267	0.629252	0.105218	0.452479	0.622385	0.009138	0.756858	0.602097	0.75
OG0010364	(((((((((906-72A_1:0.2,C.ros.YKD0085_0:0.2)_1:0.9,(C.chloroleuca67-1_0:0.02,570-77_0:0.02)_0:1.08)_1:0.1,C.ros.v2_0:1.2)_1:0.3,245-78_1:1.5)_1:1,C.solani_0:2.5)_1:1.8,192-96_3:4.3)_1:22.7,(F.solani_1:18,(F.gram_0:11,F.verticillioides_1:11)_1:7)_1:9)_1:4,(T.atroviride_0:16,(Trichoderma.reesei_2:12,T.virens_1:12)_1:4)_1:15)_1:3,N.crassa_0:34)_1	0.04	((0.507969,0.011937),(0.534409,0.060859),(0.500000,0.500000),(0.504008,0.067105),(0.511882,0.555412),(0.538011,0.128985),(0.565384,0.010680),(0.385799,0.632972),(0.719178,0.608444),(0.225704,0.655267),(0.629252,0.696789),(0.294786,0.567953),(0.089429,0.668060),(0.602097,0.750000))	None	None	0.507969	0.011937	0.534409	0.060859	0.5	0.5	0.504008	0.067105	0.511882	0.555412	0.538011	0.128985	0.565384	0.01068	0.385799	0.632972	0.719178	0.608444	0.225704	0.655267	0.629252	0.696789	0.294786	0.567953	0.089429	0.66806	0.602097	0.75
OG0004335	(((((((((906-72A_1:0.2,C.ros.YKD0085_2:0.2)_1:0.9,(C.chloroleuca67-1_1:0.02,570-77_1:0.02)_1:1.08)_1:0.1,C.ros.v2_5:1.2)_1:0.3,245-78_1:1.5)_1:1,C.solani_1:2.5)_1:1.8,192-96_3:4.3)_1:22.7,(F.solani_0:18,(F.gram_0:11,F.verticillioides_0:11)_0:7)_0:9)_1:4,(T.atroviride_0:16,(Trichoderma.reesei_0:12,T.virens_0:12)_0:4)_0:15)_1:3,N.crassa_0:34)_1	0.042	((0.507969,0.004000),(0.534409,0.540863),(0.500806,0.500806),(0.504008,0.000002),(0.511882,0.555412),(0.538011,0.587388),(0.565384,0.010680),(0.385799,0.194330),(0.500000,0.500000),(0.500000,0.500000),(0.629252,0.282943),(0.500000,0.500000),(0.500000,0.500000),(0.602097,0.750000))	None	None	0.507969	0.004	0.534409	0.540863	0.500806	0.500806	0.504008	2e-06	0.511882	0.555412	0.538011	0.587388	0.565384	0.01068	0.385799	0.19433	0.5	0.5	0.5	0.5	0.629252	0.282943	0.5	0.5	0.5	0.5	0.602097	0.75
OG0000461	(((((((((906-72A_5:0.2,C.ros.YKD0085_2:0.2)_3:0.9,(C.chloroleuca67-1_4:0.02,570-77_4:0.02)_4:1.08)_3:0.1,C.ros.v2_3:1.2)_3:0.3,245-78_2:1.5)_3:1,C.solani_3:2.5)_3:1.8,192-96_0:4.3)_2:22.7,(F.solani_5:18,(F.gram_0:11,F.verticillioides_4:11)_2:7)_2:9)_2:4,(T.atroviride_0:16,(Trichoderma.reesei_2:12,T.virens_1:12)_1:4)_1:15)_2:3,N.crassa_0:34)_2	0	((0.000377,0.035060),(0.593093,0.062344),(0.503210,0.503210),(0.511881,0.618146),(0.534396,0.213631),(0.601733,0.701791),(0.067424,0.019375),(0.411660,0.715523),(0.019702,0.682999),(0.026380,0.061867),(0.710786,0.438689),(0.294786,0.567953),(0.089429,0.668060),(0.674078,0.625000))	None	None	0.000377	0.03506	0.593093	0.062344	0.50321	0.50321	0.511881	0.618146	0.534396	0.213631	0.601733	0.701791	0.067424	0.019375	0.41166	0.715523	0.019702	0.682999	0.02638	0.061867	0.710786	0.438689	0.294786	0.567953	0.089429	0.66806	0.674078	0.625
OG0002101	(((((((((906-72A_3:0.2,C.ros.YKD0085_1:0.2)_3:0.9,(C.chloroleuca67-1_1:0.02,570-77_2:0.02)_2:1.08)_3:0.1,C.ros.v2_3:1.2)_3:0.3,245-78_3:1.5)_3:1,C.solani_3:2.5)_3:1.8,192-96_0:4.3)_2:22.7,(F.solani_2:18,(F.gram_0:11,F.verticillioides_0:11)_0:7)_1:9)_1:4,(T.atroviride_0:16,(Trichoderma.reesei_0:12,T.virens_0:12)_0:4)_0:15)_1:3,N.crassa_0:34)_1	0.004	((0.523341,0.000100),(0.593093,0.163980),(0.002414,0.501609),(0.511881,0.618146),(0.534396,0.640762),(0.601733,0.701791),(0.067424,0.019375),(0.184379,0.632972),(0.117419,0.159355),(0.500000,0.500000),(0.629252,0.282943),(0.500000,0.500000),(0.500000,0.500000),(0.602097,0.750000))	biosynthetic process ;pyridoxal phosphate binding	Domain Aminotransferase, class I/classII	0.523341	0.0001	0.593093	0.16398	0.002414	0.501609	0.511881	0.618146	0.534396	0.640762	0.601733	0.701791	0.067424	0.019375	0.184379	0.632972	0.117419	0.159355	0.5	0.5	0.629252	0.282943	0.5	0.5	0.5	0.5	0.602097	0.75
OG0000161	(((((((((906-72A_2:0.2,C.ros.YKD0085_3:0.2)_3:0.9,(C.chloroleuca67-1_3:0.02,570-77_6:0.02)_3:1.08)_3:0.1,C.ros.v2_3:1.2)_3:0.3,245-78_2:1.5)_3:1,C.solani_3:2.5)_3:1.8,192-96_7:4.3)_4:22.7,(F.solani_3:18,(F.gram_4:11,F.verticillioides_4:11)_4:7)_3:9)_3:4,(T.atroviride_1:16,(Trichoderma.reesei_4:12,T.virens_1:12)_2:4)_2:15)_3:3,N.crassa_4:34)_3	0	((0.035060,0.523341),(0.593093,0.608434),(0.502411,0.000000),(0.511881,0.618146),(0.534396,0.213631),(0.601733,0.701791),(0.302445,0.026129),(0.391517,0.768606),(0.848679,0.168226),(0.826833,0.826833),(0.763920,0.532688),(0.452479,0.622385),(0.072646,0.390758),(0.725716,0.285156))	None	None	0.03506	0.523341	0.593093	0.608434	0.502411	0	0.511881	0.618146	0.534396	0.213631	0.601733	0.701791	0.302445	0.026129	0.391517	0.768606	0.848679	0.168226	0.826833	0.826833	0.76392	0.532688	0.452479	0.622385	0.072646	0.390758	0.725716	0.285156
OG0000017	(((((((((906-72A_11:0.2,C.ros.YKD0085_11:0.2)_11:0.9,(C.chloroleuca67-1_11:0.02,570-77_11:0.02)_11:1.08)_11:0.1,C.ros.v2_11:1.2)_11:0.3,245-78_11:1.5)_11:1,C.solani_14:2.5)_12:1.8,192-96_18:4.3)_13:22.7,(F.solani_5:18,(F.gram_0:11,F.verticillioides_1:11)_1:7)_3:9)_3:4,(T.atroviride_0:16,(Trichoderma.reesei_1:12,T.virens_3:12)_2:4)_2:15)_3:3,N.crassa_3:34)_3	0.014	((0.577991,0.577991),(0.737723,0.761660),(0.508755,0.508755),(0.541547,0.775226),(0.610026,0.802680),(0.419513,0.150530),(0.567557,0.027697),(0.002091,0.768606),(0.107390,0.026110),(0.225704,0.655267),(0.763920,0.532688),(0.052564,0.622385),(0.390758,0.181952),(0.725716,0.546875))	protein phosphorylation ;ATP binding ;protein kinase activity	Domain Protein kinase domain	0.577991	0.577991	0.737723	0.76166	0.508755	0.508755	0.541547	0.775226	0.610026	0.80268	0.419513	0.15053	0.567557	0.027697	0.002091	0.768606	0.10739	0.02611	0.225704	0.655267	0.76392	0.532688	0.052564	0.622385	0.390758	0.181952	0.725716	0.546875
OG0000050	(((((((((906-72A_11:0.2,C.ros.YKD0085_12:0.2)_11:0.9,(C.chloroleuca67-1_7:0.02,570-77_10:0.02)_8:1.08)_8:0.1,C.ros.v2_7:1.2)_8:0.3,245-78_8:1.5)_8:1,C.solani_8:2.5)_8:1.8,192-96_12:4.3)_8:22.7,(F.solani_0:18,(F.gram_1:11,F.verticillioides_1:11)_1:7)_1:9)_1:4,(T.atroviride_0:16,(Trichoderma.reesei_0:12,T.virens_1:12)_1:4)_1:15)_1:3,N.crassa_0:34)_1	0	((0.577991,0.043810),(0.003572,0.719829),(0.009593,0.000030),(0.530754,0.367401),(0.584126,0.763033),(0.709776,0.824507),(0.786264,0.028134),(0.002197,0.632972),(0.313070,0.608444),(0.655267,0.655267),(0.629252,0.696789),(0.294786,0.567953),(0.243514,0.668060),(0.602097,0.750000))	None	Family Protein of unknown function DUF3632	0.577991	0.04381	0.003572	0.719829	0.009593	3e-05	0.530754	0.367401	0.584126	0.763033	0.709776	0.824507	0.786264	0.028134	0.002197	0.632972	0.31307	0.608444	0.655267	0.655267	0.629252	0.696789	0.294786	0.567953	0.243514	0.66806	0.602097	0.75
OG0000003	(((((((((906-72A_17:0.2,C.ros.YKD0085_13:0.2)_14:0.9,(C.chloroleuca67-1_13:0.02,570-77_14:0.02)_13:1.08)_13:0.1,C.ros.v2_13:1.2)_13:0.3,245-78_14:1.5)_13:1,C.solani_14:2.5)_13:1.8,192-96_7:4.3)_11:22.7,(F.solani_17:18,(F.gram_6:11,F.verticillioides_18:11)_12:7)_13:9)_12:4,(T.atroviride_10:16,(Trichoderma.reesei_10:12,T.virens_14:12)_11:4)_11:15)_11:3,N.crassa_4:34)_10	0	((0.000283,0.146261),(0.208937,0.782989),(0.510322,0.005238),(0.548531,0.795949),(0.625857,0.309895),(0.773254,0.425888),(0.088032,0.033655),(0.956059,0.520500),(0.145189,0.673440),(0.006484,0.011377),(0.493394,0.918823),(0.765692,0.827857),(0.729831,0.143514),(0.405851,0.221691))	integral component of membrane ;transmembrane transporter activity ;transmembrane transport	Family Major facilitator, sugar transporter-like	0.000283	0.146261	0.208937	0.782989	0.510322	0.005238	0.548531	0.795949	0.625857	0.309895	0.773254	0.425888	0.088032	0.033655	0.956059	0.5205	0.145189	0.67344	0.006484	0.011377	0.493394	0.918823	0.765692	0.827857	0.729831	0.143514	0.405851	0.221691
OG0000033	(((((((((906-72A_4:0.2,C.ros.YKD0085_3:0.2)_3:0.9,(C.chloroleuca67-1_3:0.02,570-77_3:0.02)_3:1.08)_3:0.1,C.ros.v2_3:1.2)_3:0.3,245-78_3:1.5)_3:1,C.solani_5:2.5)_4:1.8,192-96_8:4.3)_5:22.7,(F.solani_27:18,(F.gram_4:11,F.verticillioides_4:11)_5:7)_8:9)_7:4,(T.atroviride_3:16,(Trichoderma.reesei_4:12,T.virens_6:12)_5:4)_5:15)_6:3,N.crassa_5:34)_6	0.001	((0.011999,0.523341),(0.593093,0.608434),(0.502411,0.502411),(0.511881,0.618146),(0.534396,0.640762),(0.195427,0.176482),(0.351003,0.042455),(0.823954,0.395098),(0.000000,0.032330),(0.576502,0.576502),(0.349918,0.670009),(0.298508,0.731000),(0.597119,0.384002),(0.813076,0.938477))	None	Domain Heterokaryon incompatibility	0.011999	0.523341	0.593093	0.608434	0.502411	0.502411	0.511881	0.618146	0.534396	0.640762	0.195427	0.176482	0.351003	0.042455	0.823954	0.395098	0	0.03233	0.576502	0.576502	0.349918	0.670009	0.298508	0.731	0.597119	0.384002	0.813076	0.938477
OG0000282	(((((((((906-72A_4:0.2,C.ros.YKD0085_3:0.2)_3:0.9,(C.chloroleuca67-1_3:0.02,570-77_3:0.02)_3:1.08)_3:0.1,C.ros.v2_1:1.2)_3:0.3,245-78_2:1.5)_3:1,C.solani_4:2.5)_3:1.8,192-96_1:4.3)_3:22.7,(F.solani_1:18,(F.gram_2:11,F.verticillioides_6:11)_3:7)_3:9)_3:4,(T.atroviride_2:16,(Trichoderma.reesei_2:12,T.virens_5:12)_3:4)_3:15)_3:3,N.crassa_2:34)_3	0.017	((0.011999,0.523341),(0.593093,0.608434),(0.502411,0.502411),(0.511881,0.003804),(0.534396,0.213631),(0.601733,0.135020),(0.661211,0.043507),(0.535086,0.768606),(0.201325,0.735308),(0.462416,0.018967),(0.763920,0.832300),(0.545885,0.666265),(0.485576,0.067010),(0.725716,0.906250))	None	Domain Phosphopantetheine binding ACP domain	0.011999	0.523341	0.593093	0.608434	0.502411	0.502411	0.511881	0.003804	0.534396	0.213631	0.601733	0.13502	0.661211	0.043507	0.535086	0.768606	0.201325	0.735308	0.462416	0.018967	0.76392	0.8323	0.545885	0.666265	0.485576	0.06701	0.725716	0.90625
OG0001609	(((((((((906-72A_3:0.2,C.ros.YKD0085_1:0.2)_2:0.9,(C.chloroleuca67-1_1:0.02,570-77_2:0.02)_2:1.08)_2:0.1,C.ros.v2_1:1.2)_2:0.3,245-78_3:1.5)_2:1,C.solani_0:2.5)_2:1.8,192-96_4:4.3)_2:22.7,(F.solani_2:18,(F.gram_1:11,F.verticillioides_2:11)_1:7)_1:9)_1:4,(T.atroviride_0:16,(Trichoderma.reesei_0:12,T.virens_0:12)_0:4)_0:15)_1:3,N.crassa_0:34)_1	0.001	((0.008000,0.023621),(0.565307,0.576787),(0.002414,0.501609),(0.507968,0.126363),(0.523341,0.056883),(0.571744,0.006567),(0.618237,0.047919),(0.184379,0.632972),(0.117419,0.608444),(0.655267,0.082388),(0.629252,0.282943),(0.500000,0.500000),(0.500000,0.500000),(0.602097,0.750000))	nucleus ;transcription, DNA-templated ;DNA binding ;zinc ion binding	Domain Transcription factor domain, fungi	0.008	0.023621	0.565307	0.576787	0.002414	0.501609	0.507968	0.126363	0.523341	0.056883	0.571744	0.006567	0.618237	0.047919	0.184379	0.632972	0.117419	0.608444	0.655267	0.082388	0.629252	0.282943	0.5	0.5	0.5	0.5	0.602097	0.75
OG0001522	(((((((((906-72A_2:0.2,C.ros.YKD0085_3:0.2)_2:0.9,(C.chloroleuca67-1_1:0.02,570-77_3:0.02)_2:1.08)_2:0.1,C.ros.v2_3:1.2)_2:0.3,245-78_1:1.5)_2:1,C.solani_2:2.5)_2:1.8,192-96_4:4.3)_2:22.7,(F.solani_0:18,(F.gram_1:11,F.verticillioides_1:11)_1:7)_1:9)_1:4,(T.atroviride_0:16,(Trichoderma.reesei_0:12,T.virens_0:12)_0:4)_0:15)_1:3,N.crassa_0:34)_1	0.004	((0.515747,0.008000),(0.565307,0.576787),(0.002414,0.000806),(0.507968,0.046072),(0.523341,0.152862),(0.571744,0.652581),(0.618237,0.047919),(0.184379,0.632972),(0.313070,0.608444),(0.655267,0.655267),(0.629252,0.282943),(0.500000,0.500000),(0.500000,0.500000),(0.602097,0.750000))	None	None	0.515747	0.008	0.565307	0.576787	0.002414	0.000806	0.507968	0.046072	0.523341	0.152862	0.571744	0.652581	0.618237	0.047919	0.184379	0.632972	0.31307	0.608444	0.655267	0.655267	0.629252	0.282943	0.5	0.5	0.5	0.5	0.602097	0.75
OG0000371	(((((((((906-72A_1:0.2,C.ros.YKD0085_1:0.2)_1:0.9,(C.chloroleuca67-1_1:0.02,570-77_2:0.02)_2:1.08)_2:0.1,C.ros.v2_2:1.2)_2:0.3,245-78_1:1.5)_2:1,C.solani_2:2.5)_2:1.8,192-96_4:4.3)_2:22.7,(F.solani_2:18,(F.gram_5:11,F.verticillioides_6:11)_4:7)_3:9)_3:4,(T.atroviride_1:16,(Trichoderma.reesei_6:12,T.virens_4:12)_4:4)_3:15)_3:3,N.crassa_0:34)_3	0.019	((0.507969,0.507969),(0.098003,0.576787),(0.002414,0.501609),(0.507968,0.584179),(0.523341,0.152862),(0.571744,0.652581),(0.618237,0.047919),(0.902109,0.768606),(0.565542,0.168226),(0.306311,0.087115),(0.763920,0.832300),(0.182980,0.104515),(0.099756,0.837932),(0.725716,0.406250))	None	None	0.507969	0.507969	0.098003	0.576787	0.002414	0.501609	0.507968	0.584179	0.523341	0.152862	0.571744	0.652581	0.618237	0.047919	0.902109	0.768606	0.565542	0.168226	0.306311	0.087115	0.76392	0.8323	0.18298	0.104515	0.099756	0.837932	0.725716	0.40625
OG0001267	(((((((((906-72A_1:0.2,C.ros.YKD0085_2:0.2)_2:0.9,(C.chloroleuca67-1_1:0.02,570-77_2:0.02)_2:1.08)_2:0.1,C.ros.v2_3:1.2)_2:0.3,245-78_3:1.5)_2:1,C.solani_2:2.5)_2:1.8,192-96_4:4.3)_2:22.7,(F.solani_3:18,(F.gram_1:11,F.verticillioides_1:11)_1:7)_1:9)_1:4,(T.atroviride_0:16,(Trichoderma.reesei_0:12,T.virens_0:12)_0:4)_0:15)_1:3,N.crassa_0:34)_1	0.045	((0.023621,0.515747),(0.565307,0.576787),(0.002414,0.501609),(0.507968,0.046072),(0.523341,0.056883),(0.571744,0.652581),(0.618237,0.047919),(0.184379,0.632972),(0.029422,0.608444),(0.655267,0.655267),(0.629252,0.282943),(0.500000,0.500000),(0.500000,0.500000),(0.602097,0.750000))	integral component of membrane ;transmembrane transport	Family Major facilitator superfamily	0.023621	0.515747	0.565307	0.576787	0.002414	0.501609	0.507968	0.046072	0.523341	0.056883	0.571744	0.652581	0.618237	0.047919	0.184379	0.632972	0.029422	0.608444	0.655267	0.655267	0.629252	0.282943	0.5	0.5	0.5	0.5	0.602097	0.75
OG0000419	(((((((((906-72A_2:0.2,C.ros.YKD0085_2:0.2)_2:0.9,(C.chloroleuca67-1_3:0.02,570-77_2:0.02)_2:1.08)_2:0.1,C.ros.v2_2:1.2)_2:0.3,245-78_3:1.5)_2:1,C.solani_2:2.5)_2:1.8,192-96_4:4.3)_2:22.7,(F.solani_8:18,(F.gram_1:11,F.verticillioides_1:11)_1:7)_2:9)_2:4,(T.atroviride_2:16,(Trichoderma.reesei_3:12,T.virens_1:12)_2:4)_2:15)_2:3,N.crassa_0:34)_2	0.046	((0.515747,0.515747),(0.565307,0.576787),(0.000806,0.501609),(0.507968,0.584179),(0.523341,0.056883),(0.571744,0.652581),(0.618237,0.047919),(0.411660,0.715523),(0.000505,0.275890),(0.655267,0.655267),(0.710786,0.786436),(0.794728,0.622385),(0.181952,0.390758),(0.674078,0.625000))	None	Domain Heterokaryon incompatibility	0.515747	0.515747	0.565307	0.576787	0.000806	0.501609	0.507968	0.584179	0.523341	0.056883	0.571744	0.652581	0.618237	0.047919	0.41166	0.715523	0.000505	0.27589	0.655267	0.655267	0.710786	0.786436	0.794728	0.622385	0.181952	0.390758	0.674078	0.625
OG0000075	(((((((((906-72A_7:0.2,C.ros.YKD0085_4:0.2)_5:0.9,(C.chloroleuca67-1_8:0.02,570-77_8:0.02)_8:1.08)_5:0.1,C.ros.v2_5:1.2)_5:0.3,245-78_4:1.5)_5:1,C.solani_5:2.5)_5:1.8,192-96_9:4.3)_6:22.7,(F.solani_6:18,(F.gram_3:11,F.verticillioides_5:11)_4:7)_4:9)_3:4,(T.atroviride_0:16,(Trichoderma.reesei_1:12,T.virens_1:12)_1:4)_1:15)_2:3,N.crassa_0:34)_2	0.001	((0.001075,0.057221),(0.640680,0.001617),(0.506390,0.506390),(0.519567,0.673598),(0.555353,0.311949),(0.652269,0.768559),(0.392571,0.060989),(0.109875,0.207039),(0.156404,0.772831),(0.528334,0.306311),(0.137231,0.438689),(0.294786,0.567953),(0.668060,0.668060),(0.674078,0.625000))	None	Domain Alpha-L-rhamnosidase, concanavalin-like domain;Domain Bacterial alpha-L-rhamnosidase N-terminal	0.001075	0.057221	0.64068	0.001617	0.50639	0.50639	0.519567	0.673598	0.555353	0.311949	0.652269	0.768559	0.392571	0.060989	0.109875	0.207039	0.156404	0.772831	0.528334	0.306311	0.137231	0.438689	0.294786	0.567953	0.66806	0.66806	0.674078	0.625
OG0000082	(((((((((906-72A_4:0.2,C.ros.YKD0085_3:0.2)_4:0.9,(C.chloroleuca67-1_5:0.02,570-77_5:0.02)_5:1.08)_6:0.1,C.ros.v2_6:1.2)_6:0.3,245-78_7:1.5)_6:1,C.solani_7:2.5)_6:1.8,192-96_9:4.3)_6:22.7,(F.solani_7:18,(F.gram_1:11,F.verticillioides_3:11)_3:7)_3:9)_3:4,(T.atroviride_1:16,(Trichoderma.reesei_3:12,T.virens_3:12)_3:4)_3:15)_3:3,N.crassa_0:34)_3	0.015	((0.530754,0.046258),(0.009385,0.282696),(0.504008,0.504008),(0.523340,0.696253),(0.565285,0.164024),(0.673570,0.250384),(0.749340,0.060989),(0.109875,0.768606),(0.012013,0.735308),(0.057244,0.794220),(0.763920,0.832300),(0.182980,0.666265),(0.807174,0.807174),(0.725716,0.406250))	sulfuric ester hydrolase activity ;metabolic process	Domain Sulfatase, N-terminal	0.530754	0.046258	0.009385	0.282696	0.504008	0.504008	0.52334	0.696253	0.565285	0.164024	0.67357	0.250384	0.74934	0.060989	0.109875	0.768606	0.012013	0.735308	0.057244	0.79422	0.76392	0.8323	0.18298	0.666265	0.807174	0.807174	0.725716	0.40625
OG0000227	(((((((((906-72A_2:0.2,C.ros.YKD0085_2:0.2)_2:0.9,(C.chloroleuca67-1_1:0.02,570-77_2:0.02)_2:1.08)_3:0.1,C.ros.v2_9:1.2)_4:0.3,245-78_5:1.5)_4:1,C.solani_2:2.5)_4:1.8,192-96_6:4.3)_4:22.7,(F.solani_6:18,(F.gram_1:11,F.verticillioides_6:11)_3:7)_3:9)_3:4,(T.atroviride_0:16,(Trichoderma.reesei_1:12,T.virens_1:12)_1:4)_1:15)_2:3,N.crassa_0:34)_2	0	((0.515747,0.515747),(0.140574,0.163980),(0.002414,0.501609),(0.023652,0.000009),(0.545061,0.112260),(0.628440,0.028567),(0.696372,0.070051),(0.391517,0.768606),(0.050024,0.735308),(0.057244,0.018967),(0.137231,0.438689),(0.294786,0.567953),(0.668060,0.668060),(0.674078,0.625000))	integral component of membrane ;transmembrane transporter activity ;transmembrane transport	Family Major facilitator, sugar transporter-like	0.515747	0.515747	0.140574	0.16398	0.002414	0.501609	0.023652	9e-06	0.545061	0.11226	0.62844	0.028567	0.696372	0.070051	0.391517	0.768606	0.050024	0.735308	0.057244	0.018967	0.137231	0.438689	0.294786	0.567953	0.66806	0.66806	0.674078	0.625
OG0000144	(((((((((906-72A_5:0.2,C.ros.YKD0085_4:0.2)_4:0.9,(C.chloroleuca67-1_8:0.02,570-77_7:0.02)_7:1.08)_4:0.1,C.ros.v2_3:1.2)_4:0.3,245-78_3:1.5)_4:1,C.solani_3:2.5)_4:1.8,192-96_6:4.3)_4:22.7,(F.solani_4:18,(F.gram_2:11,F.verticillioides_5:11)_3:7)_3:9)_3:4,(T.atroviride_1:16,(Trichoderma.reesei_1:12,T.virens_1:12)_1:4)_1:15)_2:3,N.crassa_0:34)_2	0.003	((0.015995,0.530754),(0.618114,0.000871),(0.002820,0.505598),(0.515747,0.225471),(0.545061,0.266220),(0.628440,0.372739),(0.696372,0.070051),(0.391517,0.768606),(0.343973,0.735308),(0.462416,0.117702),(0.137231,0.438689),(0.705540,0.567953),(0.668060,0.668060),(0.674078,0.625000))	integral component of membrane ;transmembrane transport	Family Major facilitator superfamily	0.015995	0.530754	0.618114	0.000871	0.00282	0.505598	0.515747	0.225471	0.545061	0.26622	0.62844	0.372739	0.696372	0.070051	0.391517	0.768606	0.343973	0.735308	0.462416	0.117702	0.137231	0.438689	0.70554	0.567953	0.66806	0.66806	0.674078	0.625
OG0000312	(((((((((906-72A_2:0.2,C.ros.YKD0085_4:0.2)_3:0.9,(C.chloroleuca67-1_3:0.02,570-77_3:0.02)_3:1.08)_3:0.1,C.ros.v2_2:1.2)_3:0.3,245-78_3:1.5)_3:1,C.solani_2:2.5)_3:1.8,192-96_6:4.3)_4:22.7,(F.solani_5:18,(F.gram_1:11,F.verticillioides_4:11)_3:7)_3:9)_3:4,(T.atroviride_1:16,(Trichoderma.reesei_2:12,T.virens_2:12)_2:4)_2:15)_2:3,N.crassa_0:34)_2	0.032	((0.035060,0.011999),(0.593093,0.608434),(0.502411,0.502411),(0.511881,0.178847),(0.534396,0.640762),(0.601733,0.309082),(0.302445,0.070051),(0.391517,0.768606),(0.107390,0.735308),(0.057244,0.242391),(0.137231,0.786436),(0.452479,0.622385),(0.756858,0.756858),(0.674078,0.625000))	hydrolase activity ;metabolic process	Domain Alpha/beta hydrolase fold-3	0.03506	0.011999	0.593093	0.608434	0.502411	0.502411	0.511881	0.178847	0.534396	0.640762	0.601733	0.309082	0.302445	0.070051	0.391517	0.768606	0.10739	0.735308	0.057244	0.242391	0.137231	0.786436	0.452479	0.622385	0.756858	0.756858	0.674078	0.625
OG0000391	(((((((((906-72A_3:0.2,C.ros.YKD0085_3:0.2)_3:0.9,(C.chloroleuca67-1_2:0.02,570-77_2:0.02)_2:1.08)_3:0.1,C.ros.v2_6:1.2)_4:0.3,245-78_4:1.5)_4:1,C.solani_3:2.5)_4:1.8,192-96_6:4.3)_4:22.7,(F.solani_1:18,(F.gram_0:11,F.verticillioides_2:11)_1:7)_1:9)_1:4,(T.atroviride_1:16,(Trichoderma.reesei_1:12,T.virens_3:12)_1:4)_1:15)_1:3,N.crassa_0:34)_1	0.04	((0.523341,0.523341),(0.593093,0.163980),(0.501609,0.501609),(0.023652,0.019803),(0.545061,0.673649),(0.628440,0.372739),(0.696372,0.070051),(0.042112,0.632972),(0.719178,0.608444),(0.225704,0.082388),(0.629252,0.696789),(0.705540,0.567953),(0.668060,0.016563),(0.602097,0.750000))	integral component of membrane ;transmembrane transporter activity ;transmembrane transport	Family Major facilitator, sugar transporter-like	0.523341	0.523341	0.593093	0.16398	0.501609	0.501609	0.023652	0.019803	0.545061	0.673649	0.62844	0.372739	0.696372	0.070051	0.042112	0.632972	0.719178	0.608444	0.225704	0.082388	0.629252	0.696789	0.70554	0.567953	0.66806	0.016563	0.602097	0.75
OG0000022	(((((((((906-72A_12:0.2,C.ros.YKD0085_11:0.2)_11:0.9,(C.chloroleuca67-1_7:0.02,570-77_9:0.02)_8:1.08)_8:0.1,C.ros.v2_7:1.2)_8:0.3,245-78_7:1.5)_8:1,C.solani_5:2.5)_8:1.8,192-96_12:4.3)_9:22.7,(F.solani_6:18,(F.gram_8:11,F.verticillioides_3:11)_5:7)_5:9)_5:4,(T.atroviride_3:16,(Trichoderma.reesei_5:12,T.virens_8:12)_5:4)_5:15)_5:3,N.crassa_0:34)_5	0	((0.043810,0.577991),(0.003572,0.719829),(0.009593,0.003223),(0.530754,0.367401),(0.584126,0.417958),(0.709776,0.018283),(0.486694,0.071598),(0.128656,0.828784),(0.472899,0.800390),(0.057880,0.212447),(0.824970,0.875873),(0.298508,0.731000),(0.858200,0.069992),(0.791627,0.105408))	protein binding	Repeat WD40 repeat	0.04381	0.577991	0.003572	0.719829	0.009593	0.003223	0.530754	0.367401	0.584126	0.417958	0.709776	0.018283	0.486694	0.071598	0.128656	0.828784	0.472899	0.80039	0.05788	0.212447	0.82497	0.875873	0.298508	0.731	0.8582	0.069992	0.791627	0.105408
OG0009803	(((((((((906-72A_0:0.2,C.ros.YKD0085_0:0.2)_0:0.9,(C.chloroleuca67-1_0:0.02,570-77_6:0.02)_1:1.08)_1:0.1,C.ros.v2_0:1.2)_1:0.3,245-78_1:1.5)_1:1,C.solani_1:2.5)_1:1.8,192-96_2:4.3)_1:22.7,(F.solani_0:18,(F.gram_0:11,F.verticillioides_0:11)_0:7)_0:9)_1:4,(T.atroviride_0:16,(Trichoderma.reesei_0:12,T.virens_1:12)_1:4)_1:15)_1:3,N.crassa_0:34)_1	0	((0.500000,0.500000),(0.051306,0.540863),(0.001208,0.000000),(0.504008,0.067105),(0.511882,0.555412),(0.538011,0.587388),(0.565384,0.072274),(0.385799,0.194330),(0.500000,0.500000),(0.500000,0.500000),(0.629252,0.696789),(0.294786,0.567953),(0.243514,0.668060),(0.602097,0.750000))	catalytic activity ;metabolic process	Domain AMP-dependent synthetase/ligase	0.5	0.5	0.051306	0.540863	0.001208	0	0.504008	0.067105	0.511882	0.555412	0.538011	0.587388	0.565384	0.072274	0.385799	0.19433	0.5	0.5	0.5	0.5	0.629252	0.696789	0.294786	0.567953	0.243514	0.66806	0.602097	0.75
OG0012414	(((((((((906-72A_1:0.2,C.ros.YKD0085_0:0.2)_1:0.9,(C.chloroleuca67-1_1:0.02,570-77_3:0.02)_1:1.08)_1:0.1,C.ros.v2_0:1.2)_1:0.3,245-78_0:1.5)_1:1,C.solani_0:2.5)_1:1.8,192-96_2:4.3)_1:22.7,(F.solani_0:18,(F.gram_0:11,F.verticillioides_0:11)_0:7)_0:9)_1:4,(T.atroviride_0:16,(Trichoderma.reesei_1:12,T.virens_0:12)_1:4)_1:15)_1:3,N.crassa_0:34)_1	0	((0.507969,0.011937),(0.534409,0.540863),(0.500806,0.000000),(0.504008,0.067105),(0.511882,0.082304),(0.538011,0.128985),(0.565384,0.072274),(0.385799,0.194330),(0.500000,0.500000),(0.500000,0.500000),(0.629252,0.696789),(0.294786,0.567953),(0.668060,0.243514),(0.602097,0.750000))	None	None	0.507969	0.011937	0.534409	0.540863	0.500806	0	0.504008	0.067105	0.511882	0.082304	0.538011	0.128985	0.565384	0.072274	0.385799	0.19433	0.5	0.5	0.5	0.5	0.629252	0.696789	0.294786	0.567953	0.66806	0.243514	0.602097	0.75
OG0001366	(((((((((906-72A_5:0.2,C.ros.YKD0085_0:0.2)_1:0.9,(C.chloroleuca67-1_1:0.02,570-77_1:0.02)_1:1.08)_1:0.1,C.ros.v2_1:1.2)_1:0.3,245-78_1:1.5)_1:1,C.solani_1:2.5)_1:1.8,192-96_2:4.3)_1:22.7,(F.solani_2:18,(F.gram_2:11,F.verticillioides_2:11)_2:7)_2:9)_2:4,(T.atroviride_1:16,(Trichoderma.reesei_1:12,T.virens_1:12)_1:4)_1:15)_2:3,N.crassa_1:34)_2	0.003	((0.000000,0.011937),(0.534409,0.540863),(0.500806,0.500806),(0.504008,0.545092),(0.511882,0.555412),(0.538011,0.587388),(0.565384,0.072274),(0.869733,0.715523),(0.807015,0.682999),(0.742472,0.742472),(0.710786,0.438689),(0.705540,0.567953),(0.668060,0.668060),(0.674078,0.875000))	None	Domain Carbohydrate kinase PfkB	0	0.011937	0.534409	0.540863	0.500806	0.500806	0.504008	0.545092	0.511882	0.555412	0.538011	0.587388	0.565384	0.072274	0.869733	0.715523	0.807015	0.682999	0.742472	0.742472	0.710786	0.438689	0.70554	0.567953	0.66806	0.66806	0.674078	0.875
OG0013669	(((((((((906-72A_0:0.2,C.ros.YKD0085_0:0.2)_0:0.9,(C.chloroleuca67-1_1:0.02,570-77_0:0.02)_1:1.08)_1:0.1,C.ros.v2_0:1.2)_1:0.3,245-78_0:1.5)_1:1,C.solani_0:2.5)_1:1.8,192-96_2:4.3)_1:22.7,(F.solani_0:18,(F.gram_1:11,F.verticillioides_0:11)_1:7)_1:9)_1:4,(T.atroviride_0:16,(Trichoderma.reesei_1:12,T.virens_2:12)_1:4)_1:15)_1:3,N.crassa_0:34)_1	0.003	((0.500000,0.500000),(0.051306,0.540863),(0.500806,0.001208),(0.504008,0.067105),(0.511882,0.082304),(0.538011,0.128985),(0.565384,0.072274),(0.385799,0.632972),(0.313070,0.608444),(0.655267,0.225704),(0.629252,0.696789),(0.294786,0.567953),(0.668060,0.089429),(0.602097,0.750000))	None	Family UbiA prenyltransferase family	0.5	0.5	0.051306	0.540863	0.500806	0.001208	0.504008	0.067105	0.511882	0.082304	0.538011	0.128985	0.565384	0.072274	0.385799	0.632972	0.31307	0.608444	0.655267	0.225704	0.629252	0.696789	0.294786	0.567953	0.66806	0.089429	0.602097	0.75
OG0001436	(((((((((906-72A_0:0.2,C.ros.YKD0085_1:0.2)_1:0.9,(C.chloroleuca67-1_3:0.02,570-77_2:0.02)_2:1.08)_1:0.1,C.ros.v2_0:1.2)_1:0.3,245-78_0:1.5)_1:1,C.solani_0:2.5)_1:1.8,192-96_2:4.3)_1:22.7,(F.solani_1:18,(F.gram_2:11,F.verticillioides_2:11)_2:7)_2:9)_2:4,(T.atroviride_1:16,(Trichoderma.reesei_2:12,T.virens_3:12)_2:4)_2:15)_2:3,N.crassa_2:34)_2	0.004	((0.011937,0.507969),(0.534409,0.020831),(0.000806,0.501609),(0.504008,0.067105),(0.511882,0.082304),(0.538011,0.128985),(0.565384,0.072274),(0.869733,0.715523),(0.473297,0.682999),(0.742472,0.742472),(0.710786,0.786436),(0.452479,0.622385),(0.756858,0.181952),(0.674078,0.406250))	None	Domain 3-hydroxyacyl-CoA dehydrogenase, C-terminal;Domain 3-hydroxyacyl-CoA dehydrogenase, NAD binding	0.011937	0.507969	0.534409	0.020831	0.000806	0.501609	0.504008	0.067105	0.511882	0.082304	0.538011	0.128985	0.565384	0.072274	0.869733	0.715523	0.473297	0.682999	0.742472	0.742472	0.710786	0.786436	0.452479	0.622385	0.756858	0.181952	0.674078	0.40625
OG0011368	(((((((((906-72A_1:0.2,C.ros.YKD0085_1:0.2)_1:0.9,(C.chloroleuca67-1_2:0.02,570-77_0:0.02)_1:1.08)_1:0.1,C.ros.v2_0:1.2)_1:0.3,245-78_1:1.5)_1:1,C.solani_0:2.5)_1:1.8,192-96_2:4.3)_1:22.7,(F.solani_0:18,(F.gram_0:11,F.verticillioides_0:11)_0:7)_0:9)_1:4,(T.atroviride_0:16,(Trichoderma.reesei_1:12,T.virens_0:12)_1:4)_1:15)_1:3,N.crassa_0:34)_1	0.007	((0.507969,0.507969),(0.534409,0.540863),(0.000403,0.001208),(0.504008,0.067105),(0.511882,0.555412),(0.538011,0.128985),(0.565384,0.072274),(0.385799,0.194330),(0.500000,0.500000),(0.500000,0.500000),(0.629252,0.696789),(0.294786,0.567953),(0.668060,0.243514),(0.602097,0.750000))	None	None	0.507969	0.507969	0.534409	0.540863	0.000403	0.001208	0.504008	0.067105	0.511882	0.555412	0.538011	0.128985	0.565384	0.072274	0.385799	0.19433	0.5	0.5	0.5	0.5	0.629252	0.696789	0.294786	0.567953	0.66806	0.243514	0.602097	0.75
OG0007833	(((((((((906-72A_1:0.2,C.ros.YKD0085_1:0.2)_1:0.9,(C.chloroleuca67-1_1:0.02,570-77_2:0.02)_1:1.08)_1:0.1,C.ros.v2_2:1.2)_1:0.3,245-78_0:1.5)_1:1,C.solani_0:2.5)_1:1.8,192-96_2:4.3)_1:22.7,(F.solani_1:18,(F.gram_1:11,F.verticillioides_0:11)_1:7)_1:9)_1:4,(T.atroviride_0:16,(Trichoderma.reesei_0:12,T.virens_3:12)_1:4)_1:15)_1:3,N.crassa_0:34)_1	0.009	((0.507969,0.507969),(0.534409,0.540863),(0.500806,0.000403),(0.504008,0.023029),(0.511882,0.082304),(0.538011,0.128985),(0.565384,0.072274),(0.385799,0.632972),(0.719178,0.608444),(0.655267,0.225704),(0.629252,0.696789),(0.294786,0.567953),(0.243514,0.016563),(0.602097,0.750000))	None	Domain Polyketide synthase, ketoreductase domain	0.507969	0.507969	0.534409	0.540863	0.500806	0.000403	0.504008	0.023029	0.511882	0.082304	0.538011	0.128985	0.565384	0.072274	0.385799	0.632972	0.719178	0.608444	0.655267	0.225704	0.629252	0.696789	0.294786	0.567953	0.243514	0.016563	0.602097	0.75
OG0004345	(((((((((906-72A_3:0.2,C.ros.YKD0085_1:0.2)_1:0.9,(C.chloroleuca67-1_2:0.02,570-77_1:0.02)_1:1.08)_1:0.1,C.ros.v2_1:1.2)_1:0.3,245-78_1:1.5)_1:1,C.solani_1:2.5)_1:1.8,192-96_2:4.3)_1:22.7,(F.solani_1:18,(F.gram_0:11,F.verticillioides_0:11)_0:7)_1:9)_1:4,(T.atroviride_0:16,(Trichoderma.reesei_0:12,T.virens_2:12)_1:4)_1:15)_1:3,N.crassa_0:34)_1	0.011	((0.000032,0.507969),(0.534409,0.540863),(0.000403,0.500806),(0.504008,0.545092),(0.511882,0.555412),(0.538011,0.587388),(0.565384,0.072274),(0.385799,0.632972),(0.719178,0.159355),(0.500000,0.500000),(0.629252,0.696789),(0.294786,0.567953),(0.243514,0.089429),(0.602097,0.750000))	None	None	3.2e-05	0.507969	0.534409	0.540863	0.000403	0.500806	0.504008	0.545092	0.511882	0.555412	0.538011	0.587388	0.565384	0.072274	0.385799	0.632972	0.719178	0.159355	0.5	0.5	0.629252	0.696789	0.294786	0.567953	0.243514	0.089429	0.602097	0.75
OG0007800	(((((((((906-72A_1:0.2,C.ros.YKD0085_1:0.2)_1:0.9,(C.chloroleuca67-1_1:0.02,570-77_1:0.02)_1:1.08)_1:0.1,C.ros.v2_7:1.2)_1:0.3,245-78_1:1.5)_1:1,C.solani_0:2.5)_1:1.8,192-96_2:4.3)_1:22.7,(F.solani_0:18,(F.gram_0:11,F.verticillioides_0:11)_0:7)_0:9)_1:4,(T.atroviride_0:16,(Trichoderma.reesei_0:12,T.virens_0:12)_0:4)_0:15)_1:3,N.crassa_0:34)_1	0.016	((0.507969,0.507969),(0.534409,0.540863),(0.500806,0.500806),(0.504008,0.000000),(0.511882,0.555412),(0.538011,0.128985),(0.565384,0.072274),(0.385799,0.194330),(0.500000,0.500000),(0.500000,0.500000),(0.629252,0.282943),(0.500000,0.500000),(0.500000,0.500000),(0.602097,0.750000))	None	None	0.507969	0.507969	0.534409	0.540863	0.500806	0.500806	0.504008	0	0.511882	0.555412	0.538011	0.128985	0.565384	0.072274	0.385799	0.19433	0.5	0.5	0.5	0.5	0.629252	0.282943	0.5	0.5	0.5	0.5	0.602097	0.75
OG0008282	(((((((((906-72A_2:0.2,C.ros.YKD0085_1:0.2)_1:0.9,(C.chloroleuca67-1_0:0.02,570-77_0:0.02)_0:1.08)_1:0.1,C.ros.v2_3:1.2)_1:0.3,245-78_1:1.5)_1:1,C.solani_1:2.5)_1:1.8,192-96_2:4.3)_1:22.7,(F.solani_0:18,(F.gram_0:11,F.verticillioides_4:11)_1:7)_1:9)_1:4,(T.atroviride_0:16,(Trichoderma.reesei_0:12,T.virens_0:12)_0:4)_0:15)_1:3,N.crassa_0:34)_1	0.016	((0.004000,0.507969),(0.534409,0.060859),(0.500000,0.500000),(0.504008,0.001063),(0.511882,0.555412),(0.538011,0.587388),(0.565384,0.072274),(0.385799,0.632972),(0.313070,0.608444),(0.225704,0.002371),(0.629252,0.282943),(0.500000,0.500000),(0.500000,0.500000),(0.602097,0.750000))	None	Domain Ankyrin repeat-containing domain	0.004	0.507969	0.534409	0.060859	0.5	0.5	0.504008	0.001063	0.511882	0.555412	0.538011	0.587388	0.565384	0.072274	0.385799	0.632972	0.31307	0.608444	0.225704	0.002371	0.629252	0.282943	0.5	0.5	0.5	0.5	0.602097	0.75
OG0001199	(((((((((906-72A_0:0.2,C.ros.YKD0085_0:0.2)_0:0.9,(C.chloroleuca67-1_1:0.02,570-77_0:0.02)_1:1.08)_1:0.1,C.ros.v2_0:1.2)_1:0.3,245-78_1:1.5)_1:1,C.solani_0:2.5)_1:1.8,192-96_2:4.3)_1:22.7,(F.solani_6:18,(F.gram_3:11,F.verticillioides_2:11)_3:7)_3:9)_3:4,(T.atroviride_1:16,(Trichoderma.reesei_3:12,T.virens_3:12)_3:4)_3:15)_3:3,N.crassa_1:34)_3	0.019	((0.500000,0.500000),(0.051306,0.540863),(0.500806,0.001208),(0.504008,0.067105),(0.511882,0.555412),(0.538011,0.128985),(0.565384,0.072274),(0.710834,0.768606),(0.050024,0.735308),(0.794220,0.462416),(0.763920,0.832300),(0.182980,0.666265),(0.807174,0.807174),(0.725716,0.718750))	None	None	0.5	0.5	0.051306	0.540863	0.500806	0.001208	0.504008	0.067105	0.511882	0.555412	0.538011	0.128985	0.565384	0.072274	0.710834	0.768606	0.050024	0.735308	0.79422	0.462416	0.76392	0.8323	0.18298	0.666265	0.807174	0.807174	0.725716	0.71875
OG0010938	(((((((((906-72A_1:0.2,C.ros.YKD0085_1:0.2)_1:0.9,(C.chloroleuca67-1_1:0.02,570-77_3:0.02)_1:1.08)_1:0.1,C.ros.v2_1:1.2)_1:0.3,245-78_0:1.5)_1:1,C.solani_0:2.5)_1:1.8,192-96_2:4.3)_1:22.7,(F.solani_0:18,(F.gram_0:11,F.verticillioides_0:11)_0:7)_0:9)_1:4,(T.atroviride_0:16,(Trichoderma.reesei_0:12,T.virens_0:12)_0:4)_0:15)_1:3,N.crassa_0:34)_1	0.03	((0.507969,0.507969),(0.534409,0.540863),(0.500806,0.000000),(0.504008,0.545092),(0.511882,0.082304),(0.538011,0.128985),(0.565384,0.072274),(0.385799,0.194330),(0.500000,0.500000),(0.500000,0.500000),(0.629252,0.282943),(0.500000,0.500000),(0.500000,0.500000),(0.602097,0.750000))	None	None	0.507969	0.507969	0.534409	0.540863	0.500806	0	0.504008	0.545092	0.511882	0.082304	0.538011	0.128985	0.565384	0.072274	0.385799	0.19433	0.5	0.5	0.5	0.5	0.629252	0.282943	0.5	0.5	0.5	0.5	0.602097	0.75
OG0007836	(((((((((906-72A_2:0.2,C.ros.YKD0085_4:0.2)_2:0.9,(C.chloroleuca67-1_1:0.02,570-77_2:0.02)_1:1.08)_1:0.1,C.ros.v2_1:1.2)_1:0.3,245-78_1:1.5)_1:1,C.solani_1:2.5)_1:1.8,192-96_2:4.3)_1:22.7,(F.solani_0:18,(F.gram_0:11,F.verticillioides_0:11)_0:7)_0:9)_1:4,(T.atroviride_0:16,(Trichoderma.reesei_0:12,T.virens_0:12)_0:4)_0:15)_1:3,N.crassa_0:34)_1	0.034	((0.515747,0.000159),(0.017490,0.540863),(0.500806,0.000403),(0.504008,0.545092),(0.511882,0.555412),(0.538011,0.587388),(0.565384,0.072274),(0.385799,0.194330),(0.500000,0.500000),(0.500000,0.500000),(0.629252,0.282943),(0.500000,0.500000),(0.500000,0.500000),(0.602097,0.750000))	None	None	0.515747	0.000159	0.01749	0.540863	0.500806	0.000403	0.504008	0.545092	0.511882	0.555412	0.538011	0.587388	0.565384	0.072274	0.385799	0.19433	0.5	0.5	0.5	0.5	0.629252	0.282943	0.5	0.5	0.5	0.5	0.602097	0.75
OG0011099	(((((((((906-72A_1:0.2,C.ros.YKD0085_1:0.2)_1:0.9,(C.chloroleuca67-1_0:0.02,570-77_0:0.02)_0:1.08)_1:0.1,C.ros.v2_0:1.2)_1:0.3,245-78_4:1.5)_1:1,C.solani_0:2.5)_1:1.8,192-96_2:4.3)_1:22.7,(F.solani_0:18,(F.gram_0:11,F.verticillioides_1:11)_1:7)_1:9)_1:4,(T.atroviride_0:16,(Trichoderma.reesei_0:12,T.virens_0:12)_0:4)_0:15)_1:3,N.crassa_0:34)_1	0.034	((0.507969,0.507969),(0.534409,0.060859),(0.500000,0.500000),(0.504008,0.067105),(0.511882,0.000092),(0.538011,0.128985),(0.565384,0.072274),(0.385799,0.632972),(0.313070,0.608444),(0.225704,0.655267),(0.629252,0.282943),(0.500000,0.500000),(0.500000,0.500000),(0.602097,0.750000))	integral component of membrane ;transmembrane transport	Family Major facilitator superfamily	0.507969	0.507969	0.534409	0.060859	0.5	0.5	0.504008	0.067105	0.511882	9.2e-05	0.538011	0.128985	0.565384	0.072274	0.385799	0.632972	0.31307	0.608444	0.225704	0.655267	0.629252	0.282943	0.5	0.5	0.5	0.5	0.602097	0.75
OG0013725	(((((((((906-72A_2:0.2,C.ros.YKD0085_0:0.2)_1:0.9,(C.chloroleuca67-1_1:0.02,570-77_1:0.02)_1:1.08)_1:0.1,C.ros.v2_0:1.2)_1:0.3,245-78_0:1.5)_1:1,C.solani_0:2.5)_1:1.8,192-96_2:4.3)_1:22.7,(F.solani_1:18,(F.gram_0:11,F.verticillioides_0:11)_0:7)_1:9)_1:4,(T.atroviride_0:16,(Trichoderma.reesei_0:12,T.virens_0:12)_0:4)_0:15)_1:3,N.crassa_0:34)_1	0.035	((0.004000,0.011937),(0.534409,0.540863),(0.500806,0.500806),(0.504008,0.067105),(0.511882,0.082304),(0.538011,0.128985),(0.565384,0.072274),(0.385799,0.632972),(0.719178,0.159355),(0.500000,0.500000),(0.629252,0.282943),(0.500000,0.500000),(0.500000,0.500000),(0.602097,0.750000))	None	Domain FAD-binding domain	0.004	0.011937	0.534409	0.540863	0.500806	0.500806	0.504008	0.067105	0.511882	0.082304	0.538011	0.128985	0.565384	0.072274	0.385799	0.632972	0.719178	0.159355	0.5	0.5	0.629252	0.282943	0.5	0.5	0.5	0.5	0.602097	0.75
OG0015482	(((((((((906-72A_1:0.2,C.ros.YKD0085_0:0.2)_1:0.9,(C.chloroleuca67-1_0:0.02,570-77_0:0.02)_0:1.08)_1:0.1,C.ros.v2_0:1.2)_1:0.3,245-78_0:1.5)_1:1,C.solani_0:2.5)_1:1.8,192-96_2:4.3)_1:22.7,(F.solani_0:18,(F.gram_0:11,F.verticillioides_1:11)_1:7)_1:9)_1:4,(T.atroviride_0:16,(Trichoderma.reesei_0:12,T.virens_0:12)_0:4)_0:15)_1:3,N.crassa_0:34)_1	0.038	((0.507969,0.011937),(0.534409,0.060859),(0.500000,0.500000),(0.504008,0.067105),(0.511882,0.082304),(0.538011,0.128985),(0.565384,0.072274),(0.385799,0.632972),(0.313070,0.608444),(0.225704,0.655267),(0.629252,0.282943),(0.500000,0.500000),(0.500000,0.500000),(0.602097,0.750000))	None	None	0.507969	0.011937	0.534409	0.060859	0.5	0.5	0.504008	0.067105	0.511882	0.082304	0.538011	0.128985	0.565384	0.072274	0.385799	0.632972	0.31307	0.608444	0.225704	0.655267	0.629252	0.282943	0.5	0.5	0.5	0.5	0.602097	0.75
OG0000742	(((((((((906-72A_2:0.2,C.ros.YKD0085_2:0.2)_2:0.9,(C.chloroleuca67-1_3:0.02,570-77_3:0.02)_3:1.08)_2:0.1,C.ros.v2_1:1.2)_1:0.3,245-78_1:1.5)_1:1,C.solani_1:2.5)_1:1.8,192-96_2:4.3)_1:22.7,(F.solani_3:18,(F.gram_0:11,F.verticillioides_0:11)_0:7)_1:9)_1:4,(T.atroviride_0:16,(Trichoderma.reesei_7:12,T.virens_3:12)_3:4)_2:15)_1:3,N.crassa_0:34)_1	0.046	((0.515747,0.515747),(0.565307,0.041670),(0.502411,0.502411),(0.002008,0.545092),(0.511882,0.555412),(0.538011,0.587388),(0.565384,0.072274),(0.385799,0.632972),(0.029422,0.159355),(0.500000,0.500000),(0.629252,0.105218),(0.052564,0.070155),(0.004604,0.807174),(0.602097,0.750000))	None	None	0.515747	0.515747	0.565307	0.04167	0.502411	0.502411	0.002008	0.545092	0.511882	0.555412	0.538011	0.587388	0.565384	0.072274	0.385799	0.632972	0.029422	0.159355	0.5	0.5	0.629252	0.105218	0.052564	0.070155	0.004604	0.807174	0.602097	0.75
OG0001537	(((((((((906-72A_1:0.2,C.ros.YKD0085_2:0.2)_1:0.9,(C.chloroleuca67-1_1:0.02,570-77_1:0.02)_1:1.08)_1:0.1,C.ros.v2_0:1.2)_1:0.3,245-78_1:1.5)_1:1,C.solani_0:2.5)_1:1.8,192-96_2:4.3)_1:22.7,(F.solani_6:18,(F.gram_3:11,F.verticillioides_1:11)_2:7)_2:9)_2:4,(T.atroviride_0:16,(Trichoderma.reesei_2:12,T.virens_0:12)_1:4)_1:15)_2:3,N.crassa_1:34)_2	0.046	((0.507969,0.004000),(0.534409,0.540863),(0.500806,0.500806),(0.504008,0.067105),(0.511882,0.555412),(0.538011,0.128985),(0.565384,0.072274),(0.869733,0.715523),(0.005974,0.682999),(0.166980,0.367970),(0.710786,0.438689),(0.294786,0.567953),(0.089429,0.243514),(0.674078,0.875000))	None	None	0.507969	0.004	0.534409	0.540863	0.500806	0.500806	0.504008	0.067105	0.511882	0.555412	0.538011	0.128985	0.565384	0.072274	0.869733	0.715523	0.005974	0.682999	0.16698	0.36797	0.710786	0.438689	0.294786	0.567953	0.089429	0.243514	0.674078	0.875
OG0008642	(((((((((906-72A_2:0.2,C.ros.YKD0085_1:0.2)_1:0.9,(C.chloroleuca67-1_0:0.02,570-77_1:0.02)_1:1.08)_1:0.1,C.ros.v2_1:1.2)_1:0.3,245-78_1:1.5)_1:1,C.solani_1:2.5)_1:1.8,192-96_2:4.3)_1:22.7,(F.solani_1:18,(F.gram_1:11,F.verticillioides_0:11)_1:7)_1:9)_1:4,(T.atroviride_0:16,(Trichoderma.reesei_2:12,T.virens_0:12)_1:4)_1:15)_1:3,N.crassa_0:34)_1	0.047	((0.004000,0.507969),(0.534409,0.540863),(0.001208,0.500806),(0.504008,0.545092),(0.511882,0.555412),(0.538011,0.587388),(0.565384,0.072274),(0.385799,0.632972),(0.719178,0.608444),(0.655267,0.225704),(0.629252,0.696789),(0.294786,0.567953),(0.089429,0.243514),(0.602097,0.750000))	None	None	0.004	0.507969	0.534409	0.540863	0.001208	0.500806	0.504008	0.545092	0.511882	0.555412	0.538011	0.587388	0.565384	0.072274	0.385799	0.632972	0.719178	0.608444	0.655267	0.225704	0.629252	0.696789	0.294786	0.567953	0.089429	0.243514	0.602097	0.75
OG0000105	(((((((((906-72A_1:0.2,C.ros.YKD0085_1:0.2)_1:0.9,(C.chloroleuca67-1_1:0.02,570-77_3:0.02)_2:1.08)_2:0.1,C.ros.v2_3:1.2)_2:0.3,245-78_2:1.5)_2:1,C.solani_2:2.5)_2:1.8,192-96_5:4.3)_3:22.7,(F.solani_11:18,(F.gram_4:11,F.verticillioides_3:11)_4:7)_5:9)_5:4,(T.atroviride_2:16,(Trichoderma.reesei_11:12,T.virens_10:12)_8:4)_6:15)_5:3,N.crassa_0:34)_5	0	((0.507969,0.507969),(0.098003,0.576787),(0.002414,0.000806),(0.507968,0.046072),(0.523341,0.601789),(0.571744,0.652581),(0.245321,0.093917),(0.787157,0.828784),(0.005268,0.481433),(0.826833,0.528334),(0.824970,0.435568),(0.028367,0.080271),(0.090422,0.228678),(0.791627,0.105408))	serine-type endopeptidase activity ;proteolysis	Domain Peptidase S8/S53 domain	0.507969	0.507969	0.098003	0.576787	0.002414	0.000806	0.507968	0.046072	0.523341	0.601789	0.571744	0.652581	0.245321	0.093917	0.787157	0.828784	0.005268	0.481433	0.826833	0.528334	0.82497	0.435568	0.028367	0.080271	0.090422	0.228678	0.791627	0.105408
OG0000313	(((((((((906-72A_5:0.2,C.ros.YKD0085_1:0.2)_3:0.9,(C.chloroleuca67-1_1:0.02,570-77_3:0.02)_3:1.08)_3:0.1,C.ros.v2_2:1.2)_3:0.3,245-78_3:1.5)_3:1,C.solani_3:2.5)_3:1.8,192-96_5:4.3)_3:22.7,(F.solani_14:18,(F.gram_1:11,F.verticillioides_1:11)_1:7)_2:9)_2:4,(T.atroviride_0:16,(Trichoderma.reesei_0:12,T.virens_1:12)_1:4)_1:15)_2:3,N.crassa_0:34)_2	0	((0.000377,0.000100),(0.593093,0.608434),(0.000001,0.502411),(0.511881,0.178847),(0.534396,0.640762),(0.601733,0.701791),(0.661211,0.093917),(0.246995,0.715523),(0.000000,0.275890),(0.655267,0.655267),(0.710786,0.438689),(0.294786,0.567953),(0.243514,0.668060),(0.674078,0.625000))	None	Domain Heterokaryon incompatibility	0.000377	0.0001	0.593093	0.608434	1e-06	0.502411	0.511881	0.178847	0.534396	0.640762	0.601733	0.701791	0.661211	0.093917	0.246995	0.715523	0	0.27589	0.655267	0.655267	0.710786	0.438689	0.294786	0.567953	0.243514	0.66806	0.674078	0.625
OG0000272	(((((((((906-72A_3:0.2,C.ros.YKD0085_3:0.2)_3:0.9,(C.chloroleuca67-1_3:0.02,570-77_7:0.02)_5:1.08)_5:0.1,C.ros.v2_5:1.2)_5:0.3,245-78_5:1.5)_5:1,C.solani_7:2.5)_6:1.8,192-96_8:4.3)_6:22.7,(F.solani_0:18,(F.gram_0:11,F.verticillioides_0:11)_0:7)_0:9)_1:4,(T.atroviride_0:16,(Trichoderma.reesei_0:12,T.virens_0:12)_0:4)_0:15)_1:3,N.crassa_0:34)_1	0	((0.523341,0.523341),(0.006483,0.661085),(0.000003,0.000011),(0.519567,0.673598),(0.555353,0.701525),(0.267549,0.250384),(0.749340,0.121978),(0.009619,0.194330),(0.500000,0.500000),(0.500000,0.500000),(0.629252,0.282943),(0.500000,0.500000),(0.500000,0.500000),(0.602097,0.750000))	None	None	0.523341	0.523341	0.006483	0.661085	3e-06	1.1e-05	0.519567	0.673598	0.555353	0.701525	0.267549	0.250384	0.74934	0.121978	0.009619	0.19433	0.5	0.5	0.5	0.5	0.629252	0.282943	0.5	0.5	0.5	0.5	0.602097	0.75
OG0000045	(((((((((906-72A_6:0.2,C.ros.YKD0085_6:0.2)_6:0.9,(C.chloroleuca67-1_7:0.02,570-77_6:0.02)_6:1.08)_6:0.1,C.ros.v2_8:1.2)_6:0.3,245-78_6:1.5)_6:1,C.solani_5:2.5)_6:1.8,192-96_8:4.3)_6:22.7,(F.solani_11:18,(F.gram_2:11,F.verticillioides_5:11)_4:7)_5:9)_5:4,(T.atroviride_0:16,(Trichoderma.reesei_5:12,T.virens_3:12)_3:4)_3:15)_4:3,N.crassa_2:34)_4	0.007	((0.545060,0.545060),(0.661063,0.683000),(0.002418,0.504804),(0.523340,0.040174),(0.565285,0.725262),(0.673570,0.466882),(0.749340,0.121978),(0.419279,0.828784),(0.005268,0.481433),(0.167430,0.306311),(0.257840,0.594349),(0.020836,0.666265),(0.067010,0.807174),(0.763467,0.765625))	coenzyme binding ;cellular metabolic process ;catalytic activity	Domain NAD-dependent epimerase/dehydratase	0.54506	0.54506	0.661063	0.683	0.002418	0.504804	0.52334	0.040174	0.565285	0.725262	0.67357	0.466882	0.74934	0.121978	0.419279	0.828784	0.005268	0.481433	0.16743	0.306311	0.25784	0.594349	0.020836	0.666265	0.06701	0.807174	0.763467	0.765625
OG0000102	(((((((((906-72A_5:0.2,C.ros.YKD0085_6:0.2)_6:0.9,(C.chloroleuca67-1_6:0.02,570-77_7:0.02)_6:1.08)_6:0.1,C.ros.v2_7:1.2)_6:0.3,245-78_5:1.5)_6:1,C.solani_6:2.5)_6:1.8,192-96_8:4.3)_6:22.7,(F.solani_4:18,(F.gram_0:11,F.verticillioides_4:11)_2:7)_2:9)_2:4,(T.atroviride_0:16,(Trichoderma.reesei_0:12,T.virens_0:12)_0:4)_0:15)_2:3,N.crassa_1:34)_2	0.011	((0.067957,0.545060),(0.661063,0.683000),(0.504804,0.002418),(0.523340,0.134479),(0.565285,0.351908),(0.673570,0.791466),(0.749340,0.121978),(0.043419,0.715523),(0.124890,0.682999),(0.026380,0.061867),(0.710786,0.047223),(0.500000,0.500000),(0.500000,0.500000),(0.674078,0.875000))	oxidation-reduction process ;oxidoreductase activity	Domain FAD dependent oxidoreductase	0.067957	0.54506	0.661063	0.683	0.504804	0.002418	0.52334	0.134479	0.565285	0.351908	0.67357	0.791466	0.74934	0.121978	0.043419	0.715523	0.12489	0.682999	0.02638	0.061867	0.710786	0.047223	0.5	0.5	0.5	0.5	0.674078	0.875
OG0000135	(((((((((906-72A_4:0.2,C.ros.YKD0085_4:0.2)_4:0.9,(C.chloroleuca67-1_5:0.02,570-77_7:0.02)_5:1.08)_5:0.1,C.ros.v2_5:1.2)_5:0.3,245-78_6:1.5)_5:1,C.solani_5:2.5)_5:1.8,192-96_2:4.3)_4:22.7,(F.solani_3:18,(F.gram_5:11,F.verticillioides_3:11)_3:7)_3:9)_3:4,(T.atroviride_0:16,(Trichoderma.reesei_1:12,T.virens_3:12)_2:4)_2:15)_3:3,N.crassa_1:34)_3	0.004	((0.530754,0.530754),(0.215010,0.661085),(0.504008,0.000011),(0.519567,0.673598),(0.555353,0.138668),(0.652269,0.768559),(0.132424,0.139419),(0.391517,0.768606),(0.848679,0.735308),(0.117702,0.794220),(0.763920,0.532688),(0.052564,0.622385),(0.390758,0.181952),(0.725716,0.718750))	None	Family Cytochrome P450	0.530754	0.530754	0.21501	0.661085	0.504008	1.1e-05	0.519567	0.673598	0.555353	0.138668	0.652269	0.768559	0.132424	0.139419	0.391517	0.768606	0.848679	0.735308	0.117702	0.79422	0.76392	0.532688	0.052564	0.622385	0.390758	0.181952	0.725716	0.71875
OG0001128	(((((((((906-72A_1:0.2,C.ros.YKD0085_2:0.2)_2:0.9,(C.chloroleuca67-1_1:0.02,570-77_4:0.02)_2:1.08)_2:0.1,C.ros.v2_5:1.2)_2:0.3,245-78_1:1.5)_2:1,C.solani_2:2.5)_2:1.8,192-96_3:4.3)_2:22.7,(F.solani_1:18,(F.gram_1:11,F.verticillioides_1:11)_1:7)_1:9)_1:4,(T.atroviride_0:16,(Trichoderma.reesei_1:12,T.virens_1:12)_1:4)_1:15)_1:3,N.crassa_0:34)_1	0	((0.023621,0.515747),(0.565307,0.576787),(0.002414,0.000002),(0.507968,0.000183),(0.523341,0.152862),(0.571744,0.652581),(0.618237,0.145838),(0.184379,0.632972),(0.719178,0.608444),(0.655267,0.655267),(0.629252,0.696789),(0.294786,0.567953),(0.668060,0.668060),(0.602097,0.750000))	None	Family Cytochrome P450	0.023621	0.515747	0.565307	0.576787	0.002414	2e-06	0.507968	0.000183	0.523341	0.152862	0.571744	0.652581	0.618237	0.145838	0.184379	0.632972	0.719178	0.608444	0.655267	0.655267	0.629252	0.696789	0.294786	0.567953	0.66806	0.66806	0.602097	0.75
OG0000787	(((((((((906-72A_2:0.2,C.ros.YKD0085_2:0.2)_2:0.9,(C.chloroleuca67-1_4:0.02,570-77_8:0.02)_4:1.08)_2:0.1,C.ros.v2_2:1.2)_2:0.3,245-78_2:1.5)_2:1,C.solani_2:2.5)_2:1.8,192-96_3:4.3)_2:22.7,(F.solani_1:18,(F.gram_1:11,F.verticillioides_1:11)_1:7)_1:9)_1:4,(T.atroviride_0:16,(Trichoderma.reesei_0:12,T.virens_0:12)_0:4)_0:15)_1:3,N.crassa_0:34)_1	0	((0.515747,0.515747),(0.565307,0.004206),(0.503210,0.000000),(0.507968,0.584179),(0.523341,0.601789),(0.571744,0.652581),(0.618237,0.145838),(0.184379,0.632972),(0.719178,0.608444),(0.655267,0.655267),(0.629252,0.282943),(0.500000,0.500000),(0.500000,0.500000),(0.602097,0.750000))	None	Family Glycoside hydrolase, family 61	0.515747	0.515747	0.565307	0.004206	0.50321	0	0.507968	0.584179	0.523341	0.601789	0.571744	0.652581	0.618237	0.145838	0.184379	0.632972	0.719178	0.608444	0.655267	0.655267	0.629252	0.282943	0.5	0.5	0.5	0.5	0.602097	0.75
OG0000418	(((((((((906-72A_1:0.2,C.ros.YKD0085_2:0.2)_2:0.9,(C.chloroleuca67-1_1:0.02,570-77_4:0.02)_2:1.08)_2:0.1,C.ros.v2_1:1.2)_2:0.3,245-78_2:1.5)_2:1,C.solani_3:2.5)_2:1.8,192-96_3:4.3)_2:22.7,(F.solani_3:18,(F.gram_2:11,F.verticillioides_2:11)_2:7)_2:9)_2:4,(T.atroviride_1:16,(Trichoderma.reesei_6:12,T.virens_4:12)_4:4)_3:15)_2:3,N.crassa_1:34)_2	0	((0.023621,0.515747),(0.565307,0.576787),(0.002414,0.000002),(0.507968,0.126363),(0.523341,0.601789),(0.571744,0.091011),(0.618237,0.145838),(0.411660,0.715523),(0.244689,0.682999),(0.742472,0.742472),(0.710786,0.216566),(0.182980,0.104515),(0.099756,0.837932),(0.674078,0.875000))	None	None	0.023621	0.515747	0.565307	0.576787	0.002414	2e-06	0.507968	0.126363	0.523341	0.601789	0.571744	0.091011	0.618237	0.145838	0.41166	0.715523	0.244689	0.682999	0.742472	0.742472	0.710786	0.216566	0.18298	0.104515	0.099756	0.837932	0.674078	0.875
OG0000766	(((((((((906-72A_2:0.2,C.ros.YKD0085_2:0.2)_2:0.9,(C.chloroleuca67-1_2:0.02,570-77_4:0.02)_2:1.08)_2:0.1,C.ros.v2_7:1.2)_2:0.3,245-78_2:1.5)_2:1,C.solani_2:2.5)_2:1.8,192-96_3:4.3)_2:22.7,(F.solani_1:18,(F.gram_1:11,F.verticillioides_1:11)_1:7)_1:9)_1:4,(T.atroviride_0:16,(Trichoderma.reesei_0:12,T.virens_0:12)_0:4)_0:15)_1:3,N.crassa_1:34)_1	0.001	((0.515747,0.515747),(0.565307,0.576787),(0.501609,0.000002),(0.507968,0.000001),(0.523341,0.601789),(0.571744,0.652581),(0.618237,0.145838),(0.184379,0.632972),(0.719178,0.608444),(0.655267,0.655267),(0.629252,0.282943),(0.500000,0.500000),(0.500000,0.500000),(0.602097,0.375000))	catalytic activity ;metabolic process	Domain Glutamine synthetase, catalytic domain;N/A	0.515747	0.515747	0.565307	0.576787	0.501609	2e-06	0.507968	1e-06	0.523341	0.601789	0.571744	0.652581	0.618237	0.145838	0.184379	0.632972	0.719178	0.608444	0.655267	0.655267	0.629252	0.282943	0.5	0.5	0.5	0.5	0.602097	0.375
OG0001698	(((((((((906-72A_4:0.2,C.ros.YKD0085_3:0.2)_3:0.9,(C.chloroleuca67-1_0:0.02,570-77_1:0.02)_1:1.08)_2:0.1,C.ros.v2_5:1.2)_2:0.3,245-78_2:1.5)_2:1,C.solani_1:2.5)_2:1.8,192-96_3:4.3)_2:22.7,(F.solani_1:18,(F.gram_0:11,F.verticillioides_0:11)_0:7)_1:9)_1:4,(T.atroviride_0:16,(Trichoderma.reesei_0:12,T.virens_0:12)_0:4)_0:15)_1:3,N.crassa_0:34)_1	0.001	((0.011999,0.523341),(0.034983,0.115252),(0.001208,0.500806),(0.507968,0.000183),(0.523341,0.601789),(0.571744,0.229587),(0.618237,0.145838),(0.184379,0.632972),(0.719178,0.159355),(0.500000,0.500000),(0.629252,0.282943),(0.500000,0.500000),(0.500000,0.500000),(0.602097,0.750000))	None	None	0.011999	0.523341	0.034983	0.115252	0.001208	0.500806	0.507968	0.000183	0.523341	0.601789	0.571744	0.229587	0.618237	0.145838	0.184379	0.632972	0.719178	0.159355	0.5	0.5	0.629252	0.282943	0.5	0.5	0.5	0.5	0.602097	0.75
OG0000645	(((((((((906-72A_2:0.2,C.ros.YKD0085_1:0.2)_2:0.9,(C.chloroleuca67-1_1:0.02,570-77_2:0.02)_2:1.08)_2:0.1,C.ros.v2_3:1.2)_2:0.3,245-78_4:1.5)_2:1,C.solani_2:2.5)_2:1.8,192-96_3:4.3)_2:22.7,(F.solani_5:18,(F.gram_1:11,F.verticillioides_5:11)_3:7)_3:9)_2:4,(T.atroviride_0:16,(Trichoderma.reesei_0:12,T.virens_1:12)_1:4)_1:15)_2:3,N.crassa_0:34)_2	0.003	((0.515747,0.023621),(0.565307,0.576787),(0.002414,0.501609),(0.507968,0.046072),(0.523341,0.007754),(0.571744,0.652581),(0.618237,0.145838),(0.411660,0.141434),(0.107390,0.735308),(0.057244,0.117702),(0.710786,0.438689),(0.294786,0.567953),(0.243514,0.668060),(0.674078,0.625000))	nucleus ;zinc ion binding ;DNA binding ;transcription, DNA-templated	Domain Transcription factor domain, fungi	0.515747	0.023621	0.565307	0.576787	0.002414	0.501609	0.507968	0.046072	0.523341	0.007754	0.571744	0.652581	0.618237	0.145838	0.41166	0.141434	0.10739	0.735308	0.057244	0.117702	0.710786	0.438689	0.294786	0.567953	0.243514	0.66806	0.674078	0.625
OG0000883	(((((((((906-72A_0:0.2,C.ros.YKD0085_0:0.2)_0:0.9,(C.chloroleuca67-1_1:0.02,570-77_2:0.02)_2:1.08)_2:0.1,C.ros.v2_2:1.2)_2:0.3,245-78_2:1.5)_2:1,C.solani_1:2.5)_2:1.8,192-96_3:4.3)_2:22.7,(F.solani_4:18,(F.gram_1:11,F.verticillioides_5:11)_3:7)_3:9)_2:4,(T.atroviride_2:16,(Trichoderma.reesei_1:12,T.virens_2:12)_2:4)_2:15)_2:3,N.crassa_0:34)_2	0.014	((0.500000,0.500000),(0.000769,0.576787),(0.002414,0.501609),(0.507968,0.584179),(0.523341,0.601789),(0.571744,0.229587),(0.618237,0.145838),(0.411660,0.141434),(0.343973,0.735308),(0.057244,0.117702),(0.710786,0.786436),(0.794728,0.622385),(0.390758,0.756858),(0.674078,0.625000))	None	None	0.5	0.5	0.000769	0.576787	0.002414	0.501609	0.507968	0.584179	0.523341	0.601789	0.571744	0.229587	0.618237	0.145838	0.41166	0.141434	0.343973	0.735308	0.057244	0.117702	0.710786	0.786436	0.794728	0.622385	0.390758	0.756858	0.674078	0.625
OG0004017	(((((((((906-72A_1:0.2,C.ros.YKD0085_0:0.2)_1:0.9,(C.chloroleuca67-1_2:0.02,570-77_1:0.02)_2:1.08)_2:0.1,C.ros.v2_2:1.2)_2:0.3,245-78_2:1.5)_2:1,C.solani_1:2.5)_2:1.8,192-96_3:4.3)_2:22.7,(F.solani_1:18,(F.gram_1:11,F.verticillioides_0:11)_1:7)_1:9)_1:4,(T.atroviride_0:16,(Trichoderma.reesei_1:12,T.virens_0:12)_1:4)_1:15)_1:3,N.crassa_0:34)_1	0.022	((0.507969,0.011937),(0.098003,0.576787),(0.501609,0.002414),(0.507968,0.584179),(0.523341,0.601789),(0.571744,0.229587),(0.618237,0.145838),(0.184379,0.632972),(0.719178,0.608444),(0.655267,0.225704),(0.629252,0.696789),(0.294786,0.567953),(0.668060,0.243514),(0.602097,0.750000))	None	None	0.507969	0.011937	0.098003	0.576787	0.501609	0.002414	0.507968	0.584179	0.523341	0.601789	0.571744	0.229587	0.618237	0.145838	0.184379	0.632972	0.719178	0.608444	0.655267	0.225704	0.629252	0.696789	0.294786	0.567953	0.66806	0.243514	0.602097	0.75
OG0000353	(((((((((906-72A_1:0.2,C.ros.YKD0085_1:0.2)_1:0.9,(C.chloroleuca67-1_1:0.02,570-77_2:0.02)_1:1.08)_1:0.1,C.ros.v2_1:1.2)_1:0.3,245-78_2:1.5)_1:1,C.solani_1:2.5)_1:1.8,192-96_3:4.3)_2:22.7,(F.solani_5:18,(F.gram_2:11,F.verticillioides_2:11)_2:7)_3:9)_3:4,(T.atroviride_2:16,(Trichoderma.reesei_9:12,T.virens_6:12)_5:4)_4:15)_3:3,N.crassa_0:34)_3	0.031	((0.507969,0.507969),(0.534409,0.540863),(0.500806,0.000403),(0.504008,0.545092),(0.511882,0.028426),(0.538011,0.587388),(0.177650,0.145838),(0.902109,0.768606),(0.107390,0.362979),(0.742472,0.742472),(0.763920,0.308349),(0.245396,0.137603),(0.016524,0.384002),(0.725716,0.406250))	None	None	0.507969	0.507969	0.534409	0.540863	0.500806	0.000403	0.504008	0.545092	0.511882	0.028426	0.538011	0.587388	0.17765	0.145838	0.902109	0.768606	0.10739	0.362979	0.742472	0.742472	0.76392	0.308349	0.245396	0.137603	0.016524	0.384002	0.725716	0.40625
OG0000622	(((((((((906-72A_3:0.2,C.ros.YKD0085_2:0.2)_2:0.9,(C.chloroleuca67-1_2:0.02,570-77_2:0.02)_2:1.08)_2:0.1,C.ros.v2_4:1.2)_2:0.3,245-78_2:1.5)_2:1,C.solani_2:2.5)_2:1.8,192-96_3:4.3)_2:22.7,(F.solani_8:18,(F.gram_1:11,F.verticillioides_1:11)_1:7)_1:9)_1:4,(T.atroviride_0:16,(Trichoderma.reesei_0:12,T.virens_1:12)_1:4)_1:15)_1:3,N.crassa_0:34)_1	0.04	((0.008000,0.515747),(0.565307,0.576787),(0.501609,0.501609),(0.507968,0.005126),(0.523341,0.601789),(0.571744,0.652581),(0.618237,0.145838),(0.184379,0.632972),(0.000029,0.608444),(0.655267,0.655267),(0.629252,0.696789),(0.294786,0.567953),(0.243514,0.668060),(0.602097,0.750000))	response to stress ;integral component of membrane	Family RTA-like protein	0.008	0.515747	0.565307	0.576787	0.501609	0.501609	0.507968	0.005126	0.523341	0.601789	0.571744	0.652581	0.618237	0.145838	0.184379	0.632972	2.9e-05	0.608444	0.655267	0.655267	0.629252	0.696789	0.294786	0.567953	0.243514	0.66806	0.602097	0.75
OG0001479	(((((((((906-72A_1:0.2,C.ros.YKD0085_4:0.2)_2:0.9,(C.chloroleuca67-1_2:0.02,570-77_2:0.02)_2:1.08)_2:0.1,C.ros.v2_2:1.2)_2:0.3,245-78_2:1.5)_2:1,C.solani_2:2.5)_2:1.8,192-96_3:4.3)_2:22.7,(F.solani_2:18,(F.gram_0:11,F.verticillioides_0:11)_0:7)_1:9)_1:4,(T.atroviride_0:16,(Trichoderma.reesei_0:12,T.virens_1:12)_1:4)_1:15)_1:3,N.crassa_0:34)_1	0.047	((0.023621,0.000159),(0.565307,0.576787),(0.501609,0.501609),(0.507968,0.584179),(0.523341,0.601789),(0.571744,0.652581),(0.618237,0.145838),(0.184379,0.632972),(0.117419,0.159355),(0.500000,0.500000),(0.629252,0.696789),(0.294786,0.567953),(0.243514,0.668060),(0.602097,0.750000))	None	Domain Zinc finger, MYND-type	0.023621	0.000159	0.565307	0.576787	0.501609	0.501609	0.507968	0.584179	0.523341	0.601789	0.571744	0.652581	0.618237	0.145838	0.184379	0.632972	0.117419	0.159355	0.5	0.5	0.629252	0.696789	0.294786	0.567953	0.243514	0.66806	0.602097	0.75
OG0010362	(((((((((906-72A_2:0.2,C.ros.YKD0085_1:0.2)_1:0.9,(C.chloroleuca67-1_0:0.02,570-77_1:0.02)_1:1.08)_1:0.1,C.ros.v2_0:1.2)_1:0.3,245-78_1:1.5)_1:1,C.solani_2:2.5)_2:1.8,192-96_3:4.3)_2:22.7,(F.solani_0:18,(F.gram_0:11,F.verticillioides_0:11)_0:7)_0:9)_1:4,(T.atroviride_0:16,(Trichoderma.reesei_0:12,T.virens_0:12)_0:4)_0:15)_1:3,N.crassa_0:34)_1	0.047	((0.004000,0.507969),(0.534409,0.540863),(0.001208,0.500806),(0.504008,0.067105),(0.511882,0.555412),(0.107673,0.652581),(0.618237,0.145838),(0.184379,0.194330),(0.500000,0.500000),(0.500000,0.500000),(0.629252,0.282943),(0.500000,0.500000),(0.500000,0.500000),(0.602097,0.750000))	None	None	0.004	0.507969	0.534409	0.540863	0.001208	0.500806	0.504008	0.067105	0.511882	0.555412	0.107673	0.652581	0.618237	0.145838	0.184379	0.19433	0.5	0.5	0.5	0.5	0.629252	0.282943	0.5	0.5	0.5	0.5	0.602097	0.75
OG0000002	(((((((((906-72A_21:0.2,C.ros.YKD0085_13:0.2)_15:0.9,(C.chloroleuca67-1_26:0.02,570-77_26:0.02)_26:1.08)_15:0.1,C.ros.v2_4:1.2)_13:0.3,245-78_4:1.5)_13:1,C.solani_21:2.5)_15:1.8,192-96_18:4.3)_15:22.7,(F.solani_17:18,(F.gram_8:11,F.verticillioides_11:11)_10:7)_11:9)_10:4,(T.atroviride_5:16,(Trichoderma.reesei_7:12,T.virens_10:12)_8:4)_8:15)_9:3,N.crassa_3:34)_8	0.001	((0.000000,0.003218),(0.778036,0.000000),(0.520325,0.520325),(0.001858,0.000000),(0.625857,0.000000),(0.058758,0.002131),(0.853557,0.152670),(0.163903,0.479599),(0.033924,0.644961),(0.375678,0.523433),(0.446962,0.731943),(0.204112,0.791566),(0.682321,0.228678),(0.352932,0.263626))	metabolic process ;oxidation-reduction process ;oxidoreductase activity	Domain Aldehyde dehydrogenase domain	0	0.003218	0.778036	0	0.520325	0.520325	0.001858	0	0.625857	0	0.058758	0.002131	0.853557	0.15267	0.163903	0.479599	0.033924	0.644961	0.375678	0.523433	0.446962	0.731943	0.204112	0.791566	0.682321	0.228678	0.352932	0.263626
OG0000064	(((((((((906-72A_3:0.2,C.ros.YKD0085_5:0.2)_5:0.9,(C.chloroleuca67-1_4:0.02,570-77_6:0.02)_5:1.08)_5:0.1,C.ros.v2_5:1.2)_5:0.3,245-78_6:1.5)_5:1,C.solani_5:2.5)_5:1.8,192-96_3:4.3)_5:22.7,(F.solani_10:18,(F.gram_8:11,F.verticillioides_4:11)_6:7)_6:9)_5:4,(T.atroviride_1:16,(Trichoderma.reesei_1:12,T.virens_7:12)_3:4)_3:15)_4:3,N.crassa_1:34)_4	0	((0.000327,0.537993),(0.640680,0.661085),(0.006015,0.002015),(0.519567,0.673598),(0.555353,0.138668),(0.652269,0.768559),(0.725328,0.180083),(0.652539,0.314939),(0.059288,0.821130),(0.148314,0.252981),(0.257840,0.594349),(0.182980,0.666265),(0.134433,0.004604),(0.763467,0.488281))	None	None	0.000327	0.537993	0.64068	0.661085	0.006015	0.002015	0.519567	0.673598	0.555353	0.138668	0.652269	0.768559	0.725328	0.180083	0.652539	0.314939	0.059288	0.82113	0.148314	0.252981	0.25784	0.594349	0.18298	0.666265	0.134433	0.004604	0.763467	0.488281
OG0000081	(((((((((906-72A_5:0.2,C.ros.YKD0085_6:0.2)_6:0.9,(C.chloroleuca67-1_5:0.02,570-77_5:0.02)_5:1.08)_6:0.1,C.ros.v2_9:1.2)_6:0.3,245-78_6:1.5)_6:1,C.solani_7:2.5)_6:1.8,192-96_3:4.3)_5:22.7,(F.solani_7:18,(F.gram_4:11,F.verticillioides_3:11)_4:7)_4:9)_3:4,(T.atroviride_0:16,(Trichoderma.reesei_1:12,T.virens_1:12)_1:4)_1:15)_2:3,N.crassa_2:34)_2	0.035	((0.067957,0.545060),(0.661063,0.282696),(0.504008,0.504008),(0.523340,0.003495),(0.565285,0.725262),(0.673570,0.250384),(0.162926,0.180083),(0.179152,0.207039),(0.088749,0.772831),(0.826833,0.528334),(0.137231,0.438689),(0.294786,0.567953),(0.668060,0.668060),(0.674078,0.406250))	None	None	0.067957	0.54506	0.661063	0.282696	0.504008	0.504008	0.52334	0.003495	0.565285	0.725262	0.67357	0.250384	0.162926	0.180083	0.179152	0.207039	0.088749	0.772831	0.826833	0.528334	0.137231	0.438689	0.294786	0.567953	0.66806	0.66806	0.674078	0.40625
OG0002112	(((((((((906-72A_0:0.2,C.ros.YKD0085_0:0.2)_0:0.9,(C.chloroleuca67-1_0:0.02,570-77_0:0.02)_0:1.08)_0:0.1,C.ros.v2_16:1.2)_1:0.3,245-78_0:1.5)_1:1,C.solani_0:2.5)_1:1.8,192-96_0:4.3)_1:22.7,(F.solani_2:18,(F.gram_0:11,F.verticillioides_0:11)_0:7)_1:9)_1:4,(T.atroviride_0:16,(Trichoderma.reesei_0:12,T.virens_0:12)_0:4)_0:15)_1:3,N.crassa_0:34)_1	0	((0.500000,0.500000),(0.500000,0.500000),(0.500000,0.500000),(0.006008,0.000000),(0.511882,0.082304),(0.538011,0.128985),(0.565384,0.199826),(0.385799,0.632972),(0.117419,0.159355),(0.500000,0.500000),(0.629252,0.282943),(0.500000,0.500000),(0.500000,0.500000),(0.602097,0.750000))	None	None	0.5	0.5	0.5	0.5	0.5	0.5	0.006008	0	0.511882	0.082304	0.538011	0.128985	0.565384	0.199826	0.385799	0.632972	0.117419	0.159355	0.5	0.5	0.629252	0.282943	0.5	0.5	0.5	0.5	0.602097	0.75
OG0002114	(((((((((906-72A_0:0.2,C.ros.YKD0085_1:0.2)_1:0.9,(C.chloroleuca67-1_0:0.02,570-77_0:0.02)_0:1.08)_1:0.1,C.ros.v2_15:1.2)_1:0.3,245-78_0:1.5)_1:1,C.solani_0:2.5)_1:1.8,192-96_0:4.3)_1:22.7,(F.solani_0:18,(F.gram_0:11,F.verticillioides_0:11)_0:7)_0:9)_1:4,(T.atroviride_0:16,(Trichoderma.reesei_1:12,T.virens_1:12)_1:4)_1:15)_1:3,N.crassa_0:34)_1	0	((0.011937,0.507969),(0.534409,0.060859),(0.500000,0.500000),(0.504008,0.000000),(0.511882,0.082304),(0.538011,0.128985),(0.565384,0.199826),(0.385799,0.194330),(0.500000,0.500000),(0.500000,0.500000),(0.629252,0.696789),(0.294786,0.567953),(0.668060,0.668060),(0.602097,0.750000))	None	None	0.011937	0.507969	0.534409	0.060859	0.5	0.5	0.504008	0	0.511882	0.082304	0.538011	0.128985	0.565384	0.199826	0.385799	0.19433	0.5	0.5	0.5	0.5	0.629252	0.696789	0.294786	0.567953	0.66806	0.66806	0.602097	0.75
OG0000698	(((((((((906-72A_1:0.2,C.ros.YKD0085_3:0.2)_3:0.9,(C.chloroleuca67-1_3:0.02,570-77_4:0.02)_3:1.08)_3:0.1,C.ros.v2_14:1.2)_3:0.3,245-78_0:1.5)_1:1,C.solani_0:2.5)_1:1.8,192-96_0:4.3)_1:22.7,(F.solani_1:18,(F.gram_0:11,F.verticillioides_0:11)_0:7)_1:9)_1:4,(T.atroviride_0:16,(Trichoderma.reesei_1:12,T.virens_2:12)_1:4)_1:15)_1:3,N.crassa_0:34)_1	0	((0.000100,0.523341),(0.593093,0.608434),(0.502411,0.001209),(0.511881,0.000000),(0.000071,0.082304),(0.538011,0.128985),(0.565384,0.199826),(0.385799,0.632972),(0.719178,0.159355),(0.500000,0.500000),(0.629252,0.696789),(0.294786,0.567953),(0.668060,0.089429),(0.602097,0.750000))	None	None	0.0001	0.523341	0.593093	0.608434	0.502411	0.001209	0.511881	0	7.1e-05	0.082304	0.538011	0.128985	0.565384	0.199826	0.385799	0.632972	0.719178	0.159355	0.5	0.5	0.629252	0.696789	0.294786	0.567953	0.66806	0.089429	0.602097	0.75
OG0001384	(((((((((906-72A_2:0.2,C.ros.YKD0085_1:0.2)_1:0.9,(C.chloroleuca67-1_1:0.02,570-77_1:0.02)_1:1.08)_1:0.1,C.ros.v2_12:1.2)_1:0.3,245-78_0:1.5)_1:1,C.solani_0:2.5)_1:1.8,192-96_0:4.3)_1:22.7,(F.solani_3:18,(F.gram_0:11,F.verticillioides_0:11)_0:7)_1:9)_1:4,(T.atroviride_0:16,(Trichoderma.reesei_1:12,T.virens_1:12)_1:4)_1:15)_1:3,N.crassa_0:34)_1	0	((0.004000,0.507969),(0.534409,0.540863),(0.500806,0.500806),(0.504008,0.000000),(0.511882,0.082304),(0.538011,0.128985),(0.565384,0.199826),(0.385799,0.632972),(0.029422,0.159355),(0.500000,0.500000),(0.629252,0.696789),(0.294786,0.567953),(0.668060,0.668060),(0.602097,0.750000))	None	None	0.004	0.507969	0.534409	0.540863	0.500806	0.500806	0.504008	0	0.511882	0.082304	0.538011	0.128985	0.565384	0.199826	0.385799	0.632972	0.029422	0.159355	0.5	0.5	0.629252	0.696789	0.294786	0.567953	0.66806	0.66806	0.602097	0.75
OG0001887	(((((((((906-72A_2:0.2,C.ros.YKD0085_1:0.2)_2:0.9,(C.chloroleuca67-1_0:0.02,570-77_2:0.02)_2:1.08)_2:0.1,C.ros.v2_11:1.2)_2:0.3,245-78_0:1.5)_1:1,C.solani_0:2.5)_1:1.8,192-96_0:4.3)_1:22.7,(F.solani_3:18,(F.gram_0:11,F.verticillioides_0:11)_0:7)_1:9)_1:4,(T.atroviride_0:16,(Trichoderma.reesei_0:12,T.virens_0:12)_0:4)_0:15)_1:3,N.crassa_0:34)_1	0	((0.515747,0.023621),(0.565307,0.576787),(0.000000,0.501609),(0.507968,0.000000),(0.005976,0.082304),(0.538011,0.128985),(0.565384,0.199826),(0.385799,0.632972),(0.029422,0.159355),(0.500000,0.500000),(0.629252,0.282943),(0.500000,0.500000),(0.500000,0.500000),(0.602097,0.750000))	oxidation-reduction process ;oxidoreductase activity ;zinc ion binding	Domain Alcohol dehydrogenase, N-terminal;Domain Alcohol dehydrogenase, C-terminal	0.515747	0.023621	0.565307	0.576787	0	0.501609	0.507968	0	0.005976	0.082304	0.538011	0.128985	0.565384	0.199826	0.385799	0.632972	0.029422	0.159355	0.5	0.5	0.629252	0.282943	0.5	0.5	0.5	0.5	0.602097	0.75
OG0002453	(((((((((906-72A_1:0.2,C.ros.YKD0085_2:0.2)_1:0.9,(C.chloroleuca67-1_0:0.02,570-77_0:0.02)_0:1.08)_1:0.1,C.ros.v2_11:1.2)_1:0.3,245-78_1:1.5)_1:1,C.solani_1:2.5)_1:1.8,192-96_0:4.3)_1:22.7,(F.solani_0:18,(F.gram_0:11,F.verticillioides_1:11)_1:7)_1:9)_1:4,(T.atroviride_0:16,(Trichoderma.reesei_0:12,T.virens_0:12)_0:4)_0:15)_1:3,N.crassa_0:34)_1	0	((0.507969,0.004000),(0.534409,0.060859),(0.500000,0.500000),(0.504008,0.000000),(0.511882,0.555412),(0.538011,0.587388),(0.565384,0.199826),(0.385799,0.632972),(0.313070,0.608444),(0.225704,0.655267),(0.629252,0.282943),(0.500000,0.500000),(0.500000,0.500000),(0.602097,0.750000))	None	None	0.507969	0.004	0.534409	0.060859	0.5	0.5	0.504008	0	0.511882	0.555412	0.538011	0.587388	0.565384	0.199826	0.385799	0.632972	0.31307	0.608444	0.225704	0.655267	0.629252	0.282943	0.5	0.5	0.5	0.5	0.602097	0.75
OG0010328	(((((((((906-72A_0:0.2,C.ros.YKD0085_1:0.2)_1:0.9,(C.chloroleuca67-1_0:0.02,570-77_0:0.02)_0:1.08)_1:0.1,C.ros.v2_8:1.2)_1:0.3,245-78_1:1.5)_1:1,C.solani_0:2.5)_1:1.8,192-96_0:4.3)_1:22.7,(F.solani_0:18,(F.gram_0:11,F.verticillioides_0:11)_0:7)_0:9)_1:4,(T.atroviride_0:16,(Trichoderma.reesei_0:12,T.virens_0:12)_0:4)_0:15)_1:3,N.crassa_0:34)_1	0	((0.011937,0.507969),(0.534409,0.060859),(0.500000,0.500000),(0.504008,0.000000),(0.511882,0.555412),(0.538011,0.128985),(0.565384,0.199826),(0.385799,0.194330),(0.500000,0.500000),(0.500000,0.500000),(0.629252,0.282943),(0.500000,0.500000),(0.500000,0.500000),(0.602097,0.750000))	None	None	0.011937	0.507969	0.534409	0.060859	0.5	0.5	0.504008	0	0.511882	0.555412	0.538011	0.128985	0.565384	0.199826	0.385799	0.19433	0.5	0.5	0.5	0.5	0.629252	0.282943	0.5	0.5	0.5	0.5	0.602097	0.75
OG0004195	(((((((((906-72A_1:0.2,C.ros.YKD0085_0:0.2)_1:0.9,(C.chloroleuca67-1_1:0.02,570-77_2:0.02)_1:1.08)_1:0.1,C.ros.v2_8:1.2)_1:0.3,245-78_0:1.5)_1:1,C.solani_2:2.5)_1:1.8,192-96_0:4.3)_1:22.7,(F.solani_0:18,(F.gram_1:11,F.verticillioides_0:11)_1:7)_1:9)_1:4,(T.atroviride_0:16,(Trichoderma.reesei_0:12,T.virens_0:12)_0:4)_0:15)_1:3,N.crassa_0:34)_1	0	((0.507969,0.011937),(0.534409,0.540863),(0.500806,0.000403),(0.504008,0.000000),(0.511882,0.082304),(0.538011,0.045407),(0.565384,0.199826),(0.385799,0.632972),(0.313070,0.608444),(0.655267,0.225704),(0.629252,0.282943),(0.500000,0.500000),(0.500000,0.500000),(0.602097,0.750000))	cytoplasm ;regulation of transcription, DNA-templated ;nucleus ;circadian rhythm	Family Frequency clock protein	0.507969	0.011937	0.534409	0.540863	0.500806	0.000403	0.504008	0	0.511882	0.082304	0.538011	0.045407	0.565384	0.199826	0.385799	0.632972	0.31307	0.608444	0.655267	0.225704	0.629252	0.282943	0.5	0.5	0.5	0.5	0.602097	0.75
OG0001893	(((((((((906-72A_2:0.2,C.ros.YKD0085_3:0.2)_2:0.9,(C.chloroleuca67-1_2:0.02,570-77_1:0.02)_2:1.08)_2:0.1,C.ros.v2_8:1.2)_2:0.3,245-78_1:1.5)_1:1,C.solani_1:2.5)_1:1.8,192-96_0:4.3)_1:22.7,(F.solani_0:18,(F.gram_0:11,F.verticillioides_0:11)_0:7)_0:9)_1:4,(T.atroviride_0:16,(Trichoderma.reesei_0:12,T.virens_0:12)_0:4)_0:15)_1:3,N.crassa_0:34)_1	0	((0.515747,0.008000),(0.565307,0.576787),(0.501609,0.002414),(0.507968,0.000000),(0.005976,0.555412),(0.538011,0.587388),(0.565384,0.199826),(0.385799,0.194330),(0.500000,0.500000),(0.500000,0.500000),(0.629252,0.282943),(0.500000,0.500000),(0.500000,0.500000),(0.602097,0.750000))	None	None	0.515747	0.008	0.565307	0.576787	0.501609	0.002414	0.507968	0	0.005976	0.555412	0.538011	0.587388	0.565384	0.199826	0.385799	0.19433	0.5	0.5	0.5	0.5	0.629252	0.282943	0.5	0.5	0.5	0.5	0.602097	0.75
OG0011053	(((((((((906-72A_0:0.2,C.ros.YKD0085_0:0.2)_0:0.9,(C.chloroleuca67-1_0:0.02,570-77_2:0.02)_1:1.08)_1:0.1,C.ros.v2_7:1.2)_1:0.3,245-78_0:1.5)_1:1,C.solani_0:2.5)_1:1.8,192-96_0:4.3)_1:22.7,(F.solani_0:18,(F.gram_0:11,F.verticillioides_0:11)_0:7)_0:9)_1:4,(T.atroviride_0:16,(Trichoderma.reesei_0:12,T.virens_0:12)_0:4)_0:15)_1:3,N.crassa_0:34)_1	0	((0.500000,0.500000),(0.051306,0.540863),(0.001208,0.000403),(0.504008,0.000000),(0.511882,0.082304),(0.538011,0.128985),(0.565384,0.199826),(0.385799,0.194330),(0.500000,0.500000),(0.500000,0.500000),(0.629252,0.282943),(0.500000,0.500000),(0.500000,0.500000),(0.602097,0.750000))	None	Homologous_superfamily HAD superfamily	0.5	0.5	0.051306	0.540863	0.001208	0.000403	0.504008	0	0.511882	0.082304	0.538011	0.128985	0.565384	0.199826	0.385799	0.19433	0.5	0.5	0.5	0.5	0.629252	0.282943	0.5	0.5	0.5	0.5	0.602097	0.75
OG0007782	(((((((((906-72A_0:0.2,C.ros.YKD0085_3:0.2)_2:0.9,(C.chloroleuca67-1_1:0.02,570-77_2:0.02)_2:1.08)_2:0.1,C.ros.v2_7:1.2)_2:0.3,245-78_0:1.5)_1:1,C.solani_0:2.5)_1:1.8,192-96_0:4.3)_1:22.7,(F.solani_1:18,(F.gram_0:11,F.verticillioides_0:11)_0:7)_1:9)_1:4,(T.atroviride_0:16,(Trichoderma.reesei_0:12,T.virens_0:12)_0:4)_0:15)_1:3,N.crassa_0:34)_1	0	((0.000034,0.008000),(0.565307,0.576787),(0.002414,0.501609),(0.507968,0.000001),(0.005976,0.082304),(0.538011,0.128985),(0.565384,0.199826),(0.385799,0.632972),(0.719178,0.159355),(0.500000,0.500000),(0.629252,0.282943),(0.500000,0.500000),(0.500000,0.500000),(0.602097,0.750000))	None	None	3.4e-05	0.008	0.565307	0.576787	0.002414	0.501609	0.507968	1e-06	0.005976	0.082304	0.538011	0.128985	0.565384	0.199826	0.385799	0.632972	0.719178	0.159355	0.5	0.5	0.629252	0.282943	0.5	0.5	0.5	0.5	0.602097	0.75
OG0010336	(((((((((906-72A_0:0.2,C.ros.YKD0085_0:0.2)_0:0.9,(C.chloroleuca67-1_0:0.02,570-77_4:0.02)_1:1.08)_1:0.1,C.ros.v2_6:1.2)_1:0.3,245-78_0:1.5)_1:1,C.solani_0:2.5)_1:1.8,192-96_0:4.3)_1:22.7,(F.solani_0:18,(F.gram_0:11,F.verticillioides_0:11)_0:7)_0:9)_1:4,(T.atroviride_0:16,(Trichoderma.reesei_0:12,T.virens_0:12)_0:4)_0:15)_1:3,N.crassa_0:34)_1	0	((0.500000,0.500000),(0.051306,0.540863),(0.001208,0.000000),(0.504008,0.000000),(0.511882,0.082304),(0.538011,0.128985),(0.565384,0.199826),(0.385799,0.194330),(0.500000,0.500000),(0.500000,0.500000),(0.629252,0.282943),(0.500000,0.500000),(0.500000,0.500000),(0.602097,0.750000))	None	N/A	0.5	0.5	0.051306	0.540863	0.001208	0	0.504008	0	0.511882	0.082304	0.538011	0.128985	0.565384	0.199826	0.385799	0.19433	0.5	0.5	0.5	0.5	0.629252	0.282943	0.5	0.5	0.5	0.5	0.602097	0.75
OG0010330	(((((((((906-72A_0:0.2,C.ros.YKD0085_1:0.2)_1:0.9,(C.chloroleuca67-1_0:0.02,570-77_0:0.02)_0:1.08)_1:0.1,C.ros.v2_6:1.2)_1:0.3,245-78_0:1.5)_1:1,C.solani_0:2.5)_1:1.8,192-96_0:4.3)_1:22.7,(F.solani_2:18,(F.gram_1:11,F.verticillioides_0:11)_1:7)_1:9)_1:4,(T.atroviride_0:16,(Trichoderma.reesei_0:12,T.virens_0:12)_0:4)_0:15)_1:3,N.crassa_0:34)_1	0	((0.011937,0.507969),(0.534409,0.060859),(0.500000,0.500000),(0.504008,0.000000),(0.511882,0.082304),(0.538011,0.128985),(0.565384,0.199826),(0.385799,0.632972),(0.117419,0.608444),(0.655267,0.225704),(0.629252,0.282943),(0.500000,0.500000),(0.500000,0.500000),(0.602097,0.750000))	None	None	0.011937	0.507969	0.534409	0.060859	0.5	0.5	0.504008	0	0.511882	0.082304	0.538011	0.128985	0.565384	0.199826	0.385799	0.632972	0.117419	0.608444	0.655267	0.225704	0.629252	0.282943	0.5	0.5	0.5	0.5	0.602097	0.75
OG0011054	(((((((((906-72A_1:0.2,C.ros.YKD0085_0:0.2)_1:0.9,(C.chloroleuca67-1_0:0.02,570-77_1:0.02)_1:1.08)_1:0.1,C.ros.v2_6:1.2)_1:0.3,245-78_0:1.5)_1:1,C.solani_0:2.5)_1:1.8,192-96_0:4.3)_1:22.7,(F.solani_1:18,(F.gram_0:11,F.verticillioides_0:11)_0:7)_1:9)_1:4,(T.atroviride_0:16,(Trichoderma.reesei_0:12,T.virens_0:12)_0:4)_0:15)_1:3,N.crassa_0:34)_1	0	((0.507969,0.011937),(0.534409,0.540863),(0.001208,0.500806),(0.504008,0.000000),(0.511882,0.082304),(0.538011,0.128985),(0.565384,0.199826),(0.385799,0.632972),(0.719178,0.159355),(0.500000,0.500000),(0.629252,0.282943),(0.500000,0.500000),(0.500000,0.500000),(0.602097,0.750000))	pentose-phosphate shunt ;phosphogluconate dehydrogenase (decarboxylating) activity ;oxidation-reduction process	Domain 6-phosphogluconate dehydrogenase, NADP-binding	0.507969	0.011937	0.534409	0.540863	0.001208	0.500806	0.504008	0	0.511882	0.082304	0.538011	0.128985	0.565384	0.199826	0.385799	0.632972	0.719178	0.159355	0.5	0.5	0.629252	0.282943	0.5	0.5	0.5	0.5	0.602097	0.75
OG0001668	(((((((((906-72A_3:0.2,C.ros.YKD0085_2:0.2)_2:0.9,(C.chloroleuca67-1_2:0.02,570-77_0:0.02)_2:1.08)_2:0.1,C.ros.v2_6:1.2)_2:0.3,245-78_0:1.5)_2:1,C.solani_2:2.5)_2:1.8,192-96_0:4.3)_1:22.7,(F.solani_4:18,(F.gram_0:11,F.verticillioides_0:11)_0:7)_1:9)_1:4,(T.atroviride_0:16,(Trichoderma.reesei_1:12,T.virens_0:12)_1:4)_1:15)_1:3,N.crassa_0:34)_1	0	((0.008000,0.515747),(0.565307,0.576787),(0.501609,0.000000),(0.507968,0.000011),(0.523341,0.002260),(0.571744,0.652581),(0.033682,0.199826),(0.385799,0.632972),(0.007372,0.159355),(0.500000,0.500000),(0.629252,0.696789),(0.294786,0.567953),(0.668060,0.243514),(0.602097,0.750000))	None	None	0.008	0.515747	0.565307	0.576787	0.501609	0	0.507968	1.1e-05	0.523341	0.00226	0.571744	0.652581	0.033682	0.199826	0.385799	0.632972	0.007372	0.159355	0.5	0.5	0.629252	0.696789	0.294786	0.567953	0.66806	0.243514	0.602097	0.75
OG0008275	(((((((((906-72A_2:0.2,C.ros.YKD0085_1:0.2)_1:0.9,(C.chloroleuca67-1_0:0.02,570-77_0:0.02)_0:1.08)_1:0.1,C.ros.v2_6:1.2)_1:0.3,245-78_0:1.5)_1:1,C.solani_0:2.5)_1:1.8,192-96_0:4.3)_1:22.7,(F.solani_2:18,(F.gram_1:11,F.verticillioides_0:11)_1:7)_1:9)_1:4,(T.atroviride_1:16,(Trichoderma.reesei_0:12,T.virens_0:12)_0:4)_1:15)_1:3,N.crassa_1:34)_1	0	((0.004000,0.507969),(0.534409,0.060859),(0.500000,0.500000),(0.504008,0.000000),(0.511882,0.082304),(0.538011,0.128985),(0.565384,0.199826),(0.385799,0.632972),(0.117419,0.608444),(0.655267,0.225704),(0.629252,0.696789),(0.705540,0.100690),(0.500000,0.500000),(0.602097,0.375000))	metabolic process ;oxidoreductase activity	N/A	0.004	0.507969	0.534409	0.060859	0.5	0.5	0.504008	0	0.511882	0.082304	0.538011	0.128985	0.565384	0.199826	0.385799	0.632972	0.117419	0.608444	0.655267	0.225704	0.629252	0.696789	0.70554	0.10069	0.5	0.5	0.602097	0.375
OG0000983	(((((((((906-72A_3:0.2,C.ros.YKD0085_3:0.2)_3:0.9,(C.chloroleuca67-1_1:0.02,570-77_2:0.02)_2:1.08)_2:0.1,C.ros.v2_6:1.2)_2:0.3,245-78_1:1.5)_1:1,C.solani_1:2.5)_1:1.8,192-96_0:4.3)_1:22.7,(F.solani_3:18,(F.gram_3:11,F.verticillioides_0:11)_1:7)_1:9)_1:4,(T.atroviride_0:16,(Trichoderma.reesei_1:12,T.virens_1:12)_1:4)_1:15)_1:3,N.crassa_0:34)_1	0	((0.523341,0.523341),(0.034983,0.576787),(0.002414,0.501609),(0.507968,0.000011),(0.005976,0.555412),(0.538011,0.587388),(0.565384,0.199826),(0.385799,0.632972),(0.029422,0.608444),(0.013978,0.225704),(0.629252,0.696789),(0.294786,0.567953),(0.668060,0.668060),(0.602097,0.750000))	None	None	0.523341	0.523341	0.034983	0.576787	0.002414	0.501609	0.507968	1.1e-05	0.005976	0.555412	0.538011	0.587388	0.565384	0.199826	0.385799	0.632972	0.029422	0.608444	0.013978	0.225704	0.629252	0.696789	0.294786	0.567953	0.66806	0.66806	0.602097	0.75
OG0014262	(((((((((906-72A_0:0.2,C.ros.YKD0085_0:0.2)_0:0.9,(C.chloroleuca67-1_0:0.02,570-77_1:0.02)_1:1.08)_1:0.1,C.ros.v2_5:1.2)_1:0.3,245-78_0:1.5)_1:1,C.solani_0:2.5)_1:1.8,192-96_0:4.3)_1:22.7,(F.solani_0:18,(F.gram_0:11,F.verticillioides_0:11)_0:7)_0:9)_1:4,(T.atroviride_0:16,(Trichoderma.reesei_0:12,T.virens_0:12)_0:4)_0:15)_1:3,N.crassa_0:34)_1	0	((0.500000,0.500000),(0.051306,0.540863),(0.001208,0.500806),(0.504008,0.000002),(0.511882,0.082304),(0.538011,0.128985),(0.565384,0.199826),(0.385799,0.194330),(0.500000,0.500000),(0.500000,0.500000),(0.629252,0.282943),(0.500000,0.500000),(0.500000,0.500000),(0.602097,0.750000))	nucleus ;zinc ion binding ;DNA binding ;transcription, DNA-templated	Domain Transcription factor domain, fungi	0.5	0.5	0.051306	0.540863	0.001208	0.500806	0.504008	2e-06	0.511882	0.082304	0.538011	0.128985	0.565384	0.199826	0.385799	0.19433	0.5	0.5	0.5	0.5	0.629252	0.282943	0.5	0.5	0.5	0.5	0.602097	0.75
OG0014234	(((((((((906-72A_0:0.2,C.ros.YKD0085_0:0.2)_0:0.9,(C.chloroleuca67-1_0:0.02,570-77_1:0.02)_1:1.08)_1:0.1,C.ros.v2_5:1.2)_1:0.3,245-78_0:1.5)_1:1,C.solani_0:2.5)_1:1.8,192-96_0:4.3)_1:22.7,(F.solani_0:18,(F.gram_0:11,F.verticillioides_0:11)_0:7)_0:9)_1:4,(T.atroviride_0:16,(Trichoderma.reesei_0:12,T.virens_0:12)_0:4)_0:15)_1:3,N.crassa_0:34)_1	0	((0.500000,0.500000),(0.051306,0.540863),(0.001208,0.500806),(0.504008,0.000002),(0.511882,0.082304),(0.538011,0.128985),(0.565384,0.199826),(0.385799,0.194330),(0.500000,0.500000),(0.500000,0.500000),(0.629252,0.282943),(0.500000,0.500000),(0.500000,0.500000),(0.602097,0.750000))	catalytic activity ;metabolic process	N/A	0.5	0.5	0.051306	0.540863	0.001208	0.500806	0.504008	2e-06	0.511882	0.082304	0.538011	0.128985	0.565384	0.199826	0.385799	0.19433	0.5	0.5	0.5	0.5	0.629252	0.282943	0.5	0.5	0.5	0.5	0.602097	0.75
OG0014233	(((((((((906-72A_0:0.2,C.ros.YKD0085_0:0.2)_0:0.9,(C.chloroleuca67-1_0:0.02,570-77_1:0.02)_1:1.08)_1:0.1,C.ros.v2_5:1.2)_1:0.3,245-78_0:1.5)_1:1,C.solani_0:2.5)_1:1.8,192-96_0:4.3)_1:22.7,(F.solani_0:18,(F.gram_0:11,F.verticillioides_0:11)_0:7)_0:9)_1:4,(T.atroviride_0:16,(Trichoderma.reesei_0:12,T.virens_0:12)_0:4)_0:15)_1:3,N.crassa_0:34)_1	0	((0.500000,0.500000),(0.051306,0.540863),(0.001208,0.500806),(0.504008,0.000002),(0.511882,0.082304),(0.538011,0.128985),(0.565384,0.199826),(0.385799,0.194330),(0.500000,0.500000),(0.500000,0.500000),(0.629252,0.282943),(0.500000,0.500000),(0.500000,0.500000),(0.602097,0.750000))	None	Family Cytochrome P450	0.5	0.5	0.051306	0.540863	0.001208	0.500806	0.504008	2e-06	0.511882	0.082304	0.538011	0.128985	0.565384	0.199826	0.385799	0.19433	0.5	0.5	0.5	0.5	0.629252	0.282943	0.5	0.5	0.5	0.5	0.602097	0.75
OG0008279	(((((((((906-72A_0:0.2,C.ros.YKD0085_0:0.2)_0:0.9,(C.chloroleuca67-1_0:0.02,570-77_8:0.02)_1:1.08)_1:0.1,C.ros.v2_5:1.2)_1:0.3,245-78_1:1.5)_1:1,C.solani_0:2.5)_1:1.8,192-96_0:4.3)_1:22.7,(F.solani_0:18,(F.gram_0:11,F.verticillioides_0:11)_0:7)_0:9)_1:4,(T.atroviride_0:16,(Trichoderma.reesei_0:12,T.virens_0:12)_0:4)_0:15)_1:3,N.crassa_0:34)_1	0	((0.500000,0.500000),(0.051306,0.540863),(0.001208,0.000000),(0.504008,0.000002),(0.511882,0.555412),(0.538011,0.128985),(0.565384,0.199826),(0.385799,0.194330),(0.500000,0.500000),(0.500000,0.500000),(0.629252,0.282943),(0.500000,0.500000),(0.500000,0.500000),(0.602097,0.750000))	None	None	0.5	0.5	0.051306	0.540863	0.001208	0	0.504008	2e-06	0.511882	0.555412	0.538011	0.128985	0.565384	0.199826	0.385799	0.19433	0.5	0.5	0.5	0.5	0.629252	0.282943	0.5	0.5	0.5	0.5	0.602097	0.75
OG0010338	(((((((((906-72A_0:0.2,C.ros.YKD0085_0:0.2)_0:0.9,(C.chloroleuca67-1_0:0.02,570-77_4:0.02)_1:1.08)_1:0.1,C.ros.v2_5:1.2)_1:0.3,245-78_0:1.5)_1:1,C.solani_0:2.5)_1:1.8,192-96_0:4.3)_1:22.7,(F.solani_0:18,(F.gram_0:11,F.verticillioides_0:11)_0:7)_0:9)_1:4,(T.atroviride_0:16,(Trichoderma.reesei_1:12,T.virens_0:12)_1:4)_1:15)_1:3,N.crassa_0:34)_1	0	((0.500000,0.500000),(0.051306,0.540863),(0.001208,0.000000),(0.504008,0.000002),(0.511882,0.082304),(0.538011,0.128985),(0.565384,0.199826),(0.385799,0.194330),(0.500000,0.500000),(0.500000,0.500000),(0.629252,0.696789),(0.294786,0.567953),(0.668060,0.243514),(0.602097,0.750000))	None	None	0.5	0.5	0.051306	0.540863	0.001208	0	0.504008	2e-06	0.511882	0.082304	0.538011	0.128985	0.565384	0.199826	0.385799	0.19433	0.5	0.5	0.5	0.5	0.629252	0.696789	0.294786	0.567953	0.66806	0.243514	0.602097	0.75
OG0006495	(((((((((906-72A_7:0.2,C.ros.YKD0085_2:0.2)_2:0.9,(C.chloroleuca67-1_1:0.02,570-77_0:0.02)_1:1.08)_2:0.1,C.ros.v2_5:1.2)_2:0.3,245-78_0:1.5)_1:1,C.solani_0:2.5)_1:1.8,192-96_0:4.3)_1:22.7,(F.solani_0:18,(F.gram_0:11,F.verticillioides_0:11)_0:7)_0:9)_1:4,(T.atroviride_0:16,(Trichoderma.reesei_0:12,T.virens_0:12)_0:4)_0:15)_1:3,N.crassa_0:34)_1	0	((0.000000,0.515747),(0.565307,0.115252),(0.500806,0.001208),(0.507968,0.000183),(0.005976,0.082304),(0.538011,0.128985),(0.565384,0.199826),(0.385799,0.194330),(0.500000,0.500000),(0.500000,0.500000),(0.629252,0.282943),(0.500000,0.500000),(0.500000,0.500000),(0.602097,0.750000))	None	None	0	0.515747	0.565307	0.115252	0.500806	0.001208	0.507968	0.000183	0.005976	0.082304	0.538011	0.128985	0.565384	0.199826	0.385799	0.19433	0.5	0.5	0.5	0.5	0.629252	0.282943	0.5	0.5	0.5	0.5	0.602097	0.75
OG0009108	(((((((((906-72A_4:0.2,C.ros.YKD0085_0:0.2)_2:0.9,(C.chloroleuca67-1_0:0.02,570-77_2:0.02)_2:1.08)_2:0.1,C.ros.v2_5:1.2)_2:0.3,245-78_0:1.5)_1:1,C.solani_1:2.5)_1:1.8,192-96_0:4.3)_1:22.7,(F.solani_0:18,(F.gram_0:11,F.verticillioides_0:11)_0:7)_0:9)_1:4,(T.atroviride_0:16,(Trichoderma.reesei_0:12,T.virens_0:12)_0:4)_0:15)_1:3,N.crassa_0:34)_1	0	((0.000159,0.000034),(0.565307,0.576787),(0.000000,0.501609),(0.507968,0.000183),(0.005976,0.082304),(0.538011,0.587388),(0.565384,0.199826),(0.385799,0.194330),(0.500000,0.500000),(0.500000,0.500000),(0.629252,0.282943),(0.500000,0.500000),(0.500000,0.500000),(0.602097,0.750000))	None	Family Protein of unknown function DUF3435	0.000159	3.4e-05	0.565307	0.576787	0	0.501609	0.507968	0.000183	0.005976	0.082304	0.538011	0.587388	0.565384	0.199826	0.385799	0.19433	0.5	0.5	0.5	0.5	0.629252	0.282943	0.5	0.5	0.5	0.5	0.602097	0.75
OG0011067	(((((((((906-72A_0:0.2,C.ros.YKD0085_0:0.2)_0:0.9,(C.chloroleuca67-1_0:0.02,570-77_2:0.02)_1:1.08)_1:0.1,C.ros.v2_5:1.2)_1:0.3,245-78_0:1.5)_1:1,C.solani_0:2.5)_1:1.8,192-96_0:4.3)_1:22.7,(F.solani_1:18,(F.gram_0:11,F.verticillioides_0:11)_0:7)_1:9)_1:4,(T.atroviride_0:16,(Trichoderma.reesei_0:12,T.virens_1:12)_1:4)_1:15)_1:3,N.crassa_0:34)_1	0	((0.500000,0.500000),(0.051306,0.540863),(0.001208,0.000403),(0.504008,0.000002),(0.511882,0.082304),(0.538011,0.128985),(0.565384,0.199826),(0.385799,0.632972),(0.719178,0.159355),(0.500000,0.500000),(0.629252,0.696789),(0.294786,0.567953),(0.243514,0.668060),(0.602097,0.750000))	None	None	0.5	0.5	0.051306	0.540863	0.001208	0.000403	0.504008	2e-06	0.511882	0.082304	0.538011	0.128985	0.565384	0.199826	0.385799	0.632972	0.719178	0.159355	0.5	0.5	0.629252	0.696789	0.294786	0.567953	0.243514	0.66806	0.602097	0.75
OG0013178	(((((((((906-72A_0:0.2,C.ros.YKD0085_0:0.2)_0:0.9,(C.chloroleuca67-1_0:0.02,570-77_1:0.02)_1:1.08)_1:0.1,C.ros.v2_5:1.2)_1:0.3,245-78_0:1.5)_1:1,C.solani_0:2.5)_1:1.8,192-96_0:4.3)_1:22.7,(F.solani_0:18,(F.gram_0:11,F.verticillioides_0:11)_0:7)_0:9)_1:4,(T.atroviride_0:16,(Trichoderma.reesei_1:12,T.virens_1:12)_1:4)_1:15)_1:3,N.crassa_0:34)_1	0	((0.500000,0.500000),(0.051306,0.540863),(0.001208,0.500806),(0.504008,0.000002),(0.511882,0.082304),(0.538011,0.128985),(0.565384,0.199826),(0.385799,0.194330),(0.500000,0.500000),(0.500000,0.500000),(0.629252,0.696789),(0.294786,0.567953),(0.668060,0.668060),(0.602097,0.750000))	None	None	0.5	0.5	0.051306	0.540863	0.001208	0.500806	0.504008	2e-06	0.511882	0.082304	0.538011	0.128985	0.565384	0.199826	0.385799	0.19433	0.5	0.5	0.5	0.5	0.629252	0.696789	0.294786	0.567953	0.66806	0.66806	0.602097	0.75
OG0003683	(((((((((906-72A_1:0.2,C.ros.YKD0085_3:0.2)_2:0.9,(C.chloroleuca67-1_3:0.02,570-77_0:0.02)_2:1.08)_2:0.1,C.ros.v2_5:1.2)_2:0.3,245-78_0:1.5)_1:1,C.solani_0:2.5)_1:1.8,192-96_0:4.3)_1:22.7,(F.solani_3:18,(F.gram_0:11,F.verticillioides_0:11)_0:7)_1:9)_1:4,(T.atroviride_0:16,(Trichoderma.reesei_0:12,T.virens_0:12)_0:4)_0:15)_1:3,N.crassa_0:34)_1	0	((0.023621,0.008000),(0.565307,0.576787),(0.000806,0.000000),(0.507968,0.000183),(0.005976,0.082304),(0.538011,0.128985),(0.565384,0.199826),(0.385799,0.632972),(0.029422,0.159355),(0.500000,0.500000),(0.629252,0.282943),(0.500000,0.500000),(0.500000,0.500000),(0.602097,0.750000))	None	None	0.023621	0.008	0.565307	0.576787	0.000806	0	0.507968	0.000183	0.005976	0.082304	0.538011	0.128985	0.565384	0.199826	0.385799	0.632972	0.029422	0.159355	0.5	0.5	0.629252	0.282943	0.5	0.5	0.5	0.5	0.602097	0.75
OG0001448	(((((((((906-72A_0:0.2,C.ros.YKD0085_1:0.2)_1:0.9,(C.chloroleuca67-1_4:0.02,570-77_6:0.02)_4:1.08)_2:0.1,C.ros.v2_5:1.2)_2:0.3,245-78_0:1.5)_1:1,C.solani_0:2.5)_1:1.8,192-96_0:4.3)_1:22.7,(F.solani_0:18,(F.gram_0:11,F.verticillioides_0:11)_0:7)_0:9)_1:4,(T.atroviride_2:16,(Trichoderma.reesei_2:12,T.virens_1:12)_1:4)_1:15)_1:3,N.crassa_0:34)_1	0	((0.011937,0.507969),(0.098003,0.004206),(0.503210,0.000007),(0.507968,0.000183),(0.005976,0.082304),(0.538011,0.128985),(0.565384,0.199826),(0.385799,0.194330),(0.500000,0.500000),(0.500000,0.500000),(0.629252,0.696789),(0.110003,0.567953),(0.089429,0.668060),(0.602097,0.750000))	None	None	0.011937	0.507969	0.098003	0.004206	0.50321	7e-06	0.507968	0.000183	0.005976	0.082304	0.538011	0.128985	0.565384	0.199826	0.385799	0.19433	0.5	0.5	0.5	0.5	0.629252	0.696789	0.110003	0.567953	0.089429	0.66806	0.602097	0.75
OG0002087	(((((((((906-72A_5:0.2,C.ros.YKD0085_0:0.2)_2:0.9,(C.chloroleuca67-1_1:0.02,570-77_4:0.02)_2:1.08)_2:0.1,C.ros.v2_5:1.2)_2:0.3,245-78_0:1.5)_1:1,C.solani_1:2.5)_1:1.8,192-96_0:4.3)_1:22.7,(F.solani_0:18,(F.gram_0:11,F.verticillioides_0:11)_0:7)_0:9)_1:4,(T.atroviride_0:16,(Trichoderma.reesei_1:12,T.virens_1:12)_1:4)_1:15)_1:3,N.crassa_0:34)_1	0	((0.000001,0.000034),(0.565307,0.576787),(0.002414,0.000002),(0.507968,0.000183),(0.005976,0.082304),(0.538011,0.587388),(0.565384,0.199826),(0.385799,0.194330),(0.500000,0.500000),(0.500000,0.500000),(0.629252,0.696789),(0.294786,0.567953),(0.668060,0.668060),(0.602097,0.750000))	None	Family Endosulphine	1e-06	3.4e-05	0.565307	0.576787	0.002414	2e-06	0.507968	0.000183	0.005976	0.082304	0.538011	0.587388	0.565384	0.199826	0.385799	0.19433	0.5	0.5	0.5	0.5	0.629252	0.696789	0.294786	0.567953	0.66806	0.66806	0.602097	0.75
OG0000865	(((((((((906-72A_0:0.2,C.ros.YKD0085_0:0.2)_0:0.9,(C.chloroleuca67-1_4:0.02,570-77_8:0.02)_4:1.08)_2:0.1,C.ros.v2_5:1.2)_2:0.3,245-78_0:1.5)_1:1,C.solani_0:2.5)_1:1.8,192-96_0:4.3)_1:22.7,(F.solani_3:18,(F.gram_1:11,F.verticillioides_0:11)_1:7)_1:9)_1:4,(T.atroviride_1:16,(Trichoderma.reesei_0:12,T.virens_2:12)_1:4)_1:15)_1:3,N.crassa_2:34)_1	0	((0.500000,0.500000),(0.000769,0.004206),(0.503210,0.000000),(0.507968,0.000183),(0.005976,0.082304),(0.538011,0.128985),(0.565384,0.199826),(0.385799,0.632972),(0.029422,0.608444),(0.655267,0.225704),(0.629252,0.696789),(0.705540,0.567953),(0.243514,0.089429),(0.602097,0.187500))	None	None	0.5	0.5	0.000769	0.004206	0.50321	0	0.507968	0.000183	0.005976	0.082304	0.538011	0.128985	0.565384	0.199826	0.385799	0.632972	0.029422	0.608444	0.655267	0.225704	0.629252	0.696789	0.70554	0.567953	0.243514	0.089429	0.602097	0.1875
OG0002988	(((((((((906-72A_7:0.2,C.ros.YKD0085_0:0.2)_2:0.9,(C.chloroleuca67-1_0:0.02,570-77_2:0.02)_2:1.08)_2:0.1,C.ros.v2_4:1.2)_2:0.3,245-78_0:1.5)_2:1,C.solani_3:2.5)_2:1.8,192-96_0:4.3)_1:22.7,(F.solani_0:18,(F.gram_0:11,F.verticillioides_0:11)_0:7)_0:9)_1:4,(T.atroviride_0:16,(Trichoderma.reesei_0:12,T.virens_0:12)_0:4)_0:15)_1:3,N.crassa_0:34)_1	0	((0.000000,0.000034),(0.565307,0.576787),(0.000000,0.501609),(0.507968,0.005126),(0.523341,0.002260),(0.571744,0.091011),(0.033682,0.199826),(0.385799,0.194330),(0.500000,0.500000),(0.500000,0.500000),(0.629252,0.282943),(0.500000,0.500000),(0.500000,0.500000),(0.602097,0.750000))	None	None	0	3.4e-05	0.565307	0.576787	0	0.501609	0.507968	0.005126	0.523341	0.00226	0.571744	0.091011	0.033682	0.199826	0.385799	0.19433	0.5	0.5	0.5	0.5	0.629252	0.282943	0.5	0.5	0.5	0.5	0.602097	0.75
OG0008522	(((((((((906-72A_3:0.2,C.ros.YKD0085_1:0.2)_2:0.9,(C.chloroleuca67-1_1:0.02,570-77_4:0.02)_2:1.08)_2:0.1,C.ros.v2_4:1.2)_2:0.3,245-78_0:1.5)_1:1,C.solani_0:2.5)_1:1.8,192-96_0:4.3)_1:22.7,(F.solani_0:18,(F.gram_0:11,F.verticillioides_0:11)_0:7)_0:9)_1:4,(T.atroviride_0:16,(Trichoderma.reesei_0:12,T.virens_0:12)_0:4)_0:15)_1:3,N.crassa_0:34)_1	0	((0.008000,0.023621),(0.565307,0.576787),(0.002414,0.000002),(0.507968,0.005126),(0.005976,0.082304),(0.538011,0.128985),(0.565384,0.199826),(0.385799,0.194330),(0.500000,0.500000),(0.500000,0.500000),(0.629252,0.282943),(0.500000,0.500000),(0.500000,0.500000),(0.602097,0.750000))	None	None	0.008	0.023621	0.565307	0.576787	0.002414	2e-06	0.507968	0.005126	0.005976	0.082304	0.538011	0.128985	0.565384	0.199826	0.385799	0.19433	0.5	0.5	0.5	0.5	0.629252	0.282943	0.5	0.5	0.5	0.5	0.602097	0.75
OG0010794	(((((((((906-72A_0:0.2,C.ros.YKD0085_0:0.2)_0:0.9,(C.chloroleuca67-1_2:0.02,570-77_0:0.02)_1:1.08)_1:0.1,C.ros.v2_4:1.2)_1:0.3,245-78_0:1.5)_1:1,C.solani_0:2.5)_1:1.8,192-96_0:4.3)_1:22.7,(F.solani_1:18,(F.gram_1:11,F.verticillioides_1:11)_1:7)_1:9)_1:4,(T.atroviride_0:16,(Trichoderma.reesei_0:12,T.virens_0:12)_0:4)_0:15)_1:3,N.crassa_0:34)_1	0	((0.500000,0.500000),(0.051306,0.540863),(0.000403,0.001208),(0.504008,0.000049),(0.511882,0.082304),(0.538011,0.128985),(0.565384,0.199826),(0.385799,0.632972),(0.719178,0.608444),(0.655267,0.655267),(0.629252,0.282943),(0.500000,0.500000),(0.500000,0.500000),(0.602097,0.750000))	None	None	0.5	0.5	0.051306	0.540863	0.000403	0.001208	0.504008	4.9e-05	0.511882	0.082304	0.538011	0.128985	0.565384	0.199826	0.385799	0.632972	0.719178	0.608444	0.655267	0.655267	0.629252	0.282943	0.5	0.5	0.5	0.5	0.602097	0.75
OG0001700	(((((((((906-72A_2:0.2,C.ros.YKD0085_1:0.2)_2:0.9,(C.chloroleuca67-1_0:0.02,570-77_10:0.02)_2:1.08)_2:0.1,C.ros.v2_4:1.2)_2:0.3,245-78_0:1.5)_2:1,C.solani_2:2.5)_2:1.8,192-96_0:4.3)_1:22.7,(F.solani_1:18,(F.gram_0:11,F.verticillioides_0:11)_0:7)_1:9)_1:4,(T.atroviride_0:16,(Trichoderma.reesei_0:12,T.virens_0:12)_0:4)_0:15)_1:3,N.crassa_0:34)_1	0	((0.515747,0.023621),(0.565307,0.576787),(0.000000,0.000000),(0.507968,0.005126),(0.523341,0.002260),(0.571744,0.652581),(0.033682,0.199826),(0.385799,0.632972),(0.719178,0.159355),(0.500000,0.500000),(0.629252,0.282943),(0.500000,0.500000),(0.500000,0.500000),(0.602097,0.750000))	None	None	0.515747	0.023621	0.565307	0.576787	0	0	0.507968	0.005126	0.523341	0.00226	0.571744	0.652581	0.033682	0.199826	0.385799	0.632972	0.719178	0.159355	0.5	0.5	0.629252	0.282943	0.5	0.5	0.5	0.5	0.602097	0.75
OG0001741	(((((((((906-72A_0:0.2,C.ros.YKD0085_1:0.2)_1:0.9,(C.chloroleuca67-1_4:0.02,570-77_5:0.02)_4:1.08)_2:0.1,C.ros.v2_4:1.2)_2:0.3,245-78_0:1.5)_1:1,C.solani_0:2.5)_1:1.8,192-96_0:4.3)_1:22.7,(F.solani_3:18,(F.gram_0:11,F.verticillioides_0:11)_0:7)_1:9)_1:4,(T.atroviride_1:16,(Trichoderma.reesei_1:12,T.virens_0:12)_1:4)_1:15)_1:3,N.crassa_0:34)_1	0	((0.011937,0.507969),(0.098003,0.004206),(0.503210,0.001612),(0.507968,0.005126),(0.005976,0.082304),(0.538011,0.128985),(0.565384,0.199826),(0.385799,0.632972),(0.029422,0.159355),(0.500000,0.500000),(0.629252,0.696789),(0.705540,0.567953),(0.668060,0.243514),(0.602097,0.750000))	None	None	0.011937	0.507969	0.098003	0.004206	0.50321	0.001612	0.507968	0.005126	0.005976	0.082304	0.538011	0.128985	0.565384	0.199826	0.385799	0.632972	0.029422	0.159355	0.5	0.5	0.629252	0.696789	0.70554	0.567953	0.66806	0.243514	0.602097	0.75
OG0009039	(((((((((906-72A_2:0.2,C.ros.YKD0085_0:0.2)_2:0.9,(C.chloroleuca67-1_1:0.02,570-77_2:0.02)_2:1.08)_2:0.1,C.ros.v2_4:1.2)_2:0.3,245-78_0:1.5)_1:1,C.solani_0:2.5)_1:1.8,192-96_0:4.3)_1:22.7,(F.solani_0:18,(F.gram_0:11,F.verticillioides_1:11)_1:7)_1:9)_1:4,(T.atroviride_0:16,(Trichoderma.reesei_1:12,T.virens_1:12)_1:4)_1:15)_1:3,N.crassa_0:34)_1	0	((0.515747,0.000034),(0.565307,0.576787),(0.002414,0.501609),(0.507968,0.005126),(0.005976,0.082304),(0.538011,0.128985),(0.565384,0.199826),(0.385799,0.632972),(0.313070,0.608444),(0.225704,0.655267),(0.629252,0.696789),(0.294786,0.567953),(0.668060,0.668060),(0.602097,0.750000))	None	None	0.515747	3.4e-05	0.565307	0.576787	0.002414	0.501609	0.507968	0.005126	0.005976	0.082304	0.538011	0.128985	0.565384	0.199826	0.385799	0.632972	0.31307	0.608444	0.225704	0.655267	0.629252	0.696789	0.294786	0.567953	0.66806	0.66806	0.602097	0.75
OG0009104	(((((((((906-72A_1:0.2,C.ros.YKD0085_0:0.2)_1:0.9,(C.chloroleuca67-1_0:0.02,570-77_2:0.02)_1:1.08)_1:0.1,C.ros.v2_4:1.2)_1:0.3,245-78_1:1.5)_1:1,C.solani_1:2.5)_1:1.8,192-96_0:4.3)_1:22.7,(F.solani_1:18,(F.gram_0:11,F.verticillioides_1:11)_1:7)_1:9)_1:4,(T.atroviride_0:16,(Trichoderma.reesei_0:12,T.virens_1:12)_1:4)_1:15)_1:3,N.crassa_0:34)_1	0	((0.507969,0.011937),(0.534409,0.540863),(0.001208,0.000403),(0.504008,0.000049),(0.511882,0.555412),(0.538011,0.587388),(0.565384,0.199826),(0.385799,0.632972),(0.719178,0.608444),(0.225704,0.655267),(0.629252,0.696789),(0.294786,0.567953),(0.243514,0.668060),(0.602097,0.750000))	None	Domain Ankyrin repeat-containing domain	0.507969	0.011937	0.534409	0.540863	0.001208	0.000403	0.504008	4.9e-05	0.511882	0.555412	0.538011	0.587388	0.565384	0.199826	0.385799	0.632972	0.719178	0.608444	0.225704	0.655267	0.629252	0.696789	0.294786	0.567953	0.243514	0.66806	0.602097	0.75
OG0001339	(((((((((906-72A_1:0.2,C.ros.YKD0085_2:0.2)_2:0.9,(C.chloroleuca67-1_1:0.02,570-77_7:0.02)_2:1.08)_2:0.1,C.ros.v2_4:1.2)_2:0.3,245-78_1:1.5)_1:1,C.solani_0:2.5)_1:1.8,192-96_0:4.3)_1:22.7,(F.solani_1:18,(F.gram_0:11,F.verticillioides_1:11)_1:7)_1:9)_1:4,(T.atroviride_2:16,(Trichoderma.reesei_1:12,T.virens_0:12)_1:4)_1:15)_1:3,N.crassa_1:34)_1	0	((0.023621,0.515747),(0.565307,0.576787),(0.002414,0.000000),(0.507968,0.005126),(0.005976,0.555412),(0.538011,0.128985),(0.565384,0.199826),(0.385799,0.632972),(0.719178,0.608444),(0.225704,0.655267),(0.629252,0.696789),(0.110003,0.567953),(0.668060,0.243514),(0.602097,0.375000))	None	Domain Haemerythrin-like	0.023621	0.515747	0.565307	0.576787	0.002414	0	0.507968	0.005126	0.005976	0.555412	0.538011	0.128985	0.565384	0.199826	0.385799	0.632972	0.719178	0.608444	0.225704	0.655267	0.629252	0.696789	0.110003	0.567953	0.66806	0.243514	0.602097	0.375
OG0009105	(((((((((906-72A_1:0.2,C.ros.YKD0085_0:0.2)_1:0.9,(C.chloroleuca67-1_0:0.02,570-77_8:0.02)_1:1.08)_1:0.1,C.ros.v2_3:1.2)_1:0.3,245-78_0:1.5)_1:1,C.solani_0:2.5)_1:1.8,192-96_0:4.3)_1:22.7,(F.solani_0:18,(F.gram_0:11,F.verticillioides_0:11)_0:7)_0:9)_1:4,(T.atroviride_0:16,(Trichoderma.reesei_0:12,T.virens_0:12)_0:4)_0:15)_1:3,N.crassa_0:34)_1	0	((0.507969,0.011937),(0.534409,0.540863),(0.001208,0.000000),(0.504008,0.001063),(0.511882,0.082304),(0.538011,0.128985),(0.565384,0.199826),(0.385799,0.194330),(0.500000,0.500000),(0.500000,0.500000),(0.629252,0.282943),(0.500000,0.500000),(0.500000,0.500000),(0.602097,0.750000))	None	None	0.507969	0.011937	0.534409	0.540863	0.001208	0	0.504008	0.001063	0.511882	0.082304	0.538011	0.128985	0.565384	0.199826	0.385799	0.19433	0.5	0.5	0.5	0.5	0.629252	0.282943	0.5	0.5	0.5	0.5	0.602097	0.75
OG0009790	(((((((((906-72A_0:0.2,C.ros.YKD0085_0:0.2)_0:0.9,(C.chloroleuca67-1_0:0.02,570-77_3:0.02)_1:1.08)_1:0.1,C.ros.v2_3:1.2)_1:0.3,245-78_0:1.5)_1:1,C.solani_0:2.5)_1:1.8,192-96_0:4.3)_1:22.7,(F.solani_4:18,(F.gram_1:11,F.verticillioides_0:11)_1:7)_1:9)_1:4,(T.atroviride_0:16,(Trichoderma.reesei_0:12,T.virens_0:12)_0:4)_0:15)_1:3,N.crassa_0:34)_1	0	((0.500000,0.500000),(0.051306,0.540863),(0.001208,0.000000),(0.504008,0.001063),(0.511882,0.082304),(0.538011,0.128985),(0.565384,0.199826),(0.385799,0.632972),(0.007372,0.608444),(0.655267,0.225704),(0.629252,0.282943),(0.500000,0.500000),(0.500000,0.500000),(0.602097,0.750000))	None	None	0.5	0.5	0.051306	0.540863	0.001208	0	0.504008	0.001063	0.511882	0.082304	0.538011	0.128985	0.565384	0.199826	0.385799	0.632972	0.007372	0.608444	0.655267	0.225704	0.629252	0.282943	0.5	0.5	0.5	0.5	0.602097	0.75
OG0009794	(((((((((906-72A_1:0.2,C.ros.YKD0085_0:0.2)_1:0.9,(C.chloroleuca67-1_0:0.02,570-77_6:0.02)_1:1.08)_1:0.1,C.ros.v2_3:1.2)_1:0.3,245-78_0:1.5)_1:1,C.solani_1:2.5)_1:1.8,192-96_0:4.3)_1:22.7,(F.solani_0:18,(F.gram_0:11,F.verticillioides_0:11)_0:7)_0:9)_1:4,(T.atroviride_0:16,(Trichoderma.reesei_0:12,T.virens_0:12)_0:4)_0:15)_1:3,N.crassa_0:34)_1	0	((0.507969,0.011937),(0.534409,0.540863),(0.001208,0.000000),(0.504008,0.001063),(0.511882,0.082304),(0.538011,0.587388),(0.565384,0.199826),(0.385799,0.194330),(0.500000,0.500000),(0.500000,0.500000),(0.629252,0.282943),(0.500000,0.500000),(0.500000,0.500000),(0.602097,0.750000))	None	None	0.507969	0.011937	0.534409	0.540863	0.001208	0	0.504008	0.001063	0.511882	0.082304	0.538011	0.587388	0.565384	0.199826	0.385799	0.19433	0.5	0.5	0.5	0.5	0.629252	0.282943	0.5	0.5	0.5	0.5	0.602097	0.75
OG0002455	(((((((((906-72A_3:0.2,C.ros.YKD0085_0:0.2)_2:0.9,(C.chloroleuca67-1_0:0.02,570-77_7:0.02)_2:1.08)_2:0.1,C.ros.v2_3:1.2)_2:0.3,245-78_0:1.5)_2:1,C.solani_3:2.5)_2:1.8,192-96_0:4.3)_1:22.7,(F.solani_1:18,(F.gram_0:11,F.verticillioides_0:11)_0:7)_1:9)_1:4,(T.atroviride_0:16,(Trichoderma.reesei_0:12,T.virens_0:12)_0:4)_0:15)_1:3,N.crassa_0:34)_1	0	((0.008000,0.000034),(0.565307,0.576787),(0.000000,0.000000),(0.507968,0.046072),(0.523341,0.002260),(0.571744,0.091011),(0.033682,0.199826),(0.385799,0.632972),(0.719178,0.159355),(0.500000,0.500000),(0.629252,0.282943),(0.500000,0.500000),(0.500000,0.500000),(0.602097,0.750000))	None	None	0.008	3.4e-05	0.565307	0.576787	0	0	0.507968	0.046072	0.523341	0.00226	0.571744	0.091011	0.033682	0.199826	0.385799	0.632972	0.719178	0.159355	0.5	0.5	0.629252	0.282943	0.5	0.5	0.5	0.5	0.602097	0.75
OG0010022	(((((((((906-72A_2:0.2,C.ros.YKD0085_0:0.2)_2:0.9,(C.chloroleuca67-1_1:0.02,570-77_3:0.02)_2:1.08)_2:0.1,C.ros.v2_3:1.2)_2:0.3,245-78_0:1.5)_1:1,C.solani_0:2.5)_1:1.8,192-96_0:4.3)_1:22.7,(F.solani_0:18,(F.gram_1:11,F.verticillioides_0:11)_1:7)_1:9)_1:4,(T.atroviride_0:16,(Trichoderma.reesei_0:12,T.virens_0:12)_0:4)_0:15)_1:3,N.crassa_0:34)_1	0	((0.515747,0.000034),(0.565307,0.576787),(0.002414,0.000806),(0.507968,0.046072),(0.005976,0.082304),(0.538011,0.128985),(0.565384,0.199826),(0.385799,0.632972),(0.313070,0.608444),(0.655267,0.225704),(0.629252,0.282943),(0.500000,0.500000),(0.500000,0.500000),(0.602097,0.750000))	None	None	0.515747	3.4e-05	0.565307	0.576787	0.002414	0.000806	0.507968	0.046072	0.005976	0.082304	0.538011	0.128985	0.565384	0.199826	0.385799	0.632972	0.31307	0.608444	0.655267	0.225704	0.629252	0.282943	0.5	0.5	0.5	0.5	0.602097	0.75
OG0009739	(((((((((906-72A_0:0.2,C.ros.YKD0085_1:0.2)_1:0.9,(C.chloroleuca67-1_1:0.02,570-77_5:0.02)_1:1.08)_1:0.1,C.ros.v2_3:1.2)_1:0.3,245-78_0:1.5)_1:1,C.solani_1:2.5)_1:1.8,192-96_0:4.3)_1:22.7,(F.solani_0:18,(F.gram_0:11,F.verticillioides_0:11)_0:7)_0:9)_1:4,(T.atroviride_0:16,(Trichoderma.reesei_0:12,T.virens_0:12)_0:4)_0:15)_1:3,N.crassa_0:34)_1	0	((0.011937,0.507969),(0.534409,0.540863),(0.500806,0.000000),(0.504008,0.001063),(0.511882,0.082304),(0.538011,0.587388),(0.565384,0.199826),(0.385799,0.194330),(0.500000,0.500000),(0.500000,0.500000),(0.629252,0.282943),(0.500000,0.500000),(0.500000,0.500000),(0.602097,0.750000))	None	None	0.011937	0.507969	0.534409	0.540863	0.500806	0	0.504008	0.001063	0.511882	0.082304	0.538011	0.587388	0.565384	0.199826	0.385799	0.19433	0.5	0.5	0.5	0.5	0.629252	0.282943	0.5	0.5	0.5	0.5	0.602097	0.75
OG0010333	(((((((((906-72A_1:0.2,C.ros.YKD0085_1:0.2)_1:0.9,(C.chloroleuca67-1_0:0.02,570-77_3:0.02)_1:1.08)_1:0.1,C.ros.v2_3:1.2)_1:0.3,245-78_0:1.5)_1:1,C.solani_1:2.5)_1:1.8,192-96_0:4.3)_1:22.7,(F.solani_0:18,(F.gram_0:11,F.verticillioides_0:11)_0:7)_0:9)_1:4,(T.atroviride_0:16,(Trichoderma.reesei_0:12,T.virens_1:12)_1:4)_1:15)_1:3,N.crassa_0:34)_1	0	((0.507969,0.507969),(0.534409,0.540863),(0.001208,0.000000),(0.504008,0.001063),(0.511882,0.082304),(0.538011,0.587388),(0.565384,0.199826),(0.385799,0.194330),(0.500000,0.500000),(0.500000,0.500000),(0.629252,0.696789),(0.294786,0.567953),(0.243514,0.668060),(0.602097,0.750000))	None	None	0.507969	0.507969	0.534409	0.540863	0.001208	0	0.504008	0.001063	0.511882	0.082304	0.538011	0.587388	0.565384	0.199826	0.385799	0.19433	0.5	0.5	0.5	0.5	0.629252	0.696789	0.294786	0.567953	0.243514	0.66806	0.602097	0.75
OG0009897	(((((((((906-72A_0:0.2,C.ros.YKD0085_0:0.2)_0:0.9,(C.chloroleuca67-1_1:0.02,570-77_3:0.02)_1:1.08)_1:0.1,C.ros.v2_3:1.2)_1:0.3,245-78_0:1.5)_1:1,C.solani_0:2.5)_1:1.8,192-96_0:4.3)_1:22.7,(F.solani_0:18,(F.gram_0:11,F.verticillioides_1:11)_1:7)_1:9)_1:4,(T.atroviride_0:16,(Trichoderma.reesei_1:12,T.virens_1:12)_1:4)_1:15)_1:3,N.crassa_0:34)_1	0	((0.500000,0.500000),(0.051306,0.540863),(0.500806,0.000000),(0.504008,0.001063),(0.511882,0.082304),(0.538011,0.128985),(0.565384,0.199826),(0.385799,0.632972),(0.313070,0.608444),(0.225704,0.655267),(0.629252,0.696789),(0.294786,0.567953),(0.668060,0.668060),(0.602097,0.750000))	None	Family Protein of unknown function DUF3723	0.5	0.5	0.051306	0.540863	0.500806	0	0.504008	0.001063	0.511882	0.082304	0.538011	0.128985	0.565384	0.199826	0.385799	0.632972	0.31307	0.608444	0.225704	0.655267	0.629252	0.696789	0.294786	0.567953	0.66806	0.66806	0.602097	0.75
OG0007769	(((((((((906-72A_0:0.2,C.ros.YKD0085_0:0.2)_0:0.9,(C.chloroleuca67-1_1:0.02,570-77_4:0.02)_1:1.08)_1:0.1,C.ros.v2_3:1.2)_1:0.3,245-78_0:1.5)_1:1,C.solani_0:2.5)_1:1.8,192-96_0:4.3)_1:22.7,(F.solani_1:18,(F.gram_1:11,F.verticillioides_2:11)_1:7)_1:9)_1:4,(T.atroviride_1:16,(Trichoderma.reesei_0:12,T.virens_1:12)_1:4)_1:15)_1:3,N.crassa_0:34)_1	0	((0.500000,0.500000),(0.051306,0.540863),(0.500806,0.000000),(0.504008,0.001063),(0.511882,0.082304),(0.538011,0.128985),(0.565384,0.199826),(0.385799,0.632972),(0.719178,0.608444),(0.655267,0.082388),(0.629252,0.696789),(0.705540,0.567953),(0.243514,0.668060),(0.602097,0.750000))	methyltransferase activity	Family SAM dependent carboxyl methyltransferase	0.5	0.5	0.051306	0.540863	0.500806	0	0.504008	0.001063	0.511882	0.082304	0.538011	0.128985	0.565384	0.199826	0.385799	0.632972	0.719178	0.608444	0.655267	0.082388	0.629252	0.696789	0.70554	0.567953	0.243514	0.66806	0.602097	0.75
OG0002454	(((((((((906-72A_2:0.2,C.ros.YKD0085_1:0.2)_1:0.9,(C.chloroleuca67-1_0:0.02,570-77_2:0.02)_1:1.08)_1:0.1,C.ros.v2_3:1.2)_1:0.3,245-78_1:1.5)_1:1,C.solani_0:2.5)_1:1.8,192-96_0:4.3)_1:22.7,(F.solani_3:18,(F.gram_1:11,F.verticillioides_1:11)_1:7)_1:9)_1:4,(T.atroviride_0:16,(Trichoderma.reesei_3:12,T.virens_0:12)_1:4)_1:15)_1:3,N.crassa_0:34)_1	0	((0.004000,0.507969),(0.534409,0.540863),(0.001208,0.000403),(0.504008,0.001063),(0.511882,0.555412),(0.538011,0.128985),(0.565384,0.199826),(0.385799,0.632972),(0.029422,0.608444),(0.655267,0.655267),(0.629252,0.696789),(0.294786,0.567953),(0.016563,0.243514),(0.602097,0.750000))	None	None	0.004	0.507969	0.534409	0.540863	0.001208	0.000403	0.504008	0.001063	0.511882	0.555412	0.538011	0.128985	0.565384	0.199826	0.385799	0.632972	0.029422	0.608444	0.655267	0.655267	0.629252	0.696789	0.294786	0.567953	0.016563	0.243514	0.602097	0.75
OG0002473	(((((((((906-72A_1:0.2,C.ros.YKD0085_1:0.2)_1:0.9,(C.chloroleuca67-1_1:0.02,570-77_4:0.02)_1:1.08)_1:0.1,C.ros.v2_3:1.2)_1:0.3,245-78_1:1.5)_1:1,C.solani_0:2.5)_1:1.8,192-96_0:4.3)_1:22.7,(F.solani_0:18,(F.gram_1:11,F.verticillioides_1:11)_1:7)_1:9)_1:4,(T.atroviride_1:16,(Trichoderma.reesei_1:12,T.virens_0:12)_1:4)_1:15)_1:3,N.crassa_1:34)_1	0	((0.507969,0.507969),(0.534409,0.540863),(0.500806,0.000000),(0.504008,0.001063),(0.511882,0.555412),(0.538011,0.128985),(0.565384,0.199826),(0.385799,0.632972),(0.313070,0.608444),(0.655267,0.655267),(0.629252,0.696789),(0.705540,0.567953),(0.668060,0.243514),(0.602097,0.375000))	None	Domain Xylose isomerase-like, TIM barrel domain	0.507969	0.507969	0.534409	0.540863	0.500806	0	0.504008	0.001063	0.511882	0.555412	0.538011	0.128985	0.565384	0.199826	0.385799	0.632972	0.31307	0.608444	0.655267	0.655267	0.629252	0.696789	0.70554	0.567953	0.66806	0.243514	0.602097	0.375
OG0014291	(((((((((906-72A_0:0.2,C.ros.YKD0085_0:0.2)_0:0.9,(C.chloroleuca67-1_0:0.02,570-77_4:0.02)_1:1.08)_1:0.1,C.ros.v2_2:1.2)_1:0.3,245-78_0:1.5)_1:1,C.solani_0:2.5)_1:1.8,192-96_0:4.3)_1:22.7,(F.solani_0:18,(F.gram_0:11,F.verticillioides_0:11)_0:7)_0:9)_1:4,(T.atroviride_0:16,(Trichoderma.reesei_0:12,T.virens_0:12)_0:4)_0:15)_1:3,N.crassa_0:34)_1	0	((0.500000,0.500000),(0.051306,0.540863),(0.001208,0.000000),(0.504008,0.023029),(0.511882,0.082304),(0.538011,0.128985),(0.565384,0.199826),(0.385799,0.194330),(0.500000,0.500000),(0.500000,0.500000),(0.629252,0.282943),(0.500000,0.500000),(0.500000,0.500000),(0.602097,0.750000))	None	None	0.5	0.5	0.051306	0.540863	0.001208	0	0.504008	0.023029	0.511882	0.082304	0.538011	0.128985	0.565384	0.199826	0.385799	0.19433	0.5	0.5	0.5	0.5	0.629252	0.282943	0.5	0.5	0.5	0.5	0.602097	0.75
OG0014301	(((((((((906-72A_0:0.2,C.ros.YKD0085_0:0.2)_0:0.9,(C.chloroleuca67-1_0:0.02,570-77_4:0.02)_1:1.08)_1:0.1,C.ros.v2_2:1.2)_1:0.3,245-78_0:1.5)_1:1,C.solani_0:2.5)_1:1.8,192-96_0:4.3)_1:22.7,(F.solani_0:18,(F.gram_0:11,F.verticillioides_0:11)_0:7)_0:9)_1:4,(T.atroviride_0:16,(Trichoderma.reesei_0:12,T.virens_0:12)_0:4)_0:15)_1:3,N.crassa_0:34)_1	0	((0.500000,0.500000),(0.051306,0.540863),(0.001208,0.000000),(0.504008,0.023029),(0.511882,0.082304),(0.538011,0.128985),(0.565384,0.199826),(0.385799,0.194330),(0.500000,0.500000),(0.500000,0.500000),(0.629252,0.282943),(0.500000,0.500000),(0.500000,0.500000),(0.602097,0.750000))	None	None	0.5	0.5	0.051306	0.540863	0.001208	0	0.504008	0.023029	0.511882	0.082304	0.538011	0.128985	0.565384	0.199826	0.385799	0.19433	0.5	0.5	0.5	0.5	0.629252	0.282943	0.5	0.5	0.5	0.5	0.602097	0.75
OG0014319	(((((((((906-72A_0:0.2,C.ros.YKD0085_0:0.2)_0:0.9,(C.chloroleuca67-1_0:0.02,570-77_4:0.02)_1:1.08)_1:0.1,C.ros.v2_2:1.2)_1:0.3,245-78_0:1.5)_1:1,C.solani_0:2.5)_1:1.8,192-96_0:4.3)_1:22.7,(F.solani_0:18,(F.gram_0:11,F.verticillioides_0:11)_0:7)_0:9)_1:4,(T.atroviride_0:16,(Trichoderma.reesei_0:12,T.virens_0:12)_0:4)_0:15)_1:3,N.crassa_0:34)_1	0	((0.500000,0.500000),(0.051306,0.540863),(0.001208,0.000000),(0.504008,0.023029),(0.511882,0.082304),(0.538011,0.128985),(0.565384,0.199826),(0.385799,0.194330),(0.500000,0.500000),(0.500000,0.500000),(0.629252,0.282943),(0.500000,0.500000),(0.500000,0.500000),(0.602097,0.750000))	None	None	0.5	0.5	0.051306	0.540863	0.001208	0	0.504008	0.023029	0.511882	0.082304	0.538011	0.128985	0.565384	0.199826	0.385799	0.19433	0.5	0.5	0.5	0.5	0.629252	0.282943	0.5	0.5	0.5	0.5	0.602097	0.75
OG0015348	(((((((((906-72A_0:0.2,C.ros.YKD0085_0:0.2)_0:0.9,(C.chloroleuca67-1_0:0.02,570-77_2:0.02)_1:1.08)_1:0.1,C.ros.v2_2:1.2)_1:0.3,245-78_0:1.5)_1:1,C.solani_0:2.5)_1:1.8,192-96_0:4.3)_1:22.7,(F.solani_0:18,(F.gram_0:11,F.verticillioides_0:11)_0:7)_0:9)_1:4,(T.atroviride_0:16,(Trichoderma.reesei_0:12,T.virens_0:12)_0:4)_0:15)_1:3,N.crassa_0:34)_1	0	((0.500000,0.500000),(0.051306,0.540863),(0.001208,0.000403),(0.504008,0.023029),(0.511882,0.082304),(0.538011,0.128985),(0.565384,0.199826),(0.385799,0.194330),(0.500000,0.500000),(0.500000,0.500000),(0.629252,0.282943),(0.500000,0.500000),(0.500000,0.500000),(0.602097,0.750000))	None	None	0.5	0.5	0.051306	0.540863	0.001208	0.000403	0.504008	0.023029	0.511882	0.082304	0.538011	0.128985	0.565384	0.199826	0.385799	0.19433	0.5	0.5	0.5	0.5	0.629252	0.282943	0.5	0.5	0.5	0.5	0.602097	0.75
OG0015398	(((((((((906-72A_0:0.2,C.ros.YKD0085_0:0.2)_0:0.9,(C.chloroleuca67-1_0:0.02,570-77_2:0.02)_1:1.08)_1:0.1,C.ros.v2_2:1.2)_1:0.3,245-78_0:1.5)_1:1,C.solani_0:2.5)_1:1.8,192-96_0:4.3)_1:22.7,(F.solani_0:18,(F.gram_0:11,F.verticillioides_0:11)_0:7)_0:9)_1:4,(T.atroviride_0:16,(Trichoderma.reesei_0:12,T.virens_0:12)_0:4)_0:15)_1:3,N.crassa_0:34)_1	0	((0.500000,0.500000),(0.051306,0.540863),(0.001208,0.000403),(0.504008,0.023029),(0.511882,0.082304),(0.538011,0.128985),(0.565384,0.199826),(0.385799,0.194330),(0.500000,0.500000),(0.500000,0.500000),(0.629252,0.282943),(0.500000,0.500000),(0.500000,0.500000),(0.602097,0.750000))	None	None	0.5	0.5	0.051306	0.540863	0.001208	0.000403	0.504008	0.023029	0.511882	0.082304	0.538011	0.128985	0.565384	0.199826	0.385799	0.19433	0.5	0.5	0.5	0.5	0.629252	0.282943	0.5	0.5	0.5	0.5	0.602097	0.75
OG0013780	(((((((((906-72A_2:0.2,C.ros.YKD0085_0:0.2)_1:0.9,(C.chloroleuca67-1_0:0.02,570-77_3:0.02)_1:1.08)_1:0.1,C.ros.v2_2:1.2)_1:0.3,245-78_0:1.5)_1:1,C.solani_0:2.5)_1:1.8,192-96_0:4.3)_1:22.7,(F.solani_0:18,(F.gram_0:11,F.verticillioides_0:11)_0:7)_0:9)_1:4,(T.atroviride_0:16,(Trichoderma.reesei_0:12,T.virens_0:12)_0:4)_0:15)_1:3,N.crassa_0:34)_1	0	((0.004000,0.011937),(0.534409,0.540863),(0.001208,0.000000),(0.504008,0.023029),(0.511882,0.082304),(0.538011,0.128985),(0.565384,0.199826),(0.385799,0.194330),(0.500000,0.500000),(0.500000,0.500000),(0.629252,0.282943),(0.500000,0.500000),(0.500000,0.500000),(0.602097,0.750000))	protein binding	N/A	0.004	0.011937	0.534409	0.540863	0.001208	0	0.504008	0.023029	0.511882	0.082304	0.538011	0.128985	0.565384	0.199826	0.385799	0.19433	0.5	0.5	0.5	0.5	0.629252	0.282943	0.5	0.5	0.5	0.5	0.602097	0.75
OG0013764	(((((((((906-72A_0:0.2,C.ros.YKD0085_0:0.2)_0:0.9,(C.chloroleuca67-1_0:0.02,570-77_3:0.02)_1:1.08)_1:0.1,C.ros.v2_2:1.2)_1:0.3,245-78_0:1.5)_1:1,C.solani_2:2.5)_1:1.8,192-96_0:4.3)_1:22.7,(F.solani_0:18,(F.gram_0:11,F.verticillioides_0:11)_0:7)_0:9)_1:4,(T.atroviride_0:16,(Trichoderma.reesei_0:12,T.virens_0:12)_0:4)_0:15)_1:3,N.crassa_0:34)_1	0	((0.500000,0.500000),(0.051306,0.540863),(0.001208,0.000000),(0.504008,0.023029),(0.511882,0.082304),(0.538011,0.045407),(0.565384,0.199826),(0.385799,0.194330),(0.500000,0.500000),(0.500000,0.500000),(0.629252,0.282943),(0.500000,0.500000),(0.500000,0.500000),(0.602097,0.750000))	None	None	0.5	0.5	0.051306	0.540863	0.001208	0	0.504008	0.023029	0.511882	0.082304	0.538011	0.045407	0.565384	0.199826	0.385799	0.19433	0.5	0.5	0.5	0.5	0.629252	0.282943	0.5	0.5	0.5	0.5	0.602097	0.75
OG0013804	(((((((((906-72A_0:0.2,C.ros.YKD0085_1:0.2)_1:0.9,(C.chloroleuca67-1_0:0.02,570-77_4:0.02)_1:1.08)_1:0.1,C.ros.v2_2:1.2)_1:0.3,245-78_0:1.5)_1:1,C.solani_0:2.5)_1:1.8,192-96_0:4.3)_1:22.7,(F.solani_0:18,(F.gram_0:11,F.verticillioides_0:11)_0:7)_0:9)_1:4,(T.atroviride_0:16,(Trichoderma.reesei_0:12,T.virens_0:12)_0:4)_0:15)_1:3,N.crassa_0:34)_1	0	((0.011937,0.507969),(0.534409,0.540863),(0.001208,0.000000),(0.504008,0.023029),(0.511882,0.082304),(0.538011,0.128985),(0.565384,0.199826),(0.385799,0.194330),(0.500000,0.500000),(0.500000,0.500000),(0.629252,0.282943),(0.500000,0.500000),(0.500000,0.500000),(0.602097,0.750000))	None	None	0.011937	0.507969	0.534409	0.540863	0.001208	0	0.504008	0.023029	0.511882	0.082304	0.538011	0.128985	0.565384	0.199826	0.385799	0.19433	0.5	0.5	0.5	0.5	0.629252	0.282943	0.5	0.5	0.5	0.5	0.602097	0.75
OG0014328	(((((((((906-72A_0:0.2,C.ros.YKD0085_1:0.2)_1:0.9,(C.chloroleuca67-1_0:0.02,570-77_3:0.02)_1:1.08)_1:0.1,C.ros.v2_2:1.2)_1:0.3,245-78_0:1.5)_1:1,C.solani_0:2.5)_1:1.8,192-96_0:4.3)_1:22.7,(F.solani_0:18,(F.gram_0:11,F.verticillioides_0:11)_0:7)_0:9)_1:4,(T.atroviride_0:16,(Trichoderma.reesei_0:12,T.virens_0:12)_0:4)_0:15)_1:3,N.crassa_0:34)_1	0	((0.011937,0.507969),(0.534409,0.540863),(0.001208,0.000000),(0.504008,0.023029),(0.511882,0.082304),(0.538011,0.128985),(0.565384,0.199826),(0.385799,0.194330),(0.500000,0.500000),(0.500000,0.500000),(0.629252,0.282943),(0.500000,0.500000),(0.500000,0.500000),(0.602097,0.750000))	None	None	0.011937	0.507969	0.534409	0.540863	0.001208	0	0.504008	0.023029	0.511882	0.082304	0.538011	0.128985	0.565384	0.199826	0.385799	0.19433	0.5	0.5	0.5	0.5	0.629252	0.282943	0.5	0.5	0.5	0.5	0.602097	0.75
OG0014279	(((((((((906-72A_0:0.2,C.ros.YKD0085_0:0.2)_0:0.9,(C.chloroleuca67-1_0:0.02,570-77_3:0.02)_1:1.08)_1:0.1,C.ros.v2_2:1.2)_1:0.3,245-78_1:1.5)_1:1,C.solani_0:2.5)_1:1.8,192-96_0:4.3)_1:22.7,(F.solani_0:18,(F.gram_0:11,F.verticillioides_0:11)_0:7)_0:9)_1:4,(T.atroviride_0:16,(Trichoderma.reesei_0:12,T.virens_0:12)_0:4)_0:15)_1:3,N.crassa_0:34)_1	0	((0.500000,0.500000),(0.051306,0.540863),(0.001208,0.000000),(0.504008,0.023029),(0.511882,0.555412),(0.538011,0.128985),(0.565384,0.199826),(0.385799,0.194330),(0.500000,0.500000),(0.500000,0.500000),(0.629252,0.282943),(0.500000,0.500000),(0.500000,0.500000),(0.602097,0.750000))	None	None	0.5	0.5	0.051306	0.540863	0.001208	0	0.504008	0.023029	0.511882	0.555412	0.538011	0.128985	0.565384	0.199826	0.385799	0.19433	0.5	0.5	0.5	0.5	0.629252	0.282943	0.5	0.5	0.5	0.5	0.602097	0.75
OG0014813	(((((((((906-72A_1:0.2,C.ros.YKD0085_0:0.2)_1:0.9,(C.chloroleuca67-1_0:0.02,570-77_2:0.02)_1:1.08)_1:0.1,C.ros.v2_2:1.2)_1:0.3,245-78_0:1.5)_1:1,C.solani_0:2.5)_1:1.8,192-96_0:4.3)_1:22.7,(F.solani_0:18,(F.gram_0:11,F.verticillioides_0:11)_0:7)_0:9)_1:4,(T.atroviride_0:16,(Trichoderma.reesei_0:12,T.virens_0:12)_0:4)_0:15)_1:3,N.crassa_0:34)_1	0	((0.507969,0.011937),(0.534409,0.540863),(0.001208,0.000403),(0.504008,0.023029),(0.511882,0.082304),(0.538011,0.128985),(0.565384,0.199826),(0.385799,0.194330),(0.500000,0.500000),(0.500000,0.500000),(0.629252,0.282943),(0.500000,0.500000),(0.500000,0.500000),(0.602097,0.750000))	None	None	0.507969	0.011937	0.534409	0.540863	0.001208	0.000403	0.504008	0.023029	0.511882	0.082304	0.538011	0.128985	0.565384	0.199826	0.385799	0.19433	0.5	0.5	0.5	0.5	0.629252	0.282943	0.5	0.5	0.5	0.5	0.602097	0.75
OG0009791	(((((((((906-72A_1:0.2,C.ros.YKD0085_0:0.2)_1:0.9,(C.chloroleuca67-1_0:0.02,570-77_5:0.02)_1:1.08)_1:0.1,C.ros.v2_2:1.2)_1:0.3,245-78_0:1.5)_1:1,C.solani_3:2.5)_1:1.8,192-96_0:4.3)_1:22.7,(F.solani_0:18,(F.gram_0:11,F.verticillioides_0:11)_0:7)_0:9)_1:4,(T.atroviride_0:16,(Trichoderma.reesei_0:12,T.virens_0:12)_0:4)_0:15)_1:3,N.crassa_0:34)_1	0	((0.507969,0.011937),(0.534409,0.540863),(0.001208,0.000000),(0.504008,0.023029),(0.511882,0.082304),(0.538011,0.004158),(0.565384,0.199826),(0.385799,0.194330),(0.500000,0.500000),(0.500000,0.500000),(0.629252,0.282943),(0.500000,0.500000),(0.500000,0.500000),(0.602097,0.750000))	None	None	0.507969	0.011937	0.534409	0.540863	0.001208	0	0.504008	0.023029	0.511882	0.082304	0.538011	0.004158	0.565384	0.199826	0.385799	0.19433	0.5	0.5	0.5	0.5	0.629252	0.282943	0.5	0.5	0.5	0.5	0.602097	0.75
OG0010361	(((((((((906-72A_5:0.2,C.ros.YKD0085_0:0.2)_1:0.9,(C.chloroleuca67-1_0:0.02,570-77_1:0.02)_1:1.08)_1:0.1,C.ros.v2_2:1.2)_1:0.3,245-78_0:1.5)_1:1,C.solani_0:2.5)_1:1.8,192-96_0:4.3)_1:22.7,(F.solani_0:18,(F.gram_0:11,F.verticillioides_0:11)_0:7)_0:9)_1:4,(T.atroviride_0:16,(Trichoderma.reesei_0:12,T.virens_2:12)_1:4)_1:15)_1:3,N.crassa_0:34)_1	0	((0.000000,0.011937),(0.534409,0.540863),(0.001208,0.500806),(0.504008,0.023029),(0.511882,0.082304),(0.538011,0.128985),(0.565384,0.199826),(0.385799,0.194330),(0.500000,0.500000),(0.500000,0.500000),(0.629252,0.696789),(0.294786,0.567953),(0.243514,0.089429),(0.602097,0.750000))	None	None	0	0.011937	0.534409	0.540863	0.001208	0.500806	0.504008	0.023029	0.511882	0.082304	0.538011	0.128985	0.565384	0.199826	0.385799	0.19433	0.5	0.5	0.5	0.5	0.629252	0.696789	0.294786	0.567953	0.243514	0.089429	0.602097	0.75
OG0010346	(((((((((906-72A_5:0.2,C.ros.YKD0085_0:0.2)_1:0.9,(C.chloroleuca67-1_0:0.02,570-77_2:0.02)_1:1.08)_1:0.1,C.ros.v2_2:1.2)_1:0.3,245-78_0:1.5)_1:1,C.solani_1:2.5)_1:1.8,192-96_0:4.3)_1:22.7,(F.solani_0:18,(F.gram_0:11,F.verticillioides_0:11)_0:7)_0:9)_1:4,(T.atroviride_0:16,(Trichoderma.reesei_0:12,T.virens_0:12)_0:4)_0:15)_1:3,N.crassa_0:34)_1	0	((0.000000,0.011937),(0.534409,0.540863),(0.001208,0.000403),(0.504008,0.023029),(0.511882,0.082304),(0.538011,0.587388),(0.565384,0.199826),(0.385799,0.194330),(0.500000,0.500000),(0.500000,0.500000),(0.629252,0.282943),(0.500000,0.500000),(0.500000,0.500000),(0.602097,0.750000))	None	None	0	0.011937	0.534409	0.540863	0.001208	0.000403	0.504008	0.023029	0.511882	0.082304	0.538011	0.587388	0.565384	0.199826	0.385799	0.19433	0.5	0.5	0.5	0.5	0.629252	0.282943	0.5	0.5	0.5	0.5	0.602097	0.75
OG0013792	(((((((((906-72A_0:0.2,C.ros.YKD0085_0:0.2)_0:0.9,(C.chloroleuca67-1_0:0.02,570-77_3:0.02)_1:1.08)_1:0.1,C.ros.v2_2:1.2)_1:0.3,245-78_0:1.5)_1:1,C.solani_0:2.5)_1:1.8,192-96_0:4.3)_1:22.7,(F.solani_0:18,(F.gram_0:11,F.verticillioides_0:11)_0:7)_0:9)_1:4,(T.atroviride_0:16,(Trichoderma.reesei_1:12,T.virens_1:12)_1:4)_1:15)_1:3,N.crassa_0:34)_1	0	((0.500000,0.500000),(0.051306,0.540863),(0.001208,0.000000),(0.504008,0.023029),(0.511882,0.082304),(0.538011,0.128985),(0.565384,0.199826),(0.385799,0.194330),(0.500000,0.500000),(0.500000,0.500000),(0.629252,0.696789),(0.294786,0.567953),(0.668060,0.668060),(0.602097,0.750000))	NAD binding ;oxidation-reduction process ;cofactor binding ;oxidoreductase activity, acting on the CH-OH group of donors, NAD or NADP as acceptor ;metabolic process	Domain D-isomer specific 2-hydroxyacid dehydrogenase, NAD-binding domain;Domain D-isomer specific 2-hydroxyacid dehydrogenase, catalytic domain	0.5	0.5	0.051306	0.540863	0.001208	0	0.504008	0.023029	0.511882	0.082304	0.538011	0.128985	0.565384	0.199826	0.385799	0.19433	0.5	0.5	0.5	0.5	0.629252	0.696789	0.294786	0.567953	0.66806	0.66806	0.602097	0.75
OG0000785	(((((((((906-72A_0:0.2,C.ros.YKD0085_0:0.2)_0:0.9,(C.chloroleuca67-1_1:0.02,570-77_7:0.02)_1:1.08)_1:0.1,C.ros.v2_2:1.2)_1:0.3,245-78_0:1.5)_1:1,C.solani_0:2.5)_1:1.8,192-96_0:4.3)_1:22.7,(F.solani_14:18,(F.gram_4:11,F.verticillioides_0:11)_3:7)_3:9)_2:4,(T.atroviride_0:16,(Trichoderma.reesei_0:12,T.virens_0:12)_0:4)_0:15)_1:3,N.crassa_0:34)_1	0	((0.500000,0.500000),(0.051306,0.540863),(0.500806,0.000000),(0.504008,0.023029),(0.511882,0.082304),(0.538011,0.128985),(0.565384,0.199826),(0.869733,0.141434),(0.000003,0.735308),(0.242391,0.008018),(0.068109,0.282943),(0.500000,0.500000),(0.500000,0.500000),(0.602097,0.750000))	None	None	0.5	0.5	0.051306	0.540863	0.500806	0	0.504008	0.023029	0.511882	0.082304	0.538011	0.128985	0.565384	0.199826	0.869733	0.141434	3e-06	0.735308	0.242391	0.008018	0.068109	0.282943	0.5	0.5	0.5	0.5	0.602097	0.75
OG0010649	(((((((((906-72A_1:0.2,C.ros.YKD0085_0:0.2)_1:0.9,(C.chloroleuca67-1_1:0.02,570-77_4:0.02)_1:1.08)_1:0.1,C.ros.v2_2:1.2)_1:0.3,245-78_0:1.5)_1:1,C.solani_0:2.5)_1:1.8,192-96_0:4.3)_1:22.7,(F.solani_1:18,(F.gram_0:11,F.verticillioides_0:11)_0:7)_1:9)_1:4,(T.atroviride_0:16,(Trichoderma.reesei_0:12,T.virens_0:12)_0:4)_0:15)_1:3,N.crassa_0:34)_1	0	((0.507969,0.011937),(0.534409,0.540863),(0.500806,0.000000),(0.504008,0.023029),(0.511882,0.082304),(0.538011,0.128985),(0.565384,0.199826),(0.385799,0.632972),(0.719178,0.159355),(0.500000,0.500000),(0.629252,0.282943),(0.500000,0.500000),(0.500000,0.500000),(0.602097,0.750000))	None	Family Protein of unknown function DUF3435	0.507969	0.011937	0.534409	0.540863	0.500806	0	0.504008	0.023029	0.511882	0.082304	0.538011	0.128985	0.565384	0.199826	0.385799	0.632972	0.719178	0.159355	0.5	0.5	0.629252	0.282943	0.5	0.5	0.5	0.5	0.602097	0.75
OG0013783	(((((((((906-72A_1:0.2,C.ros.YKD0085_0:0.2)_1:0.9,(C.chloroleuca67-1_0:0.02,570-77_2:0.02)_1:1.08)_1:0.1,C.ros.v2_2:1.2)_1:0.3,245-78_1:1.5)_1:1,C.solani_0:2.5)_1:1.8,192-96_0:4.3)_1:22.7,(F.solani_1:18,(F.gram_0:11,F.verticillioides_0:11)_0:7)_1:9)_1:4,(T.atroviride_0:16,(Trichoderma.reesei_0:12,T.virens_0:12)_0:4)_0:15)_1:3,N.crassa_0:34)_1	0	((0.507969,0.011937),(0.534409,0.540863),(0.001208,0.000403),(0.504008,0.023029),(0.511882,0.555412),(0.538011,0.128985),(0.565384,0.199826),(0.385799,0.632972),(0.719178,0.159355),(0.500000,0.500000),(0.629252,0.282943),(0.500000,0.500000),(0.500000,0.500000),(0.602097,0.750000))	None	Domain Heterokaryon incompatibility	0.507969	0.011937	0.534409	0.540863	0.001208	0.000403	0.504008	0.023029	0.511882	0.555412	0.538011	0.128985	0.565384	0.199826	0.385799	0.632972	0.719178	0.159355	0.5	0.5	0.629252	0.282943	0.5	0.5	0.5	0.5	0.602097	0.75
OG0002481	(((((((((906-72A_1:0.2,C.ros.YKD0085_1:0.2)_1:0.9,(C.chloroleuca67-1_1:0.02,570-77_5:0.02)_2:1.08)_2:0.1,C.ros.v2_2:1.2)_2:0.3,245-78_2:1.5)_2:1,C.solani_1:2.5)_1:1.8,192-96_0:4.3)_1:22.7,(F.solani_1:18,(F.gram_2:11,F.verticillioides_0:11)_1:7)_1:9)_1:4,(T.atroviride_0:16,(Trichoderma.reesei_0:12,T.virens_0:12)_0:4)_0:15)_1:3,N.crassa_0:34)_1	0	((0.507969,0.507969),(0.098003,0.576787),(0.002414,0.000000),(0.507968,0.584179),(0.523341,0.601789),(0.019352,0.587388),(0.565384,0.199826),(0.385799,0.632972),(0.719178,0.608444),(0.082388,0.225704),(0.629252,0.282943),(0.500000,0.500000),(0.500000,0.500000),(0.602097,0.750000))	None	Domain Aminoglycoside phosphotransferase	0.507969	0.507969	0.098003	0.576787	0.002414	0	0.507968	0.584179	0.523341	0.601789	0.019352	0.587388	0.565384	0.199826	0.385799	0.632972	0.719178	0.608444	0.082388	0.225704	0.629252	0.282943	0.5	0.5	0.5	0.5	0.602097	0.75
OG0007781	(((((((((906-72A_1:0.2,C.ros.YKD0085_1:0.2)_1:0.9,(C.chloroleuca67-1_1:0.02,570-77_5:0.02)_1:1.08)_1:0.1,C.ros.v2_2:1.2)_1:0.3,245-78_0:1.5)_1:1,C.solani_1:2.5)_1:1.8,192-96_0:4.3)_1:22.7,(F.solani_0:18,(F.gram_1:11,F.verticillioides_1:11)_1:7)_1:9)_1:4,(T.atroviride_0:16,(Trichoderma.reesei_0:12,T.virens_1:12)_1:4)_1:15)_1:3,N.crassa_0:34)_1	0	((0.507969,0.507969),(0.534409,0.540863),(0.500806,0.000000),(0.504008,0.023029),(0.511882,0.082304),(0.538011,0.587388),(0.565384,0.199826),(0.385799,0.632972),(0.313070,0.608444),(0.655267,0.655267),(0.629252,0.696789),(0.294786,0.567953),(0.243514,0.668060),(0.602097,0.750000))	phosphorylation ;kinase activity ;ATP binding ;transferase activity, transferring phosphorus-containing groups	Domain Pyruvate phosphate dikinase, PEP/pyruvate-binding;Domain PEP-utilising enzyme, mobile domain;Domain PEP-utilising enzyme, C-terminal	0.507969	0.507969	0.534409	0.540863	0.500806	0	0.504008	0.023029	0.511882	0.082304	0.538011	0.587388	0.565384	0.199826	0.385799	0.632972	0.31307	0.608444	0.655267	0.655267	0.629252	0.696789	0.294786	0.567953	0.243514	0.66806	0.602097	0.75
OG0000876	(((((((((906-72A_2:0.2,C.ros.YKD0085_1:0.2)_2:0.9,(C.chloroleuca67-1_4:0.02,570-77_6:0.02)_4:1.08)_2:0.1,C.ros.v2_2:1.2)_2:0.3,245-78_0:1.5)_1:1,C.solani_0:2.5)_1:1.8,192-96_0:4.3)_1:22.7,(F.solani_7:18,(F.gram_0:11,F.verticillioides_1:11)_1:7)_1:9)_1:4,(T.atroviride_1:16,(Trichoderma.reesei_1:12,T.virens_1:12)_1:4)_1:15)_1:3,N.crassa_0:34)_1	0	((0.515747,0.023621),(0.565307,0.004206),(0.503210,0.000007),(0.507968,0.584179),(0.005976,0.082304),(0.538011,0.128985),(0.565384,0.199826),(0.385799,0.632972),(0.000116,0.608444),(0.225704,0.655267),(0.629252,0.696789),(0.705540,0.567953),(0.668060,0.668060),(0.602097,0.750000))	None	None	0.515747	0.023621	0.565307	0.004206	0.50321	7e-06	0.507968	0.584179	0.005976	0.082304	0.538011	0.128985	0.565384	0.199826	0.385799	0.632972	0.000116	0.608444	0.225704	0.655267	0.629252	0.696789	0.70554	0.567953	0.66806	0.66806	0.602097	0.75
OG0007638	(((((((((906-72A_2:0.2,C.ros.YKD0085_1:0.2)_1:0.9,(C.chloroleuca67-1_0:0.02,570-77_2:0.02)_1:1.08)_1:0.1,C.ros.v2_2:1.2)_1:0.3,245-78_0:1.5)_1:1,C.solani_0:2.5)_1:1.8,192-96_0:4.3)_1:22.7,(F.solani_1:18,(F.gram_1:11,F.verticillioides_2:11)_1:7)_1:9)_1:4,(T.atroviride_1:16,(Trichoderma.reesei_1:12,T.virens_1:12)_1:4)_1:15)_1:3,N.crassa_1:34)_1	0	((0.004000,0.507969),(0.534409,0.540863),(0.001208,0.000403),(0.504008,0.023029),(0.511882,0.082304),(0.538011,0.128985),(0.565384,0.199826),(0.385799,0.632972),(0.719178,0.608444),(0.655267,0.082388),(0.629252,0.696789),(0.705540,0.567953),(0.668060,0.668060),(0.602097,0.375000))	ATP binding	Domain UvrD-like helicase, ATP-binding domain	0.004	0.507969	0.534409	0.540863	0.001208	0.000403	0.504008	0.023029	0.511882	0.082304	0.538011	0.128985	0.565384	0.199826	0.385799	0.632972	0.719178	0.608444	0.655267	0.082388	0.629252	0.696789	0.70554	0.567953	0.66806	0.66806	0.602097	0.375
OG0014869	(((((((((906-72A_0:0.2,C.ros.YKD0085_0:0.2)_0:0.9,(C.chloroleuca67-1_0:0.02,570-77_4:0.02)_1:1.08)_1:0.1,C.ros.v2_1:1.2)_1:0.3,245-78_0:1.5)_1:1,C.solani_0:2.5)_1:1.8,192-96_0:4.3)_1:22.7,(F.solani_0:18,(F.gram_0:11,F.verticillioides_0:11)_0:7)_0:9)_1:4,(T.atroviride_0:16,(Trichoderma.reesei_0:12,T.virens_0:12)_0:4)_0:15)_1:3,N.crassa_0:34)_1	0	((0.500000,0.500000),(0.051306,0.540863),(0.001208,0.000000),(0.504008,0.545092),(0.511882,0.082304),(0.538011,0.128985),(0.565384,0.199826),(0.385799,0.194330),(0.500000,0.500000),(0.500000,0.500000),(0.629252,0.282943),(0.500000,0.500000),(0.500000,0.500000),(0.602097,0.750000))	None	None	0.5	0.5	0.051306	0.540863	0.001208	0	0.504008	0.545092	0.511882	0.082304	0.538011	0.128985	0.565384	0.199826	0.385799	0.19433	0.5	0.5	0.5	0.5	0.629252	0.282943	0.5	0.5	0.5	0.5	0.602097	0.75
OG0014868	(((((((((906-72A_0:0.2,C.ros.YKD0085_0:0.2)_0:0.9,(C.chloroleuca67-1_0:0.02,570-77_4:0.02)_1:1.08)_1:0.1,C.ros.v2_1:1.2)_1:0.3,245-78_0:1.5)_1:1,C.solani_0:2.5)_1:1.8,192-96_0:4.3)_1:22.7,(F.solani_0:18,(F.gram_0:11,F.verticillioides_0:11)_0:7)_0:9)_1:4,(T.atroviride_0:16,(Trichoderma.reesei_0:12,T.virens_0:12)_0:4)_0:15)_1:3,N.crassa_0:34)_1	0	((0.500000,0.500000),(0.051306,0.540863),(0.001208,0.000000),(0.504008,0.545092),(0.511882,0.082304),(0.538011,0.128985),(0.565384,0.199826),(0.385799,0.194330),(0.500000,0.500000),(0.500000,0.500000),(0.629252,0.282943),(0.500000,0.500000),(0.500000,0.500000),(0.602097,0.750000))	None	None	0.5	0.5	0.051306	0.540863	0.001208	0	0.504008	0.545092	0.511882	0.082304	0.538011	0.128985	0.565384	0.199826	0.385799	0.19433	0.5	0.5	0.5	0.5	0.629252	0.282943	0.5	0.5	0.5	0.5	0.602097	0.75
OG0015433	(((((((((906-72A_0:0.2,C.ros.YKD0085_0:0.2)_0:0.9,(C.chloroleuca67-1_0:0.02,570-77_3:0.02)_1:1.08)_1:0.1,C.ros.v2_1:1.2)_1:0.3,245-78_0:1.5)_1:1,C.solani_0:2.5)_1:1.8,192-96_0:4.3)_1:22.7,(F.solani_0:18,(F.gram_0:11,F.verticillioides_0:11)_0:7)_0:9)_1:4,(T.atroviride_0:16,(Trichoderma.reesei_0:12,T.virens_0:12)_0:4)_0:15)_1:3,N.crassa_0:34)_1	0	((0.500000,0.500000),(0.051306,0.540863),(0.001208,0.000000),(0.504008,0.545092),(0.511882,0.082304),(0.538011,0.128985),(0.565384,0.199826),(0.385799,0.194330),(0.500000,0.500000),(0.500000,0.500000),(0.629252,0.282943),(0.500000,0.500000),(0.500000,0.500000),(0.602097,0.750000))	None	None	0.5	0.5	0.051306	0.540863	0.001208	0	0.504008	0.545092	0.511882	0.082304	0.538011	0.128985	0.565384	0.199826	0.385799	0.19433	0.5	0.5	0.5	0.5	0.629252	0.282943	0.5	0.5	0.5	0.5	0.602097	0.75
OG0015464	(((((((((906-72A_0:0.2,C.ros.YKD0085_0:0.2)_0:0.9,(C.chloroleuca67-1_0:0.02,570-77_3:0.02)_1:1.08)_1:0.1,C.ros.v2_1:1.2)_1:0.3,245-78_0:1.5)_1:1,C.solani_0:2.5)_1:1.8,192-96_0:4.3)_1:22.7,(F.solani_0:18,(F.gram_0:11,F.verticillioides_0:11)_0:7)_0:9)_1:4,(T.atroviride_0:16,(Trichoderma.reesei_0:12,T.virens_0:12)_0:4)_0:15)_1:3,N.crassa_0:34)_1	0	((0.500000,0.500000),(0.051306,0.540863),(0.001208,0.000000),(0.504008,0.545092),(0.511882,0.082304),(0.538011,0.128985),(0.565384,0.199826),(0.385799,0.194330),(0.500000,0.500000),(0.500000,0.500000),(0.629252,0.282943),(0.500000,0.500000),(0.500000,0.500000),(0.602097,0.750000))	ATP binding ;ATPase activity	Domain ABC transporter-like	0.5	0.5	0.051306	0.540863	0.001208	0	0.504008	0.545092	0.511882	0.082304	0.538011	0.128985	0.565384	0.199826	0.385799	0.19433	0.5	0.5	0.5	0.5	0.629252	0.282943	0.5	0.5	0.5	0.5	0.602097	0.75
OG0011248	(((((((((906-72A_0:0.2,C.ros.YKD0085_0:0.2)_0:0.9,(C.chloroleuca67-1_1:0.02,570-77_6:0.02)_1:1.08)_1:0.1,C.ros.v2_1:1.2)_1:0.3,245-78_0:1.5)_1:1,C.solani_0:2.5)_1:1.8,192-96_0:4.3)_1:22.7,(F.solani_0:18,(F.gram_0:11,F.verticillioides_0:11)_0:7)_0:9)_1:4,(T.atroviride_0:16,(Trichoderma.reesei_0:12,T.virens_0:12)_0:4)_0:15)_1:3,N.crassa_0:34)_1	0	((0.500000,0.500000),(0.051306,0.540863),(0.500806,0.000000),(0.504008,0.545092),(0.511882,0.082304),(0.538011,0.128985),(0.565384,0.199826),(0.385799,0.194330),(0.500000,0.500000),(0.500000,0.500000),(0.629252,0.282943),(0.500000,0.500000),(0.500000,0.500000),(0.602097,0.750000))	None	Domain NmrA-like domain	0.5	0.5	0.051306	0.540863	0.500806	0	0.504008	0.545092	0.511882	0.082304	0.538011	0.128985	0.565384	0.199826	0.385799	0.19433	0.5	0.5	0.5	0.5	0.629252	0.282943	0.5	0.5	0.5	0.5	0.602097	0.75
OG0014322	(((((((((906-72A_1:0.2,C.ros.YKD0085_0:0.2)_1:0.9,(C.chloroleuca67-1_0:0.02,570-77_4:0.02)_1:1.08)_1:0.1,C.ros.v2_1:1.2)_1:0.3,245-78_0:1.5)_1:1,C.solani_0:2.5)_1:1.8,192-96_0:4.3)_1:22.7,(F.solani_0:18,(F.gram_0:11,F.verticillioides_0:11)_0:7)_0:9)_1:4,(T.atroviride_0:16,(Trichoderma.reesei_0:12,T.virens_0:12)_0:4)_0:15)_1:3,N.crassa_0:34)_1	0	((0.507969,0.011937),(0.534409,0.540863),(0.001208,0.000000),(0.504008,0.545092),(0.511882,0.082304),(0.538011,0.128985),(0.565384,0.199826),(0.385799,0.194330),(0.500000,0.500000),(0.500000,0.500000),(0.629252,0.282943),(0.500000,0.500000),(0.500000,0.500000),(0.602097,0.750000))	None	None	0.507969	0.011937	0.534409	0.540863	0.001208	0	0.504008	0.545092	0.511882	0.082304	0.538011	0.128985	0.565384	0.199826	0.385799	0.19433	0.5	0.5	0.5	0.5	0.629252	0.282943	0.5	0.5	0.5	0.5	0.602097	0.75
OG0014769	(((((((((906-72A_1:0.2,C.ros.YKD0085_0:0.2)_1:0.9,(C.chloroleuca67-1_0:0.02,570-77_3:0.02)_1:1.08)_1:0.1,C.ros.v2_1:1.2)_1:0.3,245-78_0:1.5)_1:1,C.solani_0:2.5)_1:1.8,192-96_0:4.3)_1:22.7,(F.solani_0:18,(F.gram_0:11,F.verticillioides_0:11)_0:7)_0:9)_1:4,(T.atroviride_0:16,(Trichoderma.reesei_0:12,T.virens_0:12)_0:4)_0:15)_1:3,N.crassa_0:34)_1	0	((0.507969,0.011937),(0.534409,0.540863),(0.001208,0.000000),(0.504008,0.545092),(0.511882,0.082304),(0.538011,0.128985),(0.565384,0.199826),(0.385799,0.194330),(0.500000,0.500000),(0.500000,0.500000),(0.629252,0.282943),(0.500000,0.500000),(0.500000,0.500000),(0.602097,0.750000))	None	None	0.507969	0.011937	0.534409	0.540863	0.001208	0	0.504008	0.545092	0.511882	0.082304	0.538011	0.128985	0.565384	0.199826	0.385799	0.19433	0.5	0.5	0.5	0.5	0.629252	0.282943	0.5	0.5	0.5	0.5	0.602097	0.75
OG0014767	(((((((((906-72A_1:0.2,C.ros.YKD0085_0:0.2)_1:0.9,(C.chloroleuca67-1_0:0.02,570-77_3:0.02)_1:1.08)_1:0.1,C.ros.v2_1:1.2)_1:0.3,245-78_0:1.5)_1:1,C.solani_0:2.5)_1:1.8,192-96_0:4.3)_1:22.7,(F.solani_0:18,(F.gram_0:11,F.verticillioides_0:11)_0:7)_0:9)_1:4,(T.atroviride_0:16,(Trichoderma.reesei_0:12,T.virens_0:12)_0:4)_0:15)_1:3,N.crassa_0:34)_1	0	((0.507969,0.011937),(0.534409,0.540863),(0.001208,0.000000),(0.504008,0.545092),(0.511882,0.082304),(0.538011,0.128985),(0.565384,0.199826),(0.385799,0.194330),(0.500000,0.500000),(0.500000,0.500000),(0.629252,0.282943),(0.500000,0.500000),(0.500000,0.500000),(0.602097,0.750000))	None	None	0.507969	0.011937	0.534409	0.540863	0.001208	0	0.504008	0.545092	0.511882	0.082304	0.538011	0.128985	0.565384	0.199826	0.385799	0.19433	0.5	0.5	0.5	0.5	0.629252	0.282943	0.5	0.5	0.5	0.5	0.602097	0.75
OG0013195	(((((((((906-72A_4:0.2,C.ros.YKD0085_0:0.2)_1:0.9,(C.chloroleuca67-1_0:0.02,570-77_0:0.02)_0:1.08)_1:0.1,C.ros.v2_1:1.2)_1:0.3,245-78_0:1.5)_1:1,C.solani_0:2.5)_1:1.8,192-96_0:4.3)_1:22.7,(F.solani_0:18,(F.gram_1:11,F.verticillioides_0:11)_1:7)_1:9)_1:4,(T.atroviride_0:16,(Trichoderma.reesei_0:12,T.virens_2:12)_1:4)_1:15)_1:3,N.crassa_0:34)_1	0	((0.000000,0.011937),(0.534409,0.060859),(0.500000,0.500000),(0.504008,0.545092),(0.511882,0.082304),(0.538011,0.128985),(0.565384,0.199826),(0.385799,0.632972),(0.313070,0.608444),(0.655267,0.225704),(0.629252,0.696789),(0.294786,0.567953),(0.243514,0.089429),(0.602097,0.750000))	None	None	0	0.011937	0.534409	0.060859	0.5	0.5	0.504008	0.545092	0.511882	0.082304	0.538011	0.128985	0.565384	0.199826	0.385799	0.632972	0.31307	0.608444	0.655267	0.225704	0.629252	0.696789	0.294786	0.567953	0.243514	0.089429	0.602097	0.75
OG0008277	(((((((((906-72A_0:0.2,C.ros.YKD0085_1:0.2)_1:0.9,(C.chloroleuca67-1_0:0.02,570-77_1:0.02)_1:1.08)_1:0.1,C.ros.v2_1:1.2)_1:0.3,245-78_0:1.5)_1:1,C.solani_0:2.5)_1:1.8,192-96_0:4.3)_1:22.7,(F.solani_11:18,(F.gram_0:11,F.verticillioides_0:11)_0:7)_1:9)_1:4,(T.atroviride_0:16,(Trichoderma.reesei_0:12,T.virens_0:12)_0:4)_0:15)_1:3,N.crassa_0:34)_1	0	((0.011937,0.507969),(0.534409,0.540863),(0.001208,0.500806),(0.504008,0.545092),(0.511882,0.082304),(0.538011,0.128985),(0.565384,0.199826),(0.385799,0.632972),(0.000000,0.159355),(0.500000,0.500000),(0.629252,0.282943),(0.500000,0.500000),(0.500000,0.500000),(0.602097,0.750000))	None	None	0.011937	0.507969	0.534409	0.540863	0.001208	0.500806	0.504008	0.545092	0.511882	0.082304	0.538011	0.128985	0.565384	0.199826	0.385799	0.632972	0	0.159355	0.5	0.5	0.629252	0.282943	0.5	0.5	0.5	0.5	0.602097	0.75
OG0014309	(((((((((906-72A_0:0.2,C.ros.YKD0085_0:0.2)_0:0.9,(C.chloroleuca67-1_0:0.02,570-77_3:0.02)_1:1.08)_1:0.1,C.ros.v2_1:1.2)_1:0.3,245-78_0:1.5)_1:1,C.solani_1:2.5)_1:1.8,192-96_0:4.3)_1:22.7,(F.solani_0:18,(F.gram_0:11,F.verticillioides_0:11)_0:7)_0:9)_1:4,(T.atroviride_0:16,(Trichoderma.reesei_1:12,T.virens_0:12)_1:4)_1:15)_1:3,N.crassa_0:34)_1	0	((0.500000,0.500000),(0.051306,0.540863),(0.001208,0.000000),(0.504008,0.545092),(0.511882,0.082304),(0.538011,0.587388),(0.565384,0.199826),(0.385799,0.194330),(0.500000,0.500000),(0.500000,0.500000),(0.629252,0.696789),(0.294786,0.567953),(0.668060,0.243514),(0.602097,0.750000))	None	None	0.5	0.5	0.051306	0.540863	0.001208	0	0.504008	0.545092	0.511882	0.082304	0.538011	0.587388	0.565384	0.199826	0.385799	0.19433	0.5	0.5	0.5	0.5	0.629252	0.696789	0.294786	0.567953	0.66806	0.243514	0.602097	0.75
OG0014875	(((((((((906-72A_0:0.2,C.ros.YKD0085_0:0.2)_0:0.9,(C.chloroleuca67-1_0:0.02,570-77_2:0.02)_1:1.08)_1:0.1,C.ros.v2_1:1.2)_1:0.3,245-78_0:1.5)_1:1,C.solani_0:2.5)_1:1.8,192-96_0:4.3)_1:22.7,(F.solani_1:18,(F.gram_0:11,F.verticillioides_0:11)_0:7)_1:9)_1:4,(T.atroviride_0:16,(Trichoderma.reesei_0:12,T.virens_1:12)_1:4)_1:15)_1:3,N.crassa_0:34)_1	0	((0.500000,0.500000),(0.051306,0.540863),(0.001208,0.000403),(0.504008,0.545092),(0.511882,0.082304),(0.538011,0.128985),(0.565384,0.199826),(0.385799,0.632972),(0.719178,0.159355),(0.500000,0.500000),(0.629252,0.696789),(0.294786,0.567953),(0.243514,0.668060),(0.602097,0.750000))	None	None	0.5	0.5	0.051306	0.540863	0.001208	0.000403	0.504008	0.545092	0.511882	0.082304	0.538011	0.128985	0.565384	0.199826	0.385799	0.632972	0.719178	0.159355	0.5	0.5	0.629252	0.696789	0.294786	0.567953	0.243514	0.66806	0.602097	0.75
OG0009792	(((((((((906-72A_2:0.2,C.ros.YKD0085_0:0.2)_1:0.9,(C.chloroleuca67-1_0:0.02,570-77_4:0.02)_1:1.08)_1:0.1,C.ros.v2_1:1.2)_1:0.3,245-78_0:1.5)_1:1,C.solani_0:2.5)_1:1.8,192-96_0:4.3)_1:22.7,(F.solani_3:18,(F.gram_0:11,F.verticillioides_0:11)_0:7)_1:9)_1:4,(T.atroviride_0:16,(Trichoderma.reesei_0:12,T.virens_1:12)_1:4)_1:15)_1:3,N.crassa_0:34)_1	0	((0.004000,0.011937),(0.534409,0.540863),(0.001208,0.000000),(0.504008,0.545092),(0.511882,0.082304),(0.538011,0.128985),(0.565384,0.199826),(0.385799,0.632972),(0.029422,0.159355),(0.500000,0.500000),(0.629252,0.696789),(0.294786,0.567953),(0.243514,0.668060),(0.602097,0.750000))	None	None	0.004	0.011937	0.534409	0.540863	0.001208	0	0.504008	0.545092	0.511882	0.082304	0.538011	0.128985	0.565384	0.199826	0.385799	0.632972	0.029422	0.159355	0.5	0.5	0.629252	0.696789	0.294786	0.567953	0.243514	0.66806	0.602097	0.75
OG0009950	(((((((((906-72A_1:0.2,C.ros.YKD0085_3:0.2)_1:0.9,(C.chloroleuca67-1_2:0.02,570-77_0:0.02)_1:1.08)_1:0.1,C.ros.v2_1:1.2)_1:0.3,245-78_0:1.5)_1:1,C.solani_3:2.5)_1:1.8,192-96_0:4.3)_1:22.7,(F.solani_0:18,(F.gram_0:11,F.verticillioides_0:11)_0:7)_0:9)_1:4,(T.atroviride_0:16,(Trichoderma.reesei_0:12,T.virens_0:12)_0:4)_0:15)_1:3,N.crassa_0:34)_1	0	((0.507969,0.000032),(0.534409,0.540863),(0.000403,0.001208),(0.504008,0.545092),(0.511882,0.082304),(0.538011,0.004158),(0.565384,0.199826),(0.385799,0.194330),(0.500000,0.500000),(0.500000,0.500000),(0.629252,0.282943),(0.500000,0.500000),(0.500000,0.500000),(0.602097,0.750000))	None	None	0.507969	3.2e-05	0.534409	0.540863	0.000403	0.001208	0.504008	0.545092	0.511882	0.082304	0.538011	0.004158	0.565384	0.199826	0.385799	0.19433	0.5	0.5	0.5	0.5	0.629252	0.282943	0.5	0.5	0.5	0.5	0.602097	0.75
OG0002050	(((((((((906-72A_0:0.2,C.ros.YKD0085_0:0.2)_0:0.9,(C.chloroleuca67-1_1:0.02,570-77_12:0.02)_1:1.08)_1:0.1,C.ros.v2_1:1.2)_1:0.3,245-78_0:1.5)_1:1,C.solani_3:2.5)_1:1.8,192-96_0:4.3)_1:22.7,(F.solani_1:18,(F.gram_0:11,F.verticillioides_0:11)_0:7)_1:9)_1:4,(T.atroviride_0:16,(Trichoderma.reesei_0:12,T.virens_0:12)_0:4)_0:15)_1:3,N.crassa_0:34)_1	0	((0.500000,0.500000),(0.051306,0.540863),(0.500806,0.000000),(0.504008,0.545092),(0.511882,0.082304),(0.538011,0.004158),(0.565384,0.199826),(0.385799,0.632972),(0.719178,0.159355),(0.500000,0.500000),(0.629252,0.282943),(0.500000,0.500000),(0.500000,0.500000),(0.602097,0.750000))	None	None	0.5	0.5	0.051306	0.540863	0.500806	0	0.504008	0.545092	0.511882	0.082304	0.538011	0.004158	0.565384	0.199826	0.385799	0.632972	0.719178	0.159355	0.5	0.5	0.629252	0.282943	0.5	0.5	0.5	0.5	0.602097	0.75
OG0002115	(((((((((906-72A_1:0.2,C.ros.YKD0085_1:0.2)_1:0.9,(C.chloroleuca67-1_0:0.02,570-77_13:0.02)_1:1.08)_1:0.1,C.ros.v2_1:1.2)_1:0.3,245-78_0:1.5)_1:1,C.solani_2:2.5)_1:1.8,192-96_0:4.3)_1:22.7,(F.solani_0:18,(F.gram_0:11,F.verticillioides_0:11)_0:7)_0:9)_1:4,(T.atroviride_0:16,(Trichoderma.reesei_0:12,T.virens_0:12)_0:4)_0:15)_1:3,N.crassa_0:34)_1	0	((0.507969,0.507969),(0.534409,0.540863),(0.001208,0.000000),(0.504008,0.545092),(0.511882,0.082304),(0.538011,0.045407),(0.565384,0.199826),(0.385799,0.194330),(0.500000,0.500000),(0.500000,0.500000),(0.629252,0.282943),(0.500000,0.500000),(0.500000,0.500000),(0.602097,0.750000))	None	None	0.507969	0.507969	0.534409	0.540863	0.001208	0	0.504008	0.545092	0.511882	0.082304	0.538011	0.045407	0.565384	0.199826	0.385799	0.19433	0.5	0.5	0.5	0.5	0.629252	0.282943	0.5	0.5	0.5	0.5	0.602097	0.75
OG0009932	(((((((((906-72A_2:0.2,C.ros.YKD0085_0:0.2)_1:0.9,(C.chloroleuca67-1_1:0.02,570-77_5:0.02)_1:1.08)_1:0.1,C.ros.v2_1:1.2)_1:0.3,245-78_0:1.5)_1:1,C.solani_1:2.5)_1:1.8,192-96_0:4.3)_1:22.7,(F.solani_0:18,(F.gram_0:11,F.verticillioides_0:11)_0:7)_0:9)_1:4,(T.atroviride_0:16,(Trichoderma.reesei_0:12,T.virens_0:12)_0:4)_0:15)_1:3,N.crassa_0:34)_1	0	((0.004000,0.011937),(0.534409,0.540863),(0.500806,0.000000),(0.504008,0.545092),(0.511882,0.082304),(0.538011,0.587388),(0.565384,0.199826),(0.385799,0.194330),(0.500000,0.500000),(0.500000,0.500000),(0.629252,0.282943),(0.500000,0.500000),(0.500000,0.500000),(0.602097,0.750000))	None	Family Heat shock protein 70 family	0.004	0.011937	0.534409	0.540863	0.500806	0	0.504008	0.545092	0.511882	0.082304	0.538011	0.587388	0.565384	0.199826	0.385799	0.19433	0.5	0.5	0.5	0.5	0.629252	0.282943	0.5	0.5	0.5	0.5	0.602097	0.75
OG0012446	(((((((((906-72A_1:0.2,C.ros.YKD0085_0:0.2)_1:0.9,(C.chloroleuca67-1_1:0.02,570-77_4:0.02)_1:1.08)_1:0.1,C.ros.v2_1:1.2)_1:0.3,245-78_0:1.5)_1:1,C.solani_1:2.5)_1:1.8,192-96_0:4.3)_1:22.7,(F.solani_0:18,(F.gram_0:11,F.verticillioides_0:11)_0:7)_0:9)_1:4,(T.atroviride_0:16,(Trichoderma.reesei_0:12,T.virens_0:12)_0:4)_0:15)_1:3,N.crassa_0:34)_1	0	((0.507969,0.011937),(0.534409,0.540863),(0.500806,0.000000),(0.504008,0.545092),(0.511882,0.082304),(0.538011,0.587388),(0.565384,0.199826),(0.385799,0.194330),(0.500000,0.500000),(0.500000,0.500000),(0.629252,0.282943),(0.500000,0.500000),(0.500000,0.500000),(0.602097,0.750000))	None	None	0.507969	0.011937	0.534409	0.540863	0.500806	0	0.504008	0.545092	0.511882	0.082304	0.538011	0.587388	0.565384	0.199826	0.385799	0.19433	0.5	0.5	0.5	0.5	0.629252	0.282943	0.5	0.5	0.5	0.5	0.602097	0.75
OG0012445	(((((((((906-72A_1:0.2,C.ros.YKD0085_0:0.2)_1:0.9,(C.chloroleuca67-1_1:0.02,570-77_4:0.02)_1:1.08)_1:0.1,C.ros.v2_1:1.2)_1:0.3,245-78_0:1.5)_1:1,C.solani_1:2.5)_1:1.8,192-96_0:4.3)_1:22.7,(F.solani_0:18,(F.gram_0:11,F.verticillioides_0:11)_0:7)_0:9)_1:4,(T.atroviride_0:16,(Trichoderma.reesei_0:12,T.virens_0:12)_0:4)_0:15)_1:3,N.crassa_0:34)_1	0	((0.507969,0.011937),(0.534409,0.540863),(0.500806,0.000000),(0.504008,0.545092),(0.511882,0.082304),(0.538011,0.587388),(0.565384,0.199826),(0.385799,0.194330),(0.500000,0.500000),(0.500000,0.500000),(0.629252,0.282943),(0.500000,0.500000),(0.500000,0.500000),(0.602097,0.750000))	None	None	0.507969	0.011937	0.534409	0.540863	0.500806	0	0.504008	0.545092	0.511882	0.082304	0.538011	0.587388	0.565384	0.199826	0.385799	0.19433	0.5	0.5	0.5	0.5	0.629252	0.282943	0.5	0.5	0.5	0.5	0.602097	0.75
OG0008362	(((((((((906-72A_2:0.2,C.ros.YKD0085_2:0.2)_2:0.9,(C.chloroleuca67-1_1:0.02,570-77_5:0.02)_1:1.08)_1:0.1,C.ros.v2_1:1.2)_1:0.3,245-78_1:1.5)_1:1,C.solani_1:2.5)_1:1.8,192-96_0:4.3)_1:22.7,(F.solani_0:18,(F.gram_0:11,F.verticillioides_0:11)_0:7)_0:9)_1:4,(T.atroviride_0:16,(Trichoderma.reesei_0:12,T.virens_0:12)_0:4)_0:15)_1:3,N.crassa_0:34)_1	0	((0.515747,0.515747),(0.017490,0.540863),(0.500806,0.000000),(0.504008,0.545092),(0.511882,0.555412),(0.538011,0.587388),(0.565384,0.199826),(0.385799,0.194330),(0.500000,0.500000),(0.500000,0.500000),(0.629252,0.282943),(0.500000,0.500000),(0.500000,0.500000),(0.602097,0.750000))	None	None	0.515747	0.515747	0.01749	0.540863	0.500806	0	0.504008	0.545092	0.511882	0.555412	0.538011	0.587388	0.565384	0.199826	0.385799	0.19433	0.5	0.5	0.5	0.5	0.629252	0.282943	0.5	0.5	0.5	0.5	0.602097	0.75
OG0008643	(((((((((906-72A_2:0.2,C.ros.YKD0085_0:0.2)_1:0.9,(C.chloroleuca67-1_0:0.02,570-77_5:0.02)_1:1.08)_1:0.1,C.ros.v2_1:1.2)_1:0.3,245-78_0:1.5)_1:1,C.solani_2:2.5)_1:1.8,192-96_0:4.3)_1:22.7,(F.solani_1:18,(F.gram_0:11,F.verticillioides_1:11)_1:7)_1:9)_1:4,(T.atroviride_0:16,(Trichoderma.reesei_0:12,T.virens_1:12)_1:4)_1:15)_1:3,N.crassa_0:34)_1	0	((0.004000,0.011937),(0.534409,0.540863),(0.001208,0.000000),(0.504008,0.545092),(0.511882,0.082304),(0.538011,0.045407),(0.565384,0.199826),(0.385799,0.632972),(0.719178,0.608444),(0.225704,0.655267),(0.629252,0.696789),(0.294786,0.567953),(0.243514,0.668060),(0.602097,0.750000))	None	None	0.004	0.011937	0.534409	0.540863	0.001208	0	0.504008	0.545092	0.511882	0.082304	0.538011	0.045407	0.565384	0.199826	0.385799	0.632972	0.719178	0.608444	0.225704	0.655267	0.629252	0.696789	0.294786	0.567953	0.243514	0.66806	0.602097	0.75
OG0009293	(((((((((906-72A_2:0.2,C.ros.YKD0085_1:0.2)_1:0.9,(C.chloroleuca67-1_1:0.02,570-77_4:0.02)_1:1.08)_1:0.1,C.ros.v2_1:1.2)_1:0.3,245-78_0:1.5)_1:1,C.solani_0:2.5)_1:1.8,192-96_0:4.3)_1:22.7,(F.solani_1:18,(F.gram_0:11,F.verticillioides_0:11)_0:7)_1:9)_1:4,(T.atroviride_0:16,(Trichoderma.reesei_0:12,T.virens_1:12)_1:4)_1:15)_1:3,N.crassa_0:34)_1	0	((0.004000,0.507969),(0.534409,0.540863),(0.500806,0.000000),(0.504008,0.545092),(0.511882,0.082304),(0.538011,0.128985),(0.565384,0.199826),(0.385799,0.632972),(0.719178,0.159355),(0.500000,0.500000),(0.629252,0.696789),(0.294786,0.567953),(0.243514,0.668060),(0.602097,0.750000))	None	None	0.004	0.507969	0.534409	0.540863	0.500806	0	0.504008	0.545092	0.511882	0.082304	0.538011	0.128985	0.565384	0.199826	0.385799	0.632972	0.719178	0.159355	0.5	0.5	0.629252	0.696789	0.294786	0.567953	0.243514	0.66806	0.602097	0.75
OG0008361	(((((((((906-72A_0:0.2,C.ros.YKD0085_1:0.2)_1:0.9,(C.chloroleuca67-1_1:0.02,570-77_4:0.02)_1:1.08)_1:0.1,C.ros.v2_1:1.2)_1:0.3,245-78_0:1.5)_1:1,C.solani_1:2.5)_1:1.8,192-96_0:4.3)_1:22.7,(F.solani_0:18,(F.gram_1:11,F.verticillioides_1:11)_1:7)_1:9)_1:4,(T.atroviride_0:16,(Trichoderma.reesei_1:12,T.virens_1:12)_1:4)_1:15)_1:3,N.crassa_1:34)_1	0	((0.011937,0.507969),(0.534409,0.540863),(0.500806,0.000000),(0.504008,0.545092),(0.511882,0.082304),(0.538011,0.587388),(0.565384,0.199826),(0.385799,0.632972),(0.313070,0.608444),(0.655267,0.655267),(0.629252,0.696789),(0.294786,0.567953),(0.668060,0.668060),(0.602097,0.375000))	oxidation-reduction process ;oxidoreductase activity, acting on the CH-OH group of donors, NAD or NADP as acceptor ;oxidoreductase activity	Domain Lactate/malate dehydrogenase, N-terminal;Domain Lactate/malate dehydrogenase, C-terminal	0.011937	0.507969	0.534409	0.540863	0.500806	0	0.504008	0.545092	0.511882	0.082304	0.538011	0.587388	0.565384	0.199826	0.385799	0.632972	0.31307	0.608444	0.655267	0.655267	0.629252	0.696789	0.294786	0.567953	0.66806	0.66806	0.602097	0.375
OG0014954	(((((((((906-72A_2:0.2,C.ros.YKD0085_0:0.2)_1:0.9,(C.chloroleuca67-1_0:0.02,570-77_3:0.02)_1:1.08)_1:0.1,C.ros.v2_0:1.2)_1:0.3,245-78_0:1.5)_1:1,C.solani_0:2.5)_1:1.8,192-96_0:4.3)_1:22.7,(F.solani_0:18,(F.gram_0:11,F.verticillioides_0:11)_0:7)_0:9)_1:4,(T.atroviride_0:16,(Trichoderma.reesei_0:12,T.virens_0:12)_0:4)_0:15)_1:3,N.crassa_0:34)_1	0	((0.004000,0.011937),(0.534409,0.540863),(0.001208,0.000000),(0.504008,0.067105),(0.511882,0.082304),(0.538011,0.128985),(0.565384,0.199826),(0.385799,0.194330),(0.500000,0.500000),(0.500000,0.500000),(0.629252,0.282943),(0.500000,0.500000),(0.500000,0.500000),(0.602097,0.750000))	None	None	0.004	0.011937	0.534409	0.540863	0.001208	0	0.504008	0.067105	0.511882	0.082304	0.538011	0.128985	0.565384	0.199826	0.385799	0.19433	0.5	0.5	0.5	0.5	0.629252	0.282943	0.5	0.5	0.5	0.5	0.602097	0.75
OG0014394	(((((((((906-72A_1:0.2,C.ros.YKD0085_0:0.2)_1:0.9,(C.chloroleuca67-1_0:0.02,570-77_5:0.02)_1:1.08)_1:0.1,C.ros.v2_0:1.2)_1:0.3,245-78_0:1.5)_1:1,C.solani_0:2.5)_1:1.8,192-96_0:4.3)_1:22.7,(F.solani_0:18,(F.gram_0:11,F.verticillioides_0:11)_0:7)_0:9)_1:4,(T.atroviride_0:16,(Trichoderma.reesei_0:12,T.virens_0:12)_0:4)_0:15)_1:3,N.crassa_0:34)_1	0	((0.507969,0.011937),(0.534409,0.540863),(0.001208,0.000000),(0.504008,0.067105),(0.511882,0.082304),(0.538011,0.128985),(0.565384,0.199826),(0.385799,0.194330),(0.500000,0.500000),(0.500000,0.500000),(0.629252,0.282943),(0.500000,0.500000),(0.500000,0.500000),(0.602097,0.750000))	None	None	0.507969	0.011937	0.534409	0.540863	0.001208	0	0.504008	0.067105	0.511882	0.082304	0.538011	0.128985	0.565384	0.199826	0.385799	0.19433	0.5	0.5	0.5	0.5	0.629252	0.282943	0.5	0.5	0.5	0.5	0.602097	0.75
OG0014953	(((((((((906-72A_1:0.2,C.ros.YKD0085_0:0.2)_1:0.9,(C.chloroleuca67-1_0:0.02,570-77_4:0.02)_1:1.08)_1:0.1,C.ros.v2_0:1.2)_1:0.3,245-78_0:1.5)_1:1,C.solani_0:2.5)_1:1.8,192-96_0:4.3)_1:22.7,(F.solani_0:18,(F.gram_0:11,F.verticillioides_0:11)_0:7)_0:9)_1:4,(T.atroviride_0:16,(Trichoderma.reesei_0:12,T.virens_0:12)_0:4)_0:15)_1:3,N.crassa_0:34)_1	0	((0.507969,0.011937),(0.534409,0.540863),(0.001208,0.000000),(0.504008,0.067105),(0.511882,0.082304),(0.538011,0.128985),(0.565384,0.199826),(0.385799,0.194330),(0.500000,0.500000),(0.500000,0.500000),(0.629252,0.282943),(0.500000,0.500000),(0.500000,0.500000),(0.602097,0.750000))	None	None	0.507969	0.011937	0.534409	0.540863	0.001208	0	0.504008	0.067105	0.511882	0.082304	0.538011	0.128985	0.565384	0.199826	0.385799	0.19433	0.5	0.5	0.5	0.5	0.629252	0.282943	0.5	0.5	0.5	0.5	0.602097	0.75
OG0014723	(((((((((906-72A_0:0.2,C.ros.YKD0085_0:0.2)_0:0.9,(C.chloroleuca67-1_1:0.02,570-77_4:0.02)_1:1.08)_1:0.1,C.ros.v2_0:1.2)_1:0.3,245-78_0:1.5)_1:1,C.solani_0:2.5)_1:1.8,192-96_0:4.3)_1:22.7,(F.solani_0:18,(F.gram_0:11,F.verticillioides_0:11)_0:7)_0:9)_1:4,(T.atroviride_0:16,(Trichoderma.reesei_0:12,T.virens_0:12)_0:4)_0:15)_1:3,N.crassa_0:34)_1	0	((0.500000,0.500000),(0.051306,0.540863),(0.500806,0.000000),(0.504008,0.067105),(0.511882,0.082304),(0.538011,0.128985),(0.565384,0.199826),(0.385799,0.194330),(0.500000,0.500000),(0.500000,0.500000),(0.629252,0.282943),(0.500000,0.500000),(0.500000,0.500000),(0.602097,0.750000))	membrane ;transmembrane transport ;transport	Domain Amino acid permease/ SLC12A domain	0.5	0.5	0.051306	0.540863	0.500806	0	0.504008	0.067105	0.511882	0.082304	0.538011	0.128985	0.565384	0.199826	0.385799	0.19433	0.5	0.5	0.5	0.5	0.629252	0.282943	0.5	0.5	0.5	0.5	0.602097	0.75
OG0014949	(((((((((906-72A_1:0.2,C.ros.YKD0085_0:0.2)_1:0.9,(C.chloroleuca67-1_0:0.02,570-77_4:0.02)_1:1.08)_1:0.1,C.ros.v2_0:1.2)_1:0.3,245-78_0:1.5)_1:1,C.solani_0:2.5)_1:1.8,192-96_0:4.3)_1:22.7,(F.solani_0:18,(F.gram_0:11,F.verticillioides_0:11)_0:7)_0:9)_1:4,(T.atroviride_0:16,(Trichoderma.reesei_0:12,T.virens_0:12)_0:4)_0:15)_1:3,N.crassa_0:34)_1	0	((0.507969,0.011937),(0.534409,0.540863),(0.001208,0.000000),(0.504008,0.067105),(0.511882,0.082304),(0.538011,0.128985),(0.565384,0.199826),(0.385799,0.194330),(0.500000,0.500000),(0.500000,0.500000),(0.629252,0.282943),(0.500000,0.500000),(0.500000,0.500000),(0.602097,0.750000))	None	None	0.507969	0.011937	0.534409	0.540863	0.001208	0	0.504008	0.067105	0.511882	0.082304	0.538011	0.128985	0.565384	0.199826	0.385799	0.19433	0.5	0.5	0.5	0.5	0.629252	0.282943	0.5	0.5	0.5	0.5	0.602097	0.75
OG0014950	(((((((((906-72A_0:0.2,C.ros.YKD0085_1:0.2)_1:0.9,(C.chloroleuca67-1_0:0.02,570-77_4:0.02)_1:1.08)_1:0.1,C.ros.v2_0:1.2)_1:0.3,245-78_0:1.5)_1:1,C.solani_0:2.5)_1:1.8,192-96_0:4.3)_1:22.7,(F.solani_0:18,(F.gram_0:11,F.verticillioides_0:11)_0:7)_0:9)_1:4,(T.atroviride_0:16,(Trichoderma.reesei_0:12,T.virens_0:12)_0:4)_0:15)_1:3,N.crassa_0:34)_1	0	((0.011937,0.507969),(0.534409,0.540863),(0.001208,0.000000),(0.504008,0.067105),(0.511882,0.082304),(0.538011,0.128985),(0.565384,0.199826),(0.385799,0.194330),(0.500000,0.500000),(0.500000,0.500000),(0.629252,0.282943),(0.500000,0.500000),(0.500000,0.500000),(0.602097,0.750000))	proteolysis ;aspartic-type endopeptidase activity	Family Aspartic peptidase A1 family	0.011937	0.507969	0.534409	0.540863	0.001208	0	0.504008	0.067105	0.511882	0.082304	0.538011	0.128985	0.565384	0.199826	0.385799	0.19433	0.5	0.5	0.5	0.5	0.629252	0.282943	0.5	0.5	0.5	0.5	0.602097	0.75
OG0014658	(((((((((906-72A_0:0.2,C.ros.YKD0085_0:0.2)_0:0.9,(C.chloroleuca67-1_1:0.02,570-77_4:0.02)_1:1.08)_1:0.1,C.ros.v2_0:1.2)_1:0.3,245-78_0:1.5)_1:1,C.solani_0:2.5)_1:1.8,192-96_0:4.3)_1:22.7,(F.solani_0:18,(F.gram_0:11,F.verticillioides_0:11)_0:7)_0:9)_1:4,(T.atroviride_0:16,(Trichoderma.reesei_0:12,T.virens_0:12)_0:4)_0:15)_1:3,N.crassa_0:34)_1	0	((0.500000,0.500000),(0.051306,0.540863),(0.500806,0.000000),(0.504008,0.067105),(0.511882,0.082304),(0.538011,0.128985),(0.565384,0.199826),(0.385799,0.194330),(0.500000,0.500000),(0.500000,0.500000),(0.629252,0.282943),(0.500000,0.500000),(0.500000,0.500000),(0.602097,0.750000))	None	None	0.5	0.5	0.051306	0.540863	0.500806	0	0.504008	0.067105	0.511882	0.082304	0.538011	0.128985	0.565384	0.199826	0.385799	0.19433	0.5	0.5	0.5	0.5	0.629252	0.282943	0.5	0.5	0.5	0.5	0.602097	0.75
OG0014948	(((((((((906-72A_1:0.2,C.ros.YKD0085_0:0.2)_1:0.9,(C.chloroleuca67-1_0:0.02,570-77_4:0.02)_1:1.08)_1:0.1,C.ros.v2_0:1.2)_1:0.3,245-78_0:1.5)_1:1,C.solani_0:2.5)_1:1.8,192-96_0:4.3)_1:22.7,(F.solani_0:18,(F.gram_0:11,F.verticillioides_0:11)_0:7)_0:9)_1:4,(T.atroviride_0:16,(Trichoderma.reesei_0:12,T.virens_0:12)_0:4)_0:15)_1:3,N.crassa_0:34)_1	0	((0.507969,0.011937),(0.534409,0.540863),(0.001208,0.000000),(0.504008,0.067105),(0.511882,0.082304),(0.538011,0.128985),(0.565384,0.199826),(0.385799,0.194330),(0.500000,0.500000),(0.500000,0.500000),(0.629252,0.282943),(0.500000,0.500000),(0.500000,0.500000),(0.602097,0.750000))	None	None	0.507969	0.011937	0.534409	0.540863	0.001208	0	0.504008	0.067105	0.511882	0.082304	0.538011	0.128985	0.565384	0.199826	0.385799	0.19433	0.5	0.5	0.5	0.5	0.629252	0.282943	0.5	0.5	0.5	0.5	0.602097	0.75
OG0014693	(((((((((906-72A_0:0.2,C.ros.YKD0085_0:0.2)_0:0.9,(C.chloroleuca67-1_1:0.02,570-77_4:0.02)_1:1.08)_1:0.1,C.ros.v2_0:1.2)_1:0.3,245-78_0:1.5)_1:1,C.solani_0:2.5)_1:1.8,192-96_0:4.3)_1:22.7,(F.solani_0:18,(F.gram_0:11,F.verticillioides_0:11)_0:7)_0:9)_1:4,(T.atroviride_0:16,(Trichoderma.reesei_0:12,T.virens_0:12)_0:4)_0:15)_1:3,N.crassa_0:34)_1	0	((0.500000,0.500000),(0.051306,0.540863),(0.500806,0.000000),(0.504008,0.067105),(0.511882,0.082304),(0.538011,0.128985),(0.565384,0.199826),(0.385799,0.194330),(0.500000,0.500000),(0.500000,0.500000),(0.629252,0.282943),(0.500000,0.500000),(0.500000,0.500000),(0.602097,0.750000))	None	Domain 14-3-3 domain	0.5	0.5	0.051306	0.540863	0.500806	0	0.504008	0.067105	0.511882	0.082304	0.538011	0.128985	0.565384	0.199826	0.385799	0.19433	0.5	0.5	0.5	0.5	0.629252	0.282943	0.5	0.5	0.5	0.5	0.602097	0.75
OG0015558	(((((((((906-72A_0:0.2,C.ros.YKD0085_0:0.2)_0:0.9,(C.chloroleuca67-1_0:0.02,570-77_3:0.02)_1:1.08)_1:0.1,C.ros.v2_0:1.2)_1:0.3,245-78_0:1.5)_1:1,C.solani_1:2.5)_1:1.8,192-96_0:4.3)_1:22.7,(F.solani_0:18,(F.gram_0:11,F.verticillioides_0:11)_0:7)_0:9)_1:4,(T.atroviride_0:16,(Trichoderma.reesei_0:12,T.virens_0:12)_0:4)_0:15)_1:3,N.crassa_0:34)_1	0	((0.500000,0.500000),(0.051306,0.540863),(0.001208,0.000000),(0.504008,0.067105),(0.511882,0.082304),(0.538011,0.587388),(0.565384,0.199826),(0.385799,0.194330),(0.500000,0.500000),(0.500000,0.500000),(0.629252,0.282943),(0.500000,0.500000),(0.500000,0.500000),(0.602097,0.750000))	None	None	0.5	0.5	0.051306	0.540863	0.001208	0	0.504008	0.067105	0.511882	0.082304	0.538011	0.587388	0.565384	0.199826	0.385799	0.19433	0.5	0.5	0.5	0.5	0.629252	0.282943	0.5	0.5	0.5	0.5	0.602097	0.75
OG0015554	(((((((((906-72A_1:0.2,C.ros.YKD0085_0:0.2)_1:0.9,(C.chloroleuca67-1_0:0.02,570-77_3:0.02)_1:1.08)_1:0.1,C.ros.v2_0:1.2)_1:0.3,245-78_0:1.5)_1:1,C.solani_0:2.5)_1:1.8,192-96_0:4.3)_1:22.7,(F.solani_0:18,(F.gram_0:11,F.verticillioides_0:11)_0:7)_0:9)_1:4,(T.atroviride_0:16,(Trichoderma.reesei_0:12,T.virens_0:12)_0:4)_0:15)_1:3,N.crassa_0:34)_1	0	((0.507969,0.011937),(0.534409,0.540863),(0.001208,0.000000),(0.504008,0.067105),(0.511882,0.082304),(0.538011,0.128985),(0.565384,0.199826),(0.385799,0.194330),(0.500000,0.500000),(0.500000,0.500000),(0.629252,0.282943),(0.500000,0.500000),(0.500000,0.500000),(0.602097,0.750000))	oxidation-reduction process ;oxidoreductase activity	Domain Ferric reductase, NAD binding domain;Domain Ferric reductase transmembrane component-like domain;Domain FAD-binding 8	0.507969	0.011937	0.534409	0.540863	0.001208	0	0.504008	0.067105	0.511882	0.082304	0.538011	0.128985	0.565384	0.199826	0.385799	0.19433	0.5	0.5	0.5	0.5	0.629252	0.282943	0.5	0.5	0.5	0.5	0.602097	0.75
OG0015559	(((((((((906-72A_1:0.2,C.ros.YKD0085_0:0.2)_1:0.9,(C.chloroleuca67-1_0:0.02,570-77_3:0.02)_1:1.08)_1:0.1,C.ros.v2_0:1.2)_1:0.3,245-78_0:1.5)_1:1,C.solani_0:2.5)_1:1.8,192-96_0:4.3)_1:22.7,(F.solani_0:18,(F.gram_0:11,F.verticillioides_0:11)_0:7)_0:9)_1:4,(T.atroviride_0:16,(Trichoderma.reesei_0:12,T.virens_0:12)_0:4)_0:15)_1:3,N.crassa_0:34)_1	0	((0.507969,0.011937),(0.534409,0.540863),(0.001208,0.000000),(0.504008,0.067105),(0.511882,0.082304),(0.538011,0.128985),(0.565384,0.199826),(0.385799,0.194330),(0.500000,0.500000),(0.500000,0.500000),(0.629252,0.282943),(0.500000,0.500000),(0.500000,0.500000),(0.602097,0.750000))	None	None	0.507969	0.011937	0.534409	0.540863	0.001208	0	0.504008	0.067105	0.511882	0.082304	0.538011	0.128985	0.565384	0.199826	0.385799	0.19433	0.5	0.5	0.5	0.5	0.629252	0.282943	0.5	0.5	0.5	0.5	0.602097	0.75
OG0015553	(((((((((906-72A_0:0.2,C.ros.YKD0085_1:0.2)_1:0.9,(C.chloroleuca67-1_0:0.02,570-77_3:0.02)_1:1.08)_1:0.1,C.ros.v2_0:1.2)_1:0.3,245-78_0:1.5)_1:1,C.solani_0:2.5)_1:1.8,192-96_0:4.3)_1:22.7,(F.solani_0:18,(F.gram_0:11,F.verticillioides_0:11)_0:7)_0:9)_1:4,(T.atroviride_0:16,(Trichoderma.reesei_0:12,T.virens_0:12)_0:4)_0:15)_1:3,N.crassa_0:34)_1	0	((0.011937,0.507969),(0.534409,0.540863),(0.001208,0.000000),(0.504008,0.067105),(0.511882,0.082304),(0.538011,0.128985),(0.565384,0.199826),(0.385799,0.194330),(0.500000,0.500000),(0.500000,0.500000),(0.629252,0.282943),(0.500000,0.500000),(0.500000,0.500000),(0.602097,0.750000))	protein binding	Domain CBM21 (carbohydrate binding type-21) domain	0.011937	0.507969	0.534409	0.540863	0.001208	0	0.504008	0.067105	0.511882	0.082304	0.538011	0.128985	0.565384	0.199826	0.385799	0.19433	0.5	0.5	0.5	0.5	0.629252	0.282943	0.5	0.5	0.5	0.5	0.602097	0.75
OG0016438	(((((((((906-72A_1:0.2,C.ros.YKD0085_0:0.2)_1:0.9,(C.chloroleuca67-1_0:0.02,570-77_2:0.02)_1:1.08)_1:0.1,C.ros.v2_0:1.2)_1:0.3,245-78_0:1.5)_1:1,C.solani_0:2.5)_1:1.8,192-96_0:4.3)_1:22.7,(F.solani_0:18,(F.gram_0:11,F.verticillioides_0:11)_0:7)_0:9)_1:4,(T.atroviride_0:16,(Trichoderma.reesei_0:12,T.virens_0:12)_0:4)_0:15)_1:3,N.crassa_0:34)_1	0	((0.507969,0.011937),(0.534409,0.540863),(0.001208,0.000403),(0.504008,0.067105),(0.511882,0.082304),(0.538011,0.128985),(0.565384,0.199826),(0.385799,0.194330),(0.500000,0.500000),(0.500000,0.500000),(0.629252,0.282943),(0.500000,0.500000),(0.500000,0.500000),(0.602097,0.750000))	None	None	0.507969	0.011937	0.534409	0.540863	0.001208	0.000403	0.504008	0.067105	0.511882	0.082304	0.538011	0.128985	0.565384	0.199826	0.385799	0.19433	0.5	0.5	0.5	0.5	0.629252	0.282943	0.5	0.5	0.5	0.5	0.602097	0.75
OG0016446	(((((((((906-72A_1:0.2,C.ros.YKD0085_0:0.2)_1:0.9,(C.chloroleuca67-1_0:0.02,570-77_2:0.02)_1:1.08)_1:0.1,C.ros.v2_0:1.2)_1:0.3,245-78_0:1.5)_1:1,C.solani_0:2.5)_1:1.8,192-96_0:4.3)_1:22.7,(F.solani_0:18,(F.gram_0:11,F.verticillioides_0:11)_0:7)_0:9)_1:4,(T.atroviride_0:16,(Trichoderma.reesei_0:12,T.virens_0:12)_0:4)_0:15)_1:3,N.crassa_0:34)_1	0	((0.507969,0.011937),(0.534409,0.540863),(0.001208,0.000403),(0.504008,0.067105),(0.511882,0.082304),(0.538011,0.128985),(0.565384,0.199826),(0.385799,0.194330),(0.500000,0.500000),(0.500000,0.500000),(0.629252,0.282943),(0.500000,0.500000),(0.500000,0.500000),(0.602097,0.750000))	None	None	0.507969	0.011937	0.534409	0.540863	0.001208	0.000403	0.504008	0.067105	0.511882	0.082304	0.538011	0.128985	0.565384	0.199826	0.385799	0.19433	0.5	0.5	0.5	0.5	0.629252	0.282943	0.5	0.5	0.5	0.5	0.602097	0.75
OG0009353	(((((((((906-72A_0:0.2,C.ros.YKD0085_3:0.2)_1:0.9,(C.chloroleuca67-1_4:0.02,570-77_4:0.02)_4:1.08)_1:0.1,C.ros.v2_0:1.2)_1:0.3,245-78_0:1.5)_1:1,C.solani_0:2.5)_1:1.8,192-96_0:4.3)_1:22.7,(F.solani_0:18,(F.gram_0:11,F.verticillioides_0:11)_0:7)_0:9)_1:4,(T.atroviride_0:16,(Trichoderma.reesei_0:12,T.virens_0:12)_0:4)_0:15)_1:3,N.crassa_0:34)_1	0	((0.011937,0.000032),(0.534409,0.000036),(0.503210,0.503210),(0.504008,0.067105),(0.511882,0.082304),(0.538011,0.128985),(0.565384,0.199826),(0.385799,0.194330),(0.500000,0.500000),(0.500000,0.500000),(0.629252,0.282943),(0.500000,0.500000),(0.500000,0.500000),(0.602097,0.750000))	None	Domain TauD/TfdA-like domain	0.011937	3.2e-05	0.534409	3.6e-05	0.50321	0.50321	0.504008	0.067105	0.511882	0.082304	0.538011	0.128985	0.565384	0.199826	0.385799	0.19433	0.5	0.5	0.5	0.5	0.629252	0.282943	0.5	0.5	0.5	0.5	0.602097	0.75
OG0014952	(((((((((906-72A_2:0.2,C.ros.YKD0085_1:0.2)_1:0.9,(C.chloroleuca67-1_0:0.02,570-77_2:0.02)_1:1.08)_1:0.1,C.ros.v2_0:1.2)_1:0.3,245-78_0:1.5)_1:1,C.solani_0:2.5)_1:1.8,192-96_0:4.3)_1:22.7,(F.solani_0:18,(F.gram_0:11,F.verticillioides_0:11)_0:7)_0:9)_1:4,(T.atroviride_0:16,(Trichoderma.reesei_0:12,T.virens_0:12)_0:4)_0:15)_1:3,N.crassa_0:34)_1	0	((0.004000,0.507969),(0.534409,0.540863),(0.001208,0.000403),(0.504008,0.067105),(0.511882,0.082304),(0.538011,0.128985),(0.565384,0.199826),(0.385799,0.194330),(0.500000,0.500000),(0.500000,0.500000),(0.629252,0.282943),(0.500000,0.500000),(0.500000,0.500000),(0.602097,0.750000))	None	None	0.004	0.507969	0.534409	0.540863	0.001208	0.000403	0.504008	0.067105	0.511882	0.082304	0.538011	0.128985	0.565384	0.199826	0.385799	0.19433	0.5	0.5	0.5	0.5	0.629252	0.282943	0.5	0.5	0.5	0.5	0.602097	0.75
OG0010872	(((((((((906-72A_0:0.2,C.ros.YKD0085_0:0.2)_0:0.9,(C.chloroleuca67-1_1:0.02,570-77_7:0.02)_1:1.08)_1:0.1,C.ros.v2_0:1.2)_1:0.3,245-78_0:1.5)_1:1,C.solani_0:2.5)_1:1.8,192-96_0:4.3)_1:22.7,(F.solani_0:18,(F.gram_0:11,F.verticillioides_0:11)_0:7)_0:9)_1:4,(T.atroviride_0:16,(Trichoderma.reesei_0:12,T.virens_1:12)_1:4)_1:15)_1:3,N.crassa_0:34)_1	0	((0.500000,0.500000),(0.051306,0.540863),(0.500806,0.000000),(0.504008,0.067105),(0.511882,0.082304),(0.538011,0.128985),(0.565384,0.199826),(0.385799,0.194330),(0.500000,0.500000),(0.500000,0.500000),(0.629252,0.696789),(0.294786,0.567953),(0.243514,0.668060),(0.602097,0.750000))	catalytic activity ;metabolic process	Domain AMP-dependent synthetase/ligase	0.5	0.5	0.051306	0.540863	0.500806	0	0.504008	0.067105	0.511882	0.082304	0.538011	0.128985	0.565384	0.199826	0.385799	0.19433	0.5	0.5	0.5	0.5	0.629252	0.696789	0.294786	0.567953	0.243514	0.66806	0.602097	0.75
OG0010482	(((((((((906-72A_0:0.2,C.ros.YKD0085_0:0.2)_0:0.9,(C.chloroleuca67-1_1:0.02,570-77_3:0.02)_1:1.08)_1:0.1,C.ros.v2_0:1.2)_1:0.3,245-78_0:1.5)_1:1,C.solani_0:2.5)_1:1.8,192-96_0:4.3)_1:22.7,(F.solani_0:18,(F.gram_2:11,F.verticillioides_0:11)_1:7)_1:9)_1:4,(T.atroviride_0:16,(Trichoderma.reesei_0:12,T.virens_3:12)_1:4)_1:15)_1:3,N.crassa_0:34)_1	0	((0.500000,0.500000),(0.051306,0.540863),(0.500806,0.000000),(0.504008,0.067105),(0.511882,0.082304),(0.538011,0.128985),(0.565384,0.199826),(0.385799,0.632972),(0.313070,0.608444),(0.082388,0.225704),(0.629252,0.696789),(0.294786,0.567953),(0.243514,0.016563),(0.602097,0.750000))	None	None	0.5	0.5	0.051306	0.540863	0.500806	0	0.504008	0.067105	0.511882	0.082304	0.538011	0.128985	0.565384	0.199826	0.385799	0.632972	0.31307	0.608444	0.082388	0.225704	0.629252	0.696789	0.294786	0.567953	0.243514	0.016563	0.602097	0.75
OG0011107	(((((((((906-72A_0:0.2,C.ros.YKD0085_0:0.2)_0:0.9,(C.chloroleuca67-1_0:0.02,570-77_6:0.02)_1:1.08)_1:0.1,C.ros.v2_0:1.2)_1:0.3,245-78_0:1.5)_1:1,C.solani_0:2.5)_1:1.8,192-96_0:4.3)_1:22.7,(F.solani_0:18,(F.gram_0:11,F.verticillioides_0:11)_0:7)_0:9)_1:4,(T.atroviride_1:16,(Trichoderma.reesei_1:12,T.virens_0:12)_1:4)_1:15)_1:3,N.crassa_1:34)_1	0	((0.500000,0.500000),(0.051306,0.540863),(0.001208,0.000000),(0.504008,0.067105),(0.511882,0.082304),(0.538011,0.128985),(0.565384,0.199826),(0.385799,0.194330),(0.500000,0.500000),(0.500000,0.500000),(0.629252,0.696789),(0.705540,0.567953),(0.668060,0.243514),(0.602097,0.375000))	None	None	0.5	0.5	0.051306	0.540863	0.001208	0	0.504008	0.067105	0.511882	0.082304	0.538011	0.128985	0.565384	0.199826	0.385799	0.19433	0.5	0.5	0.5	0.5	0.629252	0.696789	0.70554	0.567953	0.66806	0.243514	0.602097	0.375
OG0012735	(((((((((906-72A_1:0.2,C.ros.YKD0085_1:0.2)_1:0.9,(C.chloroleuca67-1_1:0.02,570-77_5:0.02)_1:1.08)_1:0.1,C.ros.v2_0:1.2)_1:0.3,245-78_0:1.5)_1:1,C.solani_0:2.5)_1:1.8,192-96_0:4.3)_1:22.7,(F.solani_0:18,(F.gram_0:11,F.verticillioides_0:11)_0:7)_0:9)_1:4,(T.atroviride_0:16,(Trichoderma.reesei_0:12,T.virens_0:12)_0:4)_0:15)_1:3,N.crassa_0:34)_1	0	((0.507969,0.507969),(0.534409,0.540863),(0.500806,0.000000),(0.504008,0.067105),(0.511882,0.082304),(0.538011,0.128985),(0.565384,0.199826),(0.385799,0.194330),(0.500000,0.500000),(0.500000,0.500000),(0.629252,0.282943),(0.500000,0.500000),(0.500000,0.500000),(0.602097,0.750000))	None	None	0.507969	0.507969	0.534409	0.540863	0.500806	0	0.504008	0.067105	0.511882	0.082304	0.538011	0.128985	0.565384	0.199826	0.385799	0.19433	0.5	0.5	0.5	0.5	0.629252	0.282943	0.5	0.5	0.5	0.5	0.602097	0.75
OG0013587	(((((((((906-72A_1:0.2,C.ros.YKD0085_0:0.2)_1:0.9,(C.chloroleuca67-1_1:0.02,570-77_4:0.02)_1:1.08)_1:0.1,C.ros.v2_0:1.2)_1:0.3,245-78_0:1.5)_1:1,C.solani_1:2.5)_1:1.8,192-96_0:4.3)_1:22.7,(F.solani_0:18,(F.gram_0:11,F.verticillioides_0:11)_0:7)_0:9)_1:4,(T.atroviride_0:16,(Trichoderma.reesei_0:12,T.virens_0:12)_0:4)_0:15)_1:3,N.crassa_0:34)_1	0	((0.507969,0.011937),(0.534409,0.540863),(0.500806,0.000000),(0.504008,0.067105),(0.511882,0.082304),(0.538011,0.587388),(0.565384,0.199826),(0.385799,0.194330),(0.500000,0.500000),(0.500000,0.500000),(0.629252,0.282943),(0.500000,0.500000),(0.500000,0.500000),(0.602097,0.750000))	cellular amino acid metabolic process	Family Asparaginase/glutaminase-like	0.507969	0.011937	0.534409	0.540863	0.500806	0	0.504008	0.067105	0.511882	0.082304	0.538011	0.587388	0.565384	0.199826	0.385799	0.19433	0.5	0.5	0.5	0.5	0.629252	0.282943	0.5	0.5	0.5	0.5	0.602097	0.75
OG0010965	(((((((((906-72A_2:0.2,C.ros.YKD0085_0:0.2)_1:0.9,(C.chloroleuca67-1_2:0.02,570-77_1:0.02)_1:1.08)_1:0.1,C.ros.v2_0:1.2)_1:0.3,245-78_0:1.5)_1:1,C.solani_0:2.5)_1:1.8,192-96_0:4.3)_1:22.7,(F.solani_2:18,(F.gram_0:11,F.verticillioides_2:11)_1:7)_1:9)_1:4,(T.atroviride_0:16,(Trichoderma.reesei_0:12,T.virens_0:12)_0:4)_0:15)_1:3,N.crassa_0:34)_1	0	((0.004000,0.011937),(0.534409,0.540863),(0.000403,0.500806),(0.504008,0.067105),(0.511882,0.082304),(0.538011,0.128985),(0.565384,0.199826),(0.385799,0.632972),(0.117419,0.608444),(0.225704,0.082388),(0.629252,0.282943),(0.500000,0.500000),(0.500000,0.500000),(0.602097,0.750000))	None	None	0.004	0.011937	0.534409	0.540863	0.000403	0.500806	0.504008	0.067105	0.511882	0.082304	0.538011	0.128985	0.565384	0.199826	0.385799	0.632972	0.117419	0.608444	0.225704	0.082388	0.629252	0.282943	0.5	0.5	0.5	0.5	0.602097	0.75
OG0009956	(((((((((906-72A_1:0.2,C.ros.YKD0085_1:0.2)_1:0.9,(C.chloroleuca67-1_2:0.02,570-77_5:0.02)_2:1.08)_1:0.1,C.ros.v2_0:1.2)_1:0.3,245-78_0:1.5)_1:1,C.solani_0:2.5)_1:1.8,192-96_0:4.3)_1:22.7,(F.solani_0:18,(F.gram_0:11,F.verticillioides_1:11)_1:7)_1:9)_1:4,(T.atroviride_0:16,(Trichoderma.reesei_0:12,T.virens_0:12)_0:4)_0:15)_1:3,N.crassa_0:34)_1	0	((0.507969,0.507969),(0.534409,0.020831),(0.501609,0.000000),(0.504008,0.067105),(0.511882,0.082304),(0.538011,0.128985),(0.565384,0.199826),(0.385799,0.632972),(0.313070,0.608444),(0.225704,0.655267),(0.629252,0.282943),(0.500000,0.500000),(0.500000,0.500000),(0.602097,0.750000))	None	None	0.507969	0.507969	0.534409	0.020831	0.501609	0	0.504008	0.067105	0.511882	0.082304	0.538011	0.128985	0.565384	0.199826	0.385799	0.632972	0.31307	0.608444	0.225704	0.655267	0.629252	0.282943	0.5	0.5	0.5	0.5	0.602097	0.75
OG0013222	(((((((((906-72A_0:0.2,C.ros.YKD0085_0:0.2)_0:0.9,(C.chloroleuca67-1_0:0.02,570-77_4:0.02)_1:1.08)_1:0.1,C.ros.v2_0:1.2)_1:0.3,245-78_0:1.5)_1:1,C.solani_0:2.5)_1:1.8,192-96_0:4.3)_1:22.7,(F.solani_1:18,(F.gram_0:11,F.verticillioides_0:11)_0:7)_1:9)_1:4,(T.atroviride_1:16,(Trichoderma.reesei_1:12,T.virens_1:12)_1:4)_1:15)_1:3,N.crassa_0:34)_1	0	((0.500000,0.500000),(0.051306,0.540863),(0.001208,0.000000),(0.504008,0.067105),(0.511882,0.082304),(0.538011,0.128985),(0.565384,0.199826),(0.385799,0.632972),(0.719178,0.159355),(0.500000,0.500000),(0.629252,0.696789),(0.705540,0.567953),(0.668060,0.668060),(0.602097,0.750000))	protein binding	Domain Piwi domain	0.5	0.5	0.051306	0.540863	0.001208	0	0.504008	0.067105	0.511882	0.082304	0.538011	0.128985	0.565384	0.199826	0.385799	0.632972	0.719178	0.159355	0.5	0.5	0.629252	0.696789	0.70554	0.567953	0.66806	0.66806	0.602097	0.75
OG0000512	(((((((((906-72A_2:0.2,C.ros.YKD0085_6:0.2)_3:0.9,(C.chloroleuca67-1_11:0.02,570-77_11:0.02)_11:1.08)_3:0.1,C.ros.v2_0:1.2)_1:0.3,245-78_0:1.5)_1:1,C.solani_2:2.5)_1:1.8,192-96_0:4.3)_1:22.7,(F.solani_1:18,(F.gram_0:11,F.verticillioides_0:11)_0:7)_1:9)_1:4,(T.atroviride_0:16,(Trichoderma.reesei_0:12,T.virens_0:12)_0:4)_0:15)_1:3,N.crassa_0:34)_1	0	((0.035060,0.000003),(0.593093,0.000000),(0.508755,0.508755),(0.000008,0.067105),(0.511882,0.082304),(0.538011,0.045407),(0.565384,0.199826),(0.385799,0.632972),(0.719178,0.159355),(0.500000,0.500000),(0.629252,0.282943),(0.500000,0.500000),(0.500000,0.500000),(0.602097,0.750000))	None	None	0.03506	3e-06	0.593093	0	0.508755	0.508755	8e-06	0.067105	0.511882	0.082304	0.538011	0.045407	0.565384	0.199826	0.385799	0.632972	0.719178	0.159355	0.5	0.5	0.629252	0.282943	0.5	0.5	0.5	0.5	0.602097	0.75
OG0009117	(((((((((906-72A_0:0.2,C.ros.YKD0085_0:0.2)_0:0.9,(C.chloroleuca67-1_0:0.02,570-77_3:0.02)_1:1.08)_1:0.1,C.ros.v2_0:1.2)_1:0.3,245-78_0:1.5)_1:1,C.solani_0:2.5)_1:1.8,192-96_0:4.3)_1:22.7,(F.solani_3:18,(F.gram_1:11,F.verticillioides_2:11)_1:7)_1:9)_1:4,(T.atroviride_0:16,(Trichoderma.reesei_2:12,T.virens_1:12)_1:4)_1:15)_1:3,N.crassa_0:34)_1	0	((0.500000,0.500000),(0.051306,0.540863),(0.001208,0.000000),(0.504008,0.067105),(0.511882,0.082304),(0.538011,0.128985),(0.565384,0.199826),(0.385799,0.632972),(0.029422,0.608444),(0.655267,0.082388),(0.629252,0.696789),(0.294786,0.567953),(0.089429,0.668060),(0.602097,0.750000))	oxidation-reduction process ;oxidoreductase activity	Domain Alcohol dehydrogenase, N-terminal	0.5	0.5	0.051306	0.540863	0.001208	0	0.504008	0.067105	0.511882	0.082304	0.538011	0.128985	0.565384	0.199826	0.385799	0.632972	0.029422	0.608444	0.655267	0.082388	0.629252	0.696789	0.294786	0.567953	0.089429	0.66806	0.602097	0.75
OG0009806	(((((((((906-72A_0:0.2,C.ros.YKD0085_0:0.2)_0:0.9,(C.chloroleuca67-1_0:0.02,570-77_5:0.02)_1:1.08)_1:0.1,C.ros.v2_0:1.2)_1:0.3,245-78_0:1.5)_1:1,C.solani_0:2.5)_1:1.8,192-96_0:4.3)_1:22.7,(F.solani_0:18,(F.gram_1:11,F.verticillioides_2:11)_1:7)_1:9)_1:4,(T.atroviride_1:16,(Trichoderma.reesei_1:12,T.virens_1:12)_1:4)_1:15)_1:3,N.crassa_0:34)_1	0	((0.500000,0.500000),(0.051306,0.540863),(0.001208,0.000000),(0.504008,0.067105),(0.511882,0.082304),(0.538011,0.128985),(0.565384,0.199826),(0.385799,0.632972),(0.313070,0.608444),(0.655267,0.082388),(0.629252,0.696789),(0.705540,0.567953),(0.668060,0.668060),(0.602097,0.750000))	None	None	0.5	0.5	0.051306	0.540863	0.001208	0	0.504008	0.067105	0.511882	0.082304	0.538011	0.128985	0.565384	0.199826	0.385799	0.632972	0.31307	0.608444	0.655267	0.082388	0.629252	0.696789	0.70554	0.567953	0.66806	0.66806	0.602097	0.75
OG0002566	(((((((((906-72A_8:0.2,C.ros.YKD0085_0:0.2)_1:0.9,(C.chloroleuca67-1_1:0.02,570-77_1:0.02)_1:1.08)_1:0.1,C.ros.v2_0:1.2)_1:0.3,245-78_0:1.5)_1:1,C.solani_0:2.5)_1:1.8,192-96_0:4.3)_1:22.7,(F.solani_1:18,(F.gram_1:11,F.verticillioides_1:11)_1:7)_1:9)_1:4,(T.atroviride_1:16,(Trichoderma.reesei_1:12,T.virens_1:12)_1:4)_1:15)_1:3,N.crassa_0:34)_1	0	((0.000000,0.011937),(0.534409,0.540863),(0.500806,0.500806),(0.504008,0.067105),(0.511882,0.082304),(0.538011,0.128985),(0.565384,0.199826),(0.385799,0.632972),(0.719178,0.608444),(0.655267,0.655267),(0.629252,0.696789),(0.705540,0.567953),(0.668060,0.668060),(0.602097,0.750000))	None	None	0	0.011937	0.534409	0.540863	0.500806	0.500806	0.504008	0.067105	0.511882	0.082304	0.538011	0.128985	0.565384	0.199826	0.385799	0.632972	0.719178	0.608444	0.655267	0.655267	0.629252	0.696789	0.70554	0.567953	0.66806	0.66806	0.602097	0.75
OG0000530	(((((((((906-72A_8:0.2,C.ros.YKD0085_1:0.2)_2:0.9,(C.chloroleuca67-1_1:0.02,570-77_8:0.02)_2:1.08)_2:0.1,C.ros.v2_0:1.2)_2:0.3,245-78_1:1.5)_2:1,C.solani_5:2.5)_2:1.8,192-96_0:4.3)_1:22.7,(F.solani_1:18,(F.gram_0:11,F.verticillioides_0:11)_0:7)_1:9)_1:4,(T.atroviride_3:16,(Trichoderma.reesei_1:12,T.virens_4:12)_2:4)_2:15)_1:3,N.crassa_0:34)_1	0	((0.000000,0.023621),(0.565307,0.576787),(0.002414,0.000000),(0.507968,0.001411),(0.523341,0.152862),(0.571744,0.001322),(0.033682,0.199826),(0.385799,0.632972),(0.719178,0.159355),(0.500000,0.500000),(0.629252,0.105218),(0.227425,0.622385),(0.390758,0.072646),(0.602097,0.750000))	None	None	0	0.023621	0.565307	0.576787	0.002414	0	0.507968	0.001411	0.523341	0.152862	0.571744	0.001322	0.033682	0.199826	0.385799	0.632972	0.719178	0.159355	0.5	0.5	0.629252	0.105218	0.227425	0.622385	0.390758	0.072646	0.602097	0.75
OG0010331	(((((((((906-72A_0:0.2,C.ros.YKD0085_0:0.2)_0:0.9,(C.chloroleuca67-1_0:0.02,570-77_0:0.02)_0:1.08)_0:0.1,C.ros.v2_5:1.2)_1:0.3,245-78_0:1.5)_1:1,C.solani_0:2.5)_1:1.8,192-96_0:4.3)_1:22.7,(F.solani_4:18,(F.gram_0:11,F.verticillioides_0:11)_0:7)_1:9)_1:4,(T.atroviride_0:16,(Trichoderma.reesei_0:12,T.virens_0:12)_0:4)_0:15)_1:3,N.crassa_1:34)_1	0.001	((0.500000,0.500000),(0.500000,0.500000),(0.500000,0.500000),(0.006008,0.000002),(0.511882,0.082304),(0.538011,0.128985),(0.565384,0.199826),(0.385799,0.632972),(0.007372,0.159355),(0.500000,0.500000),(0.629252,0.282943),(0.500000,0.500000),(0.500000,0.500000),(0.602097,0.375000))	None	None	0.5	0.5	0.5	0.5	0.5	0.5	0.006008	2e-06	0.511882	0.082304	0.538011	0.128985	0.565384	0.199826	0.385799	0.632972	0.007372	0.159355	0.5	0.5	0.629252	0.282943	0.5	0.5	0.5	0.5	0.602097	0.375
OG0008278	(((((((((906-72A_1:0.2,C.ros.YKD0085_1:0.2)_1:0.9,(C.chloroleuca67-1_0:0.02,570-77_0:0.02)_0:1.08)_1:0.1,C.ros.v2_5:1.2)_1:0.3,245-78_0:1.5)_1:1,C.solani_0:2.5)_1:1.8,192-96_0:4.3)_1:22.7,(F.solani_3:18,(F.gram_0:11,F.verticillioides_2:11)_1:7)_1:9)_1:4,(T.atroviride_0:16,(Trichoderma.reesei_0:12,T.virens_2:12)_1:4)_1:15)_1:3,N.crassa_0:34)_1	0.001	((0.507969,0.507969),(0.534409,0.060859),(0.500000,0.500000),(0.504008,0.000002),(0.511882,0.082304),(0.538011,0.128985),(0.565384,0.199826),(0.385799,0.632972),(0.029422,0.608444),(0.225704,0.082388),(0.629252,0.696789),(0.294786,0.567953),(0.243514,0.089429),(0.602097,0.750000))	None	None	0.507969	0.507969	0.534409	0.060859	0.5	0.5	0.504008	2e-06	0.511882	0.082304	0.538011	0.128985	0.565384	0.199826	0.385799	0.632972	0.029422	0.608444	0.225704	0.082388	0.629252	0.696789	0.294786	0.567953	0.243514	0.089429	0.602097	0.75
OG0014272	(((((((((906-72A_2:0.2,C.ros.YKD0085_0:0.2)_1:0.9,(C.chloroleuca67-1_0:0.02,570-77_0:0.02)_0:1.08)_1:0.1,C.ros.v2_4:1.2)_1:0.3,245-78_0:1.5)_1:1,C.solani_0:2.5)_1:1.8,192-96_0:4.3)_1:22.7,(F.solani_0:18,(F.gram_0:11,F.verticillioides_0:11)_0:7)_0:9)_1:4,(T.atroviride_0:16,(Trichoderma.reesei_0:12,T.virens_0:12)_0:4)_0:15)_1:3,N.crassa_0:34)_1	0.001	((0.004000,0.011937),(0.534409,0.060859),(0.500000,0.500000),(0.504008,0.000049),(0.511882,0.082304),(0.538011,0.128985),(0.565384,0.199826),(0.385799,0.194330),(0.500000,0.500000),(0.500000,0.500000),(0.629252,0.282943),(0.500000,0.500000),(0.500000,0.500000),(0.602097,0.750000))	None	None	0.004	0.011937	0.534409	0.060859	0.5	0.5	0.504008	4.9e-05	0.511882	0.082304	0.538011	0.128985	0.565384	0.199826	0.385799	0.19433	0.5	0.5	0.5	0.5	0.629252	0.282943	0.5	0.5	0.5	0.5	0.602097	0.75
OG0010335	(((((((((906-72A_1:0.2,C.ros.YKD0085_0:0.2)_1:0.9,(C.chloroleuca67-1_0:0.02,570-77_0:0.02)_0:1.08)_1:0.1,C.ros.v2_4:1.2)_1:0.3,245-78_0:1.5)_1:1,C.solani_0:2.5)_1:1.8,192-96_0:4.3)_1:22.7,(F.solani_0:18,(F.gram_0:11,F.verticillioides_1:11)_1:7)_1:9)_1:4,(T.atroviride_0:16,(Trichoderma.reesei_2:12,T.virens_1:12)_1:4)_1:15)_1:3,N.crassa_1:34)_1	0.001	((0.507969,0.011937),(0.534409,0.060859),(0.500000,0.500000),(0.504008,0.000049),(0.511882,0.082304),(0.538011,0.128985),(0.565384,0.199826),(0.385799,0.632972),(0.313070,0.608444),(0.225704,0.655267),(0.629252,0.696789),(0.294786,0.567953),(0.089429,0.668060),(0.602097,0.375000))	None	None	0.507969	0.011937	0.534409	0.060859	0.5	0.5	0.504008	4.9e-05	0.511882	0.082304	0.538011	0.128985	0.565384	0.199826	0.385799	0.632972	0.31307	0.608444	0.225704	0.655267	0.629252	0.696789	0.294786	0.567953	0.089429	0.66806	0.602097	0.375
OG0007794	(((((((((906-72A_1:0.2,C.ros.YKD0085_1:0.2)_1:0.9,(C.chloroleuca67-1_1:0.02,570-77_3:0.02)_1:1.08)_1:0.1,C.ros.v2_4:1.2)_1:0.3,245-78_1:1.5)_1:1,C.solani_1:2.5)_1:1.8,192-96_0:4.3)_1:22.7,(F.solani_0:18,(F.gram_0:11,F.verticillioides_2:11)_1:7)_1:9)_1:4,(T.atroviride_0:16,(Trichoderma.reesei_0:12,T.virens_0:12)_0:4)_0:15)_1:3,N.crassa_0:34)_1	0.001	((0.507969,0.507969),(0.534409,0.540863),(0.500806,0.000000),(0.504008,0.000049),(0.511882,0.555412),(0.538011,0.587388),(0.565384,0.199826),(0.385799,0.632972),(0.313070,0.608444),(0.225704,0.082388),(0.629252,0.282943),(0.500000,0.500000),(0.500000,0.500000),(0.602097,0.750000))	None	None	0.507969	0.507969	0.534409	0.540863	0.500806	0	0.504008	4.9e-05	0.511882	0.555412	0.538011	0.587388	0.565384	0.199826	0.385799	0.632972	0.31307	0.608444	0.225704	0.082388	0.629252	0.282943	0.5	0.5	0.5	0.5	0.602097	0.75
OG0013383	(((((((((906-72A_0:0.2,C.ros.YKD0085_0:0.2)_0:0.9,(C.chloroleuca67-1_1:0.02,570-77_4:0.02)_1:1.08)_1:0.1,C.ros.v2_1:1.2)_1:0.3,245-78_0:1.5)_1:1,C.solani_1:2.5)_1:1.8,192-96_0:4.3)_1:22.7,(F.solani_0:18,(F.gram_0:11,F.verticillioides_0:11)_0:7)_0:9)_1:4,(T.atroviride_0:16,(Trichoderma.reesei_0:12,T.virens_0:12)_0:4)_0:15)_1:3,N.crassa_0:34)_1	0.001	((0.500000,0.500000),(0.051306,0.540863),(0.500806,0.000000),(0.504008,0.545092),(0.511882,0.082304),(0.538011,0.587388),(0.565384,0.199826),(0.385799,0.194330),(0.500000,0.500000),(0.500000,0.500000),(0.629252,0.282943),(0.500000,0.500000),(0.500000,0.500000),(0.602097,0.750000))	None	None	0.5	0.5	0.051306	0.540863	0.500806	0	0.504008	0.545092	0.511882	0.082304	0.538011	0.587388	0.565384	0.199826	0.385799	0.19433	0.5	0.5	0.5	0.5	0.629252	0.282943	0.5	0.5	0.5	0.5	0.602097	0.75
OG0014325	(((((((((906-72A_1:0.2,C.ros.YKD0085_1:0.2)_1:0.9,(C.chloroleuca67-1_0:0.02,570-77_3:0.02)_1:1.08)_1:0.1,C.ros.v2_1:1.2)_1:0.3,245-78_0:1.5)_1:1,C.solani_0:2.5)_1:1.8,192-96_0:4.3)_1:22.7,(F.solani_0:18,(F.gram_0:11,F.verticillioides_0:11)_0:7)_0:9)_1:4,(T.atroviride_0:16,(Trichoderma.reesei_0:12,T.virens_0:12)_0:4)_0:15)_1:3,N.crassa_0:34)_1	0.001	((0.507969,0.507969),(0.534409,0.540863),(0.001208,0.000000),(0.504008,0.545092),(0.511882,0.082304),(0.538011,0.128985),(0.565384,0.199826),(0.385799,0.194330),(0.500000,0.500000),(0.500000,0.500000),(0.629252,0.282943),(0.500000,0.500000),(0.500000,0.500000),(0.602097,0.750000))	None	None	0.507969	0.507969	0.534409	0.540863	0.001208	0	0.504008	0.545092	0.511882	0.082304	0.538011	0.128985	0.565384	0.199826	0.385799	0.19433	0.5	0.5	0.5	0.5	0.629252	0.282943	0.5	0.5	0.5	0.5	0.602097	0.75
OG0009994	(((((((((906-72A_1:0.2,C.ros.YKD0085_1:0.2)_1:0.9,(C.chloroleuca67-1_1:0.02,570-77_4:0.02)_1:1.08)_1:0.1,C.ros.v2_1:1.2)_1:0.3,245-78_0:1.5)_1:1,C.solani_0:2.5)_1:1.8,192-96_0:4.3)_1:22.7,(F.solani_1:18,(F.gram_0:11,F.verticillioides_1:11)_1:7)_1:9)_1:4,(T.atroviride_0:16,(Trichoderma.reesei_0:12,T.virens_0:12)_0:4)_0:15)_1:3,N.crassa_0:34)_1	0.001	((0.507969,0.507969),(0.534409,0.540863),(0.500806,0.000000),(0.504008,0.545092),(0.511882,0.082304),(0.538011,0.128985),(0.565384,0.199826),(0.385799,0.632972),(0.719178,0.608444),(0.225704,0.655267),(0.629252,0.282943),(0.500000,0.500000),(0.500000,0.500000),(0.602097,0.750000))	None	None	0.507969	0.507969	0.534409	0.540863	0.500806	0	0.504008	0.545092	0.511882	0.082304	0.538011	0.128985	0.565384	0.199826	0.385799	0.632972	0.719178	0.608444	0.225704	0.655267	0.629252	0.282943	0.5	0.5	0.5	0.5	0.602097	0.75
OG0008360	(((((((((906-72A_1:0.2,C.ros.YKD0085_1:0.2)_1:0.9,(C.chloroleuca67-1_1:0.02,570-77_4:0.02)_1:1.08)_1:0.1,C.ros.v2_1:1.2)_1:0.3,245-78_0:1.5)_1:1,C.solani_1:2.5)_1:1.8,192-96_0:4.3)_1:22.7,(F.solani_0:18,(F.gram_1:11,F.verticillioides_1:11)_1:7)_1:9)_1:4,(T.atroviride_0:16,(Trichoderma.reesei_0:12,T.virens_1:12)_1:4)_1:15)_1:3,N.crassa_1:34)_1	0.001	((0.507969,0.507969),(0.534409,0.540863),(0.500806,0.000000),(0.504008,0.545092),(0.511882,0.082304),(0.538011,0.587388),(0.565384,0.199826),(0.385799,0.632972),(0.313070,0.608444),(0.655267,0.655267),(0.629252,0.696789),(0.294786,0.567953),(0.243514,0.668060),(0.602097,0.375000))	catalytic activity ;magnesium ion binding ;thiamine pyrophosphate binding	Domain Thiamine pyrophosphate enzyme, N-terminal TPP-binding domain;Domain Thiamine pyrophosphate enzyme, central domain;Domain Thiamine pyrophosphate enzyme, C-terminal TPP-binding	0.507969	0.507969	0.534409	0.540863	0.500806	0	0.504008	0.545092	0.511882	0.082304	0.538011	0.587388	0.565384	0.199826	0.385799	0.632972	0.31307	0.608444	0.655267	0.655267	0.629252	0.696789	0.294786	0.567953	0.243514	0.66806	0.602097	0.375
OG0016448	(((((((((906-72A_2:0.2,C.ros.YKD0085_0:0.2)_1:0.9,(C.chloroleuca67-1_0:0.02,570-77_1:0.02)_1:1.08)_1:0.1,C.ros.v2_0:1.2)_1:0.3,245-78_0:1.5)_1:1,C.solani_0:2.5)_1:1.8,192-96_0:4.3)_1:22.7,(F.solani_0:18,(F.gram_0:11,F.verticillioides_0:11)_0:7)_0:9)_1:4,(T.atroviride_0:16,(Trichoderma.reesei_0:12,T.virens_0:12)_0:4)_0:15)_1:3,N.crassa_0:34)_1	0.001	((0.004000,0.011937),(0.534409,0.540863),(0.001208,0.500806),(0.504008,0.067105),(0.511882,0.082304),(0.538011,0.128985),(0.565384,0.199826),(0.385799,0.194330),(0.500000,0.500000),(0.500000,0.500000),(0.629252,0.282943),(0.500000,0.500000),(0.500000,0.500000),(0.602097,0.750000))	None	None	0.004	0.011937	0.534409	0.540863	0.001208	0.500806	0.504008	0.067105	0.511882	0.082304	0.538011	0.128985	0.565384	0.199826	0.385799	0.19433	0.5	0.5	0.5	0.5	0.629252	0.282943	0.5	0.5	0.5	0.5	0.602097	0.75
OG0014001	(((((((((906-72A_4:0.2,C.ros.YKD0085_0:0.2)_1:0.9,(C.chloroleuca67-1_1:0.02,570-77_1:0.02)_1:1.08)_1:0.1,C.ros.v2_0:1.2)_1:0.3,245-78_0:1.5)_1:1,C.solani_0:2.5)_1:1.8,192-96_0:4.3)_1:22.7,(F.solani_0:18,(F.gram_0:11,F.verticillioides_0:11)_0:7)_0:9)_1:4,(T.atroviride_0:16,(Trichoderma.reesei_0:12,T.virens_0:12)_0:4)_0:15)_1:3,N.crassa_0:34)_1	0.001	((0.000000,0.011937),(0.534409,0.540863),(0.500806,0.500806),(0.504008,0.067105),(0.511882,0.082304),(0.538011,0.128985),(0.565384,0.199826),(0.385799,0.194330),(0.500000,0.500000),(0.500000,0.500000),(0.629252,0.282943),(0.500000,0.500000),(0.500000,0.500000),(0.602097,0.750000))	None	Family ADP-ribosylation/Crystallin J1	0	0.011937	0.534409	0.540863	0.500806	0.500806	0.504008	0.067105	0.511882	0.082304	0.538011	0.128985	0.565384	0.199826	0.385799	0.19433	0.5	0.5	0.5	0.5	0.629252	0.282943	0.5	0.5	0.5	0.5	0.602097	0.75
OG0014955	(((((((((906-72A_3:0.2,C.ros.YKD0085_0:0.2)_1:0.9,(C.chloroleuca67-1_0:0.02,570-77_0:0.02)_0:1.08)_1:0.1,C.ros.v2_0:1.2)_1:0.3,245-78_0:1.5)_1:1,C.solani_0:2.5)_1:1.8,192-96_0:4.3)_1:22.7,(F.solani_1:18,(F.gram_1:11,F.verticillioides_0:11)_1:7)_1:9)_1:4,(T.atroviride_0:16,(Trichoderma.reesei_0:12,T.virens_0:12)_0:4)_0:15)_1:3,N.crassa_0:34)_1	0.001	((0.000032,0.011937),(0.534409,0.060859),(0.500000,0.500000),(0.504008,0.067105),(0.511882,0.082304),(0.538011,0.128985),(0.565384,0.199826),(0.385799,0.632972),(0.719178,0.608444),(0.655267,0.225704),(0.629252,0.282943),(0.500000,0.500000),(0.500000,0.500000),(0.602097,0.750000))	None	None	3.2e-05	0.011937	0.534409	0.060859	0.5	0.5	0.504008	0.067105	0.511882	0.082304	0.538011	0.128985	0.565384	0.199826	0.385799	0.632972	0.719178	0.608444	0.655267	0.225704	0.629252	0.282943	0.5	0.5	0.5	0.5	0.602097	0.75
OG0013631	(((((((((906-72A_1:0.2,C.ros.YKD0085_2:0.2)_1:0.9,(C.chloroleuca67-1_1:0.02,570-77_3:0.02)_1:1.08)_1:0.1,C.ros.v2_0:1.2)_1:0.3,245-78_0:1.5)_1:1,C.solani_0:2.5)_1:1.8,192-96_0:4.3)_1:22.7,(F.solani_0:18,(F.gram_0:11,F.verticillioides_0:11)_0:7)_0:9)_1:4,(T.atroviride_0:16,(Trichoderma.reesei_0:12,T.virens_0:12)_0:4)_0:15)_1:3,N.crassa_0:34)_1	0.001	((0.507969,0.004000),(0.534409,0.540863),(0.500806,0.000000),(0.504008,0.067105),(0.511882,0.082304),(0.538011,0.128985),(0.565384,0.199826),(0.385799,0.194330),(0.500000,0.500000),(0.500000,0.500000),(0.629252,0.282943),(0.500000,0.500000),(0.500000,0.500000),(0.602097,0.750000))	nucleus ;zinc ion binding ;DNA binding ;transcription, DNA-templated	Domain Transcription factor domain, fungi	0.507969	0.004	0.534409	0.540863	0.500806	0	0.504008	0.067105	0.511882	0.082304	0.538011	0.128985	0.565384	0.199826	0.385799	0.19433	0.5	0.5	0.5	0.5	0.629252	0.282943	0.5	0.5	0.5	0.5	0.602097	0.75
OG0014397	(((((((((906-72A_1:0.2,C.ros.YKD0085_0:0.2)_1:0.9,(C.chloroleuca67-1_0:0.02,570-77_1:0.02)_1:1.08)_1:0.1,C.ros.v2_0:1.2)_1:0.3,245-78_0:1.5)_1:1,C.solani_0:2.5)_1:1.8,192-96_0:4.3)_1:22.7,(F.solani_2:18,(F.gram_0:11,F.verticillioides_1:11)_1:7)_1:9)_1:4,(T.atroviride_0:16,(Trichoderma.reesei_1:12,T.virens_0:12)_1:4)_1:15)_1:3,N.crassa_0:34)_1	0.001	((0.507969,0.011937),(0.534409,0.540863),(0.001208,0.500806),(0.504008,0.067105),(0.511882,0.082304),(0.538011,0.128985),(0.565384,0.199826),(0.385799,0.632972),(0.117419,0.608444),(0.225704,0.655267),(0.629252,0.696789),(0.294786,0.567953),(0.668060,0.243514),(0.602097,0.750000))	None	Domain NmrA-like domain	0.507969	0.011937	0.534409	0.540863	0.001208	0.500806	0.504008	0.067105	0.511882	0.082304	0.538011	0.128985	0.565384	0.199826	0.385799	0.632972	0.117419	0.608444	0.225704	0.655267	0.629252	0.696789	0.294786	0.567953	0.66806	0.243514	0.602097	0.75
OG0013993	(((((((((906-72A_0:0.2,C.ros.YKD0085_1:0.2)_1:0.9,(C.chloroleuca67-1_2:0.02,570-77_1:0.02)_1:1.08)_1:0.1,C.ros.v2_0:1.2)_1:0.3,245-78_0:1.5)_1:1,C.solani_0:2.5)_1:1.8,192-96_0:4.3)_1:22.7,(F.solani_0:18,(F.gram_1:11,F.verticillioides_0:11)_1:7)_1:9)_1:4,(T.atroviride_0:16,(Trichoderma.reesei_1:12,T.virens_0:12)_1:4)_1:15)_1:3,N.crassa_0:34)_1	0.001	((0.011937,0.507969),(0.534409,0.540863),(0.000403,0.500806),(0.504008,0.067105),(0.511882,0.082304),(0.538011,0.128985),(0.565384,0.199826),(0.385799,0.632972),(0.313070,0.608444),(0.655267,0.225704),(0.629252,0.696789),(0.294786,0.567953),(0.668060,0.243514),(0.602097,0.750000))	None	None	0.011937	0.507969	0.534409	0.540863	0.000403	0.500806	0.504008	0.067105	0.511882	0.082304	0.538011	0.128985	0.565384	0.199826	0.385799	0.632972	0.31307	0.608444	0.655267	0.225704	0.629252	0.696789	0.294786	0.567953	0.66806	0.243514	0.602097	0.75
OG0010368	(((((((((906-72A_3:0.2,C.ros.YKD0085_1:0.2)_1:0.9,(C.chloroleuca67-1_0:0.02,570-77_1:0.02)_1:1.08)_1:0.1,C.ros.v2_0:1.2)_1:0.3,245-78_2:1.5)_1:1,C.solani_0:2.5)_1:1.8,192-96_0:4.3)_1:22.7,(F.solani_2:18,(F.gram_1:11,F.verticillioides_0:11)_1:7)_1:9)_1:4,(T.atroviride_0:16,(Trichoderma.reesei_0:12,T.virens_0:12)_0:4)_0:15)_1:3,N.crassa_0:34)_1	0.001	((0.000032,0.507969),(0.534409,0.540863),(0.001208,0.500806),(0.504008,0.067105),(0.511882,0.028426),(0.538011,0.128985),(0.565384,0.199826),(0.385799,0.632972),(0.117419,0.608444),(0.655267,0.225704),(0.629252,0.282943),(0.500000,0.500000),(0.500000,0.500000),(0.602097,0.750000))	transaminase activity ;pyridoxal phosphate binding	Family Aminotransferase class-III	3.2e-05	0.507969	0.534409	0.540863	0.001208	0.500806	0.504008	0.067105	0.511882	0.028426	0.538011	0.128985	0.565384	0.199826	0.385799	0.632972	0.117419	0.608444	0.655267	0.225704	0.629252	0.282943	0.5	0.5	0.5	0.5	0.602097	0.75
OG0010888	(((((((((906-72A_1:0.2,C.ros.YKD0085_0:0.2)_1:0.9,(C.chloroleuca67-1_1:0.02,570-77_1:0.02)_1:1.08)_1:0.1,C.ros.v2_6:1.2)_1:0.3,245-78_0:1.5)_1:1,C.solani_0:2.5)_1:1.8,192-96_0:4.3)_1:22.7,(F.solani_0:18,(F.gram_0:11,F.verticillioides_0:11)_0:7)_0:9)_1:4,(T.atroviride_0:16,(Trichoderma.reesei_0:12,T.virens_0:12)_0:4)_0:15)_1:3,N.crassa_0:34)_1	0.002	((0.507969,0.011937),(0.534409,0.540863),(0.500806,0.500806),(0.504008,0.000000),(0.511882,0.082304),(0.538011,0.128985),(0.565384,0.199826),(0.385799,0.194330),(0.500000,0.500000),(0.500000,0.500000),(0.629252,0.282943),(0.500000,0.500000),(0.500000,0.500000),(0.602097,0.750000))	None	None	0.507969	0.011937	0.534409	0.540863	0.500806	0.500806	0.504008	0	0.511882	0.082304	0.538011	0.128985	0.565384	0.199826	0.385799	0.19433	0.5	0.5	0.5	0.5	0.629252	0.282943	0.5	0.5	0.5	0.5	0.602097	0.75
OG0014294	(((((((((906-72A_0:0.2,C.ros.YKD0085_1:0.2)_1:0.9,(C.chloroleuca67-1_0:0.02,570-77_0:0.02)_0:1.08)_1:0.1,C.ros.v2_5:1.2)_1:0.3,245-78_0:1.5)_1:1,C.solani_0:2.5)_1:1.8,192-96_0:4.3)_1:22.7,(F.solani_0:18,(F.gram_0:11,F.verticillioides_0:11)_0:7)_0:9)_1:4,(T.atroviride_0:16,(Trichoderma.reesei_0:12,T.virens_0:12)_0:4)_0:15)_1:3,N.crassa_0:34)_1	0.002	((0.011937,0.507969),(0.534409,0.060859),(0.500000,0.500000),(0.504008,0.000002),(0.511882,0.082304),(0.538011,0.128985),(0.565384,0.199826),(0.385799,0.194330),(0.500000,0.500000),(0.500000,0.500000),(0.629252,0.282943),(0.500000,0.500000),(0.500000,0.500000),(0.602097,0.750000))	None	None	0.011937	0.507969	0.534409	0.060859	0.5	0.5	0.504008	2e-06	0.511882	0.082304	0.538011	0.128985	0.565384	0.199826	0.385799	0.19433	0.5	0.5	0.5	0.5	0.629252	0.282943	0.5	0.5	0.5	0.5	0.602097	0.75
OG0014222	(((((((((906-72A_0:0.2,C.ros.YKD0085_1:0.2)_1:0.9,(C.chloroleuca67-1_0:0.02,570-77_0:0.02)_0:1.08)_1:0.1,C.ros.v2_5:1.2)_1:0.3,245-78_0:1.5)_1:1,C.solani_0:2.5)_1:1.8,192-96_0:4.3)_1:22.7,(F.solani_0:18,(F.gram_0:11,F.verticillioides_0:11)_0:7)_0:9)_1:4,(T.atroviride_0:16,(Trichoderma.reesei_0:12,T.virens_0:12)_0:4)_0:15)_1:3,N.crassa_0:34)_1	0.002	((0.011937,0.507969),(0.534409,0.060859),(0.500000,0.500000),(0.504008,0.000002),(0.511882,0.082304),(0.538011,0.128985),(0.565384,0.199826),(0.385799,0.194330),(0.500000,0.500000),(0.500000,0.500000),(0.629252,0.282943),(0.500000,0.500000),(0.500000,0.500000),(0.602097,0.750000))	None	None	0.011937	0.507969	0.534409	0.060859	0.5	0.5	0.504008	2e-06	0.511882	0.082304	0.538011	0.128985	0.565384	0.199826	0.385799	0.19433	0.5	0.5	0.5	0.5	0.629252	0.282943	0.5	0.5	0.5	0.5	0.602097	0.75
OG0013769	(((((((((906-72A_1:0.2,C.ros.YKD0085_1:0.2)_1:0.9,(C.chloroleuca67-1_0:0.02,570-77_2:0.02)_1:1.08)_1:0.1,C.ros.v2_3:1.2)_1:0.3,245-78_0:1.5)_1:1,C.solani_0:2.5)_1:1.8,192-96_0:4.3)_1:22.7,(F.solani_0:18,(F.gram_0:11,F.verticillioides_0:11)_0:7)_0:9)_1:4,(T.atroviride_0:16,(Trichoderma.reesei_0:12,T.virens_0:12)_0:4)_0:15)_1:3,N.crassa_0:34)_1	0.002	((0.507969,0.507969),(0.534409,0.540863),(0.001208,0.000403),(0.504008,0.001063),(0.511882,0.082304),(0.538011,0.128985),(0.565384,0.199826),(0.385799,0.194330),(0.500000,0.500000),(0.500000,0.500000),(0.629252,0.282943),(0.500000,0.500000),(0.500000,0.500000),(0.602097,0.750000))	None	None	0.507969	0.507969	0.534409	0.540863	0.001208	0.000403	0.504008	0.001063	0.511882	0.082304	0.538011	0.128985	0.565384	0.199826	0.385799	0.19433	0.5	0.5	0.5	0.5	0.629252	0.282943	0.5	0.5	0.5	0.5	0.602097	0.75
OG0009107	(((((((((906-72A_2:0.2,C.ros.YKD0085_0:0.2)_1:0.9,(C.chloroleuca67-1_0:0.02,570-77_0:0.02)_0:1.08)_1:0.1,C.ros.v2_3:1.2)_1:0.3,245-78_0:1.5)_1:1,C.solani_1:2.5)_1:1.8,192-96_0:4.3)_1:22.7,(F.solani_0:18,(F.gram_0:11,F.verticillioides_0:11)_0:7)_0:9)_1:4,(T.atroviride_0:16,(Trichoderma.reesei_3:12,T.virens_3:12)_2:4)_1:15)_1:3,N.crassa_0:34)_1	0.002	((0.004000,0.011937),(0.534409,0.060859),(0.500000,0.500000),(0.504008,0.001063),(0.511882,0.082304),(0.538011,0.587388),(0.565384,0.199826),(0.385799,0.194330),(0.500000,0.500000),(0.500000,0.500000),(0.629252,0.696789),(0.294786,0.035042),(0.181952,0.181952),(0.602097,0.750000))	RNA-DNA hybrid ribonuclease activity ;nucleic acid binding	Domain Ribonuclease H domain	0.004	0.011937	0.534409	0.060859	0.5	0.5	0.504008	0.001063	0.511882	0.082304	0.538011	0.587388	0.565384	0.199826	0.385799	0.19433	0.5	0.5	0.5	0.5	0.629252	0.696789	0.294786	0.035042	0.181952	0.181952	0.602097	0.75
OG0011065	(((((((((906-72A_1:0.2,C.ros.YKD0085_1:0.2)_1:0.9,(C.chloroleuca67-1_0:0.02,570-77_2:0.02)_1:1.08)_1:0.1,C.ros.v2_3:1.2)_1:0.3,245-78_0:1.5)_1:1,C.solani_2:2.5)_1:1.8,192-96_0:4.3)_1:22.7,(F.solani_0:18,(F.gram_0:11,F.verticillioides_0:11)_0:7)_0:9)_1:4,(T.atroviride_0:16,(Trichoderma.reesei_0:12,T.virens_0:12)_0:4)_0:15)_1:3,N.crassa_0:34)_1	0.002	((0.507969,0.507969),(0.534409,0.540863),(0.001208,0.000403),(0.504008,0.001063),(0.511882,0.082304),(0.538011,0.045407),(0.565384,0.199826),(0.385799,0.194330),(0.500000,0.500000),(0.500000,0.500000),(0.629252,0.282943),(0.500000,0.500000),(0.500000,0.500000),(0.602097,0.750000))	None	None	0.507969	0.507969	0.534409	0.540863	0.001208	0.000403	0.504008	0.001063	0.511882	0.082304	0.538011	0.045407	0.565384	0.199826	0.385799	0.19433	0.5	0.5	0.5	0.5	0.629252	0.282943	0.5	0.5	0.5	0.5	0.602097	0.75
OG0014804	(((((((((906-72A_3:0.2,C.ros.YKD0085_0:0.2)_1:0.9,(C.chloroleuca67-1_0:0.02,570-77_0:0.02)_0:1.08)_1:0.1,C.ros.v2_2:1.2)_1:0.3,245-78_0:1.5)_1:1,C.solani_0:2.5)_1:1.8,192-96_0:4.3)_1:22.7,(F.solani_0:18,(F.gram_0:11,F.verticillioides_0:11)_0:7)_0:9)_1:4,(T.atroviride_0:16,(Trichoderma.reesei_0:12,T.virens_0:12)_0:4)_0:15)_1:3,N.crassa_0:34)_1	0.002	((0.000032,0.011937),(0.534409,0.060859),(0.500000,0.500000),(0.504008,0.023029),(0.511882,0.082304),(0.538011,0.128985),(0.565384,0.199826),(0.385799,0.194330),(0.500000,0.500000),(0.500000,0.500000),(0.629252,0.282943),(0.500000,0.500000),(0.500000,0.500000),(0.602097,0.750000))	None	None	3.2e-05	0.011937	0.534409	0.060859	0.5	0.5	0.504008	0.023029	0.511882	0.082304	0.538011	0.128985	0.565384	0.199826	0.385799	0.19433	0.5	0.5	0.5	0.5	0.629252	0.282943	0.5	0.5	0.5	0.5	0.602097	0.75
OG0014134	(((((((((906-72A_0:0.2,C.ros.YKD0085_0:0.2)_0:0.9,(C.chloroleuca67-1_1:0.02,570-77_3:0.02)_1:1.08)_1:0.1,C.ros.v2_2:1.2)_1:0.3,245-78_0:1.5)_1:1,C.solani_0:2.5)_1:1.8,192-96_0:4.3)_1:22.7,(F.solani_0:18,(F.gram_0:11,F.verticillioides_0:11)_0:7)_0:9)_1:4,(T.atroviride_0:16,(Trichoderma.reesei_0:12,T.virens_0:12)_0:4)_0:15)_1:3,N.crassa_0:34)_1	0.002	((0.500000,0.500000),(0.051306,0.540863),(0.500806,0.000000),(0.504008,0.023029),(0.511882,0.082304),(0.538011,0.128985),(0.565384,0.199826),(0.385799,0.194330),(0.500000,0.500000),(0.500000,0.500000),(0.629252,0.282943),(0.500000,0.500000),(0.500000,0.500000),(0.602097,0.750000))	None	None	0.5	0.5	0.051306	0.540863	0.500806	0	0.504008	0.023029	0.511882	0.082304	0.538011	0.128985	0.565384	0.199826	0.385799	0.19433	0.5	0.5	0.5	0.5	0.629252	0.282943	0.5	0.5	0.5	0.5	0.602097	0.75
OG0013382	(((((((((906-72A_3:0.2,C.ros.YKD0085_0:0.2)_1:0.9,(C.chloroleuca67-1_1:0.02,570-77_0:0.02)_1:1.08)_1:0.1,C.ros.v2_1:1.2)_1:0.3,245-78_0:1.5)_1:1,C.solani_1:2.5)_1:1.8,192-96_0:4.3)_1:22.7,(F.solani_1:18,(F.gram_0:11,F.verticillioides_0:11)_0:7)_1:9)_1:4,(T.atroviride_0:16,(Trichoderma.reesei_0:12,T.virens_0:12)_0:4)_0:15)_1:3,N.crassa_0:34)_1	0.002	((0.000032,0.011937),(0.534409,0.540863),(0.500806,0.001208),(0.504008,0.545092),(0.511882,0.082304),(0.538011,0.587388),(0.565384,0.199826),(0.385799,0.632972),(0.719178,0.159355),(0.500000,0.500000),(0.629252,0.282943),(0.500000,0.500000),(0.500000,0.500000),(0.602097,0.750000))	None	None	3.2e-05	0.011937	0.534409	0.540863	0.500806	0.001208	0.504008	0.545092	0.511882	0.082304	0.538011	0.587388	0.565384	0.199826	0.385799	0.632972	0.719178	0.159355	0.5	0.5	0.629252	0.282943	0.5	0.5	0.5	0.5	0.602097	0.75
OG0009112	(((((((((906-72A_2:0.2,C.ros.YKD0085_3:0.2)_2:0.9,(C.chloroleuca67-1_0:0.02,570-77_1:0.02)_1:1.08)_1:0.1,C.ros.v2_1:1.2)_1:0.3,245-78_0:1.5)_1:1,C.solani_0:2.5)_1:1.8,192-96_0:4.3)_1:22.7,(F.solani_4:18,(F.gram_0:11,F.verticillioides_0:11)_0:7)_1:9)_1:4,(T.atroviride_1:16,(Trichoderma.reesei_0:12,T.virens_0:12)_0:4)_1:15)_1:3,N.crassa_0:34)_1	0.002	((0.515747,0.008000),(0.017490,0.540863),(0.001208,0.500806),(0.504008,0.545092),(0.511882,0.082304),(0.538011,0.128985),(0.565384,0.199826),(0.385799,0.632972),(0.007372,0.159355),(0.500000,0.500000),(0.629252,0.696789),(0.705540,0.100690),(0.500000,0.500000),(0.602097,0.750000))	None	Domain Aminoglycoside phosphotransferase	0.515747	0.008	0.01749	0.540863	0.001208	0.500806	0.504008	0.545092	0.511882	0.082304	0.538011	0.128985	0.565384	0.199826	0.385799	0.632972	0.007372	0.159355	0.5	0.5	0.629252	0.696789	0.70554	0.10069	0.5	0.5	0.602097	0.75
OG0013182	(((((((((906-72A_0:0.2,C.ros.YKD0085_0:0.2)_0:0.9,(C.chloroleuca67-1_0:0.02,570-77_0:0.02)_0:1.08)_0:0.1,C.ros.v2_5:1.2)_1:0.3,245-78_0:1.5)_1:1,C.solani_0:2.5)_1:1.8,192-96_0:4.3)_1:22.7,(F.solani_1:18,(F.gram_0:11,F.verticillioides_0:11)_0:7)_1:9)_1:4,(T.atroviride_1:16,(Trichoderma.reesei_0:12,T.virens_1:12)_1:4)_1:15)_1:3,N.crassa_0:34)_1	0.003	((0.500000,0.500000),(0.500000,0.500000),(0.500000,0.500000),(0.006008,0.000002),(0.511882,0.082304),(0.538011,0.128985),(0.565384,0.199826),(0.385799,0.632972),(0.719178,0.159355),(0.500000,0.500000),(0.629252,0.696789),(0.705540,0.567953),(0.243514,0.668060),(0.602097,0.750000))	None	Domain Aminoglycoside phosphotransferase	0.5	0.5	0.5	0.5	0.5	0.5	0.006008	2e-06	0.511882	0.082304	0.538011	0.128985	0.565384	0.199826	0.385799	0.632972	0.719178	0.159355	0.5	0.5	0.629252	0.696789	0.70554	0.567953	0.243514	0.66806	0.602097	0.75
OG0014750	(((((((((906-72A_0:0.2,C.ros.YKD0085_0:0.2)_0:0.9,(C.chloroleuca67-1_0:0.02,570-77_1:0.02)_1:1.08)_1:0.1,C.ros.v2_4:1.2)_1:0.3,245-78_0:1.5)_1:1,C.solani_0:2.5)_1:1.8,192-96_0:4.3)_1:22.7,(F.solani_0:18,(F.gram_0:11,F.verticillioides_0:11)_0:7)_0:9)_1:4,(T.atroviride_0:16,(Trichoderma.reesei_0:12,T.virens_0:12)_0:4)_0:15)_1:3,N.crassa_0:34)_1	0.003	((0.500000,0.500000),(0.051306,0.540863),(0.001208,0.500806),(0.504008,0.000049),(0.511882,0.082304),(0.538011,0.128985),(0.565384,0.199826),(0.385799,0.194330),(0.500000,0.500000),(0.500000,0.500000),(0.629252,0.282943),(0.500000,0.500000),(0.500000,0.500000),(0.602097,0.750000))	None	None	0.5	0.5	0.051306	0.540863	0.001208	0.500806	0.504008	4.9e-05	0.511882	0.082304	0.538011	0.128985	0.565384	0.199826	0.385799	0.19433	0.5	0.5	0.5	0.5	0.629252	0.282943	0.5	0.5	0.5	0.5	0.602097	0.75
OG0009035	(((((((((906-72A_0:0.2,C.ros.YKD0085_0:0.2)_0:0.9,(C.chloroleuca67-1_1:0.02,570-77_1:0.02)_1:1.08)_1:0.1,C.ros.v2_4:1.2)_1:0.3,245-78_0:1.5)_1:1,C.solani_0:2.5)_1:1.8,192-96_0:4.3)_1:22.7,(F.solani_6:18,(F.gram_0:11,F.verticillioides_0:11)_0:7)_1:9)_1:4,(T.atroviride_0:16,(Trichoderma.reesei_0:12,T.virens_0:12)_0:4)_0:15)_1:3,N.crassa_0:34)_1	0.003	((0.500000,0.500000),(0.051306,0.540863),(0.500806,0.500806),(0.504008,0.000049),(0.511882,0.082304),(0.538011,0.128985),(0.565384,0.199826),(0.385799,0.632972),(0.000463,0.159355),(0.500000,0.500000),(0.629252,0.282943),(0.500000,0.500000),(0.500000,0.500000),(0.602097,0.750000))	nucleus ;zinc ion binding	None	0.5	0.5	0.051306	0.540863	0.500806	0.500806	0.504008	4.9e-05	0.511882	0.082304	0.538011	0.128985	0.565384	0.199826	0.385799	0.632972	0.000463	0.159355	0.5	0.5	0.629252	0.282943	0.5	0.5	0.5	0.5	0.602097	0.75
OG0014537	(((((((((906-72A_0:0.2,C.ros.YKD0085_0:0.2)_0:0.9,(C.chloroleuca67-1_1:0.02,570-77_0:0.02)_1:1.08)_1:0.1,C.ros.v2_2:1.2)_1:0.3,245-78_0:1.5)_1:1,C.solani_0:2.5)_1:1.8,192-96_0:4.3)_1:22.7,(F.solani_0:18,(F.gram_1:11,F.verticillioides_0:11)_1:7)_1:9)_1:4,(T.atroviride_0:16,(Trichoderma.reesei_1:12,T.virens_0:12)_1:4)_1:15)_1:3,N.crassa_0:34)_1	0.003	((0.500000,0.500000),(0.051306,0.540863),(0.500806,0.001208),(0.504008,0.023029),(0.511882,0.082304),(0.538011,0.128985),(0.565384,0.199826),(0.385799,0.632972),(0.313070,0.608444),(0.655267,0.225704),(0.629252,0.696789),(0.294786,0.567953),(0.668060,0.243514),(0.602097,0.750000))	None	None	0.5	0.5	0.051306	0.540863	0.500806	0.001208	0.504008	0.023029	0.511882	0.082304	0.538011	0.128985	0.565384	0.199826	0.385799	0.632972	0.31307	0.608444	0.655267	0.225704	0.629252	0.696789	0.294786	0.567953	0.66806	0.243514	0.602097	0.75
OG0011987	(((((((((906-72A_0:0.2,C.ros.YKD0085_1:0.2)_1:0.9,(C.chloroleuca67-1_1:0.02,570-77_3:0.02)_1:1.08)_1:0.1,C.ros.v2_2:1.2)_1:0.3,245-78_0:1.5)_1:1,C.solani_1:2.5)_1:1.8,192-96_0:4.3)_1:22.7,(F.solani_0:18,(F.gram_0:11,F.verticillioides_0:11)_0:7)_0:9)_1:4,(T.atroviride_0:16,(Trichoderma.reesei_0:12,T.virens_0:12)_0:4)_0:15)_1:3,N.crassa_0:34)_1	0.003	((0.011937,0.507969),(0.534409,0.540863),(0.500806,0.000000),(0.504008,0.023029),(0.511882,0.082304),(0.538011,0.587388),(0.565384,0.199826),(0.385799,0.194330),(0.500000,0.500000),(0.500000,0.500000),(0.629252,0.282943),(0.500000,0.500000),(0.500000,0.500000),(0.602097,0.750000))	None	None	0.011937	0.507969	0.534409	0.540863	0.500806	0	0.504008	0.023029	0.511882	0.082304	0.538011	0.587388	0.565384	0.199826	0.385799	0.19433	0.5	0.5	0.5	0.5	0.629252	0.282943	0.5	0.5	0.5	0.5	0.602097	0.75
OG0015434	(((((((((906-72A_1:0.2,C.ros.YKD0085_0:0.2)_1:0.9,(C.chloroleuca67-1_0:0.02,570-77_2:0.02)_1:1.08)_1:0.1,C.ros.v2_1:1.2)_1:0.3,245-78_0:1.5)_1:1,C.solani_0:2.5)_1:1.8,192-96_0:4.3)_1:22.7,(F.solani_0:18,(F.gram_0:11,F.verticillioides_0:11)_0:7)_0:9)_1:4,(T.atroviride_0:16,(Trichoderma.reesei_0:12,T.virens_0:12)_0:4)_0:15)_1:3,N.crassa_0:34)_1	0.003	((0.507969,0.011937),(0.534409,0.540863),(0.001208,0.000403),(0.504008,0.545092),(0.511882,0.082304),(0.538011,0.128985),(0.565384,0.199826),(0.385799,0.194330),(0.500000,0.500000),(0.500000,0.500000),(0.629252,0.282943),(0.500000,0.500000),(0.500000,0.500000),(0.602097,0.750000))	None	None	0.507969	0.011937	0.534409	0.540863	0.001208	0.000403	0.504008	0.545092	0.511882	0.082304	0.538011	0.128985	0.565384	0.199826	0.385799	0.19433	0.5	0.5	0.5	0.5	0.629252	0.282943	0.5	0.5	0.5	0.5	0.602097	0.75
OG0015426	(((((((((906-72A_1:0.2,C.ros.YKD0085_0:0.2)_1:0.9,(C.chloroleuca67-1_0:0.02,570-77_2:0.02)_1:1.08)_1:0.1,C.ros.v2_1:1.2)_1:0.3,245-78_0:1.5)_1:1,C.solani_0:2.5)_1:1.8,192-96_0:4.3)_1:22.7,(F.solani_0:18,(F.gram_0:11,F.verticillioides_0:11)_0:7)_0:9)_1:4,(T.atroviride_0:16,(Trichoderma.reesei_0:12,T.virens_0:12)_0:4)_0:15)_1:3,N.crassa_0:34)_1	0.003	((0.507969,0.011937),(0.534409,0.540863),(0.001208,0.000403),(0.504008,0.545092),(0.511882,0.082304),(0.538011,0.128985),(0.565384,0.199826),(0.385799,0.194330),(0.500000,0.500000),(0.500000,0.500000),(0.629252,0.282943),(0.500000,0.500000),(0.500000,0.500000),(0.602097,0.750000))	None	None	0.507969	0.011937	0.534409	0.540863	0.001208	0.000403	0.504008	0.545092	0.511882	0.082304	0.538011	0.128985	0.565384	0.199826	0.385799	0.19433	0.5	0.5	0.5	0.5	0.629252	0.282943	0.5	0.5	0.5	0.5	0.602097	0.75
OG0015456	(((((((((906-72A_1:0.2,C.ros.YKD0085_0:0.2)_1:0.9,(C.chloroleuca67-1_0:0.02,570-77_2:0.02)_1:1.08)_1:0.1,C.ros.v2_1:1.2)_1:0.3,245-78_0:1.5)_1:1,C.solani_0:2.5)_1:1.8,192-96_0:4.3)_1:22.7,(F.solani_0:18,(F.gram_0:11,F.verticillioides_0:11)_0:7)_0:9)_1:4,(T.atroviride_0:16,(Trichoderma.reesei_0:12,T.virens_0:12)_0:4)_0:15)_1:3,N.crassa_0:34)_1	0.003	((0.507969,0.011937),(0.534409,0.540863),(0.001208,0.000403),(0.504008,0.545092),(0.511882,0.082304),(0.538011,0.128985),(0.565384,0.199826),(0.385799,0.194330),(0.500000,0.500000),(0.500000,0.500000),(0.629252,0.282943),(0.500000,0.500000),(0.500000,0.500000),(0.602097,0.750000))	hydrolase activity	Domain Metallo-beta-lactamase	0.507969	0.011937	0.534409	0.540863	0.001208	0.000403	0.504008	0.545092	0.511882	0.082304	0.538011	0.128985	0.565384	0.199826	0.385799	0.19433	0.5	0.5	0.5	0.5	0.629252	0.282943	0.5	0.5	0.5	0.5	0.602097	0.75
OG0012174	(((((((((906-72A_0:0.2,C.ros.YKD0085_0:0.2)_0:0.9,(C.chloroleuca67-1_1:0.02,570-77_4:0.02)_1:1.08)_1:0.1,C.ros.v2_1:1.2)_1:0.3,245-78_1:1.5)_1:1,C.solani_1:2.5)_1:1.8,192-96_0:4.3)_1:22.7,(F.solani_0:18,(F.gram_0:11,F.verticillioides_0:11)_0:7)_0:9)_1:4,(T.atroviride_0:16,(Trichoderma.reesei_0:12,T.virens_0:12)_0:4)_0:15)_1:3,N.crassa_0:34)_1	0.003	((0.500000,0.500000),(0.051306,0.540863),(0.500806,0.000000),(0.504008,0.545092),(0.511882,0.555412),(0.538011,0.587388),(0.565384,0.199826),(0.385799,0.194330),(0.500000,0.500000),(0.500000,0.500000),(0.629252,0.282943),(0.500000,0.500000),(0.500000,0.500000),(0.602097,0.750000))	None	None	0.5	0.5	0.051306	0.540863	0.500806	0	0.504008	0.545092	0.511882	0.555412	0.538011	0.587388	0.565384	0.199826	0.385799	0.19433	0.5	0.5	0.5	0.5	0.629252	0.282943	0.5	0.5	0.5	0.5	0.602097	0.75
OG0014258	(((((((((906-72A_0:0.2,C.ros.YKD0085_0:0.2)_0:0.9,(C.chloroleuca67-1_0:0.02,570-77_2:0.02)_1:1.08)_1:0.1,C.ros.v2_1:1.2)_1:0.3,245-78_0:1.5)_1:1,C.solani_1:2.5)_1:1.8,192-96_0:4.3)_1:22.7,(F.solani_1:18,(F.gram_0:11,F.verticillioides_0:11)_0:7)_1:9)_1:4,(T.atroviride_0:16,(Trichoderma.reesei_1:12,T.virens_0:12)_1:4)_1:15)_1:3,N.crassa_0:34)_1	0.003	((0.500000,0.500000),(0.051306,0.540863),(0.001208,0.000403),(0.504008,0.545092),(0.511882,0.082304),(0.538011,0.587388),(0.565384,0.199826),(0.385799,0.632972),(0.719178,0.159355),(0.500000,0.500000),(0.629252,0.696789),(0.294786,0.567953),(0.668060,0.243514),(0.602097,0.750000))	None	None	0.5	0.5	0.051306	0.540863	0.001208	0.000403	0.504008	0.545092	0.511882	0.082304	0.538011	0.587388	0.565384	0.199826	0.385799	0.632972	0.719178	0.159355	0.5	0.5	0.629252	0.696789	0.294786	0.567953	0.66806	0.243514	0.602097	0.75
OG0010527	(((((((((906-72A_1:0.2,C.ros.YKD0085_1:0.2)_1:0.9,(C.chloroleuca67-1_1:0.02,570-77_4:0.02)_1:1.08)_1:0.1,C.ros.v2_1:1.2)_1:0.3,245-78_0:1.5)_1:1,C.solani_1:2.5)_1:1.8,192-96_0:4.3)_1:22.7,(F.solani_0:18,(F.gram_0:11,F.verticillioides_0:11)_0:7)_0:9)_1:4,(T.atroviride_0:16,(Trichoderma.reesei_0:12,T.virens_0:12)_0:4)_0:15)_1:3,N.crassa_0:34)_1	0.003	((0.507969,0.507969),(0.534409,0.540863),(0.500806,0.000000),(0.504008,0.545092),(0.511882,0.082304),(0.538011,0.587388),(0.565384,0.199826),(0.385799,0.194330),(0.500000,0.500000),(0.500000,0.500000),(0.629252,0.282943),(0.500000,0.500000),(0.500000,0.500000),(0.602097,0.750000))	biosynthetic process	Domain Glycosyl transferase, family 1	0.507969	0.507969	0.534409	0.540863	0.500806	0	0.504008	0.545092	0.511882	0.082304	0.538011	0.587388	0.565384	0.199826	0.385799	0.19433	0.5	0.5	0.5	0.5	0.629252	0.282943	0.5	0.5	0.5	0.5	0.602097	0.75
OG0010141	(((((((((906-72A_0:0.2,C.ros.YKD0085_0:0.2)_0:0.9,(C.chloroleuca67-1_1:0.02,570-77_3:0.02)_1:1.08)_1:0.1,C.ros.v2_1:1.2)_1:0.3,245-78_0:1.5)_1:1,C.solani_1:2.5)_1:1.8,192-96_0:4.3)_1:22.7,(F.solani_0:18,(F.gram_1:11,F.verticillioides_0:11)_1:7)_1:9)_1:4,(T.atroviride_2:16,(Trichoderma.reesei_0:12,T.virens_1:12)_1:4)_1:15)_1:3,N.crassa_0:34)_1	0.003	((0.500000,0.500000),(0.051306,0.540863),(0.500806,0.000000),(0.504008,0.545092),(0.511882,0.082304),(0.538011,0.587388),(0.565384,0.199826),(0.385799,0.632972),(0.313070,0.608444),(0.655267,0.225704),(0.629252,0.696789),(0.110003,0.567953),(0.243514,0.668060),(0.602097,0.750000))	None	None	0.5	0.5	0.051306	0.540863	0.500806	0	0.504008	0.545092	0.511882	0.082304	0.538011	0.587388	0.565384	0.199826	0.385799	0.632972	0.31307	0.608444	0.655267	0.225704	0.629252	0.696789	0.110003	0.567953	0.243514	0.66806	0.602097	0.75
OG0015571	(((((((((906-72A_2:0.2,C.ros.YKD0085_0:0.2)_1:0.9,(C.chloroleuca67-1_0:0.02,570-77_0:0.02)_0:1.08)_1:0.1,C.ros.v2_0:1.2)_1:0.3,245-78_0:1.5)_1:1,C.solani_0:2.5)_1:1.8,192-96_0:4.3)_1:22.7,(F.solani_2:18,(F.gram_0:11,F.verticillioides_0:11)_0:7)_1:9)_1:4,(T.atroviride_0:16,(Trichoderma.reesei_0:12,T.virens_0:12)_0:4)_0:15)_1:3,N.crassa_0:34)_1	0.003	((0.004000,0.011937),(0.534409,0.060859),(0.500000,0.500000),(0.504008,0.067105),(0.511882,0.082304),(0.538011,0.128985),(0.565384,0.199826),(0.385799,0.632972),(0.117419,0.159355),(0.500000,0.500000),(0.629252,0.282943),(0.500000,0.500000),(0.500000,0.500000),(0.602097,0.750000))	None	Domain FAD-dependent oxidoreductase 2, FAD binding domain	0.004	0.011937	0.534409	0.060859	0.5	0.5	0.504008	0.067105	0.511882	0.082304	0.538011	0.128985	0.565384	0.199826	0.385799	0.632972	0.117419	0.159355	0.5	0.5	0.629252	0.282943	0.5	0.5	0.5	0.5	0.602097	0.75
OG0016433	(((((((((906-72A_0:0.2,C.ros.YKD0085_0:0.2)_0:0.9,(C.chloroleuca67-1_0:0.02,570-77_2:0.02)_1:1.08)_1:0.1,C.ros.v2_0:1.2)_1:0.3,245-78_0:1.5)_1:1,C.solani_1:2.5)_1:1.8,192-96_0:4.3)_1:22.7,(F.solani_0:18,(F.gram_0:11,F.verticillioides_0:11)_0:7)_0:9)_1:4,(T.atroviride_0:16,(Trichoderma.reesei_0:12,T.virens_0:12)_0:4)_0:15)_1:3,N.crassa_0:34)_1	0.003	((0.500000,0.500000),(0.051306,0.540863),(0.001208,0.000403),(0.504008,0.067105),(0.511882,0.082304),(0.538011,0.587388),(0.565384,0.199826),(0.385799,0.194330),(0.500000,0.500000),(0.500000,0.500000),(0.629252,0.282943),(0.500000,0.500000),(0.500000,0.500000),(0.602097,0.750000))	None	None	0.5	0.5	0.051306	0.540863	0.001208	0.000403	0.504008	0.067105	0.511882	0.082304	0.538011	0.587388	0.565384	0.199826	0.385799	0.19433	0.5	0.5	0.5	0.5	0.629252	0.282943	0.5	0.5	0.5	0.5	0.602097	0.75
OG0014398	(((((((((906-72A_1:0.2,C.ros.YKD0085_0:0.2)_1:0.9,(C.chloroleuca67-1_0:0.02,570-77_0:0.02)_0:1.08)_1:0.1,C.ros.v2_0:1.2)_1:0.3,245-78_0:1.5)_1:1,C.solani_0:2.5)_1:1.8,192-96_0:4.3)_1:22.7,(F.solani_0:18,(F.gram_1:11,F.verticillioides_0:11)_1:7)_1:9)_1:4,(T.atroviride_0:16,(Trichoderma.reesei_4:12,T.virens_0:12)_1:4)_1:15)_1:3,N.crassa_0:34)_1	0.003	((0.507969,0.011937),(0.534409,0.060859),(0.500000,0.500000),(0.504008,0.067105),(0.511882,0.082304),(0.538011,0.128985),(0.565384,0.199826),(0.385799,0.632972),(0.313070,0.608444),(0.655267,0.225704),(0.629252,0.696789),(0.294786,0.567953),(0.003068,0.243514),(0.602097,0.750000))	None	Domain Heterokaryon incompatibility	0.507969	0.011937	0.534409	0.060859	0.5	0.5	0.504008	0.067105	0.511882	0.082304	0.538011	0.128985	0.565384	0.199826	0.385799	0.632972	0.31307	0.608444	0.655267	0.225704	0.629252	0.696789	0.294786	0.567953	0.003068	0.243514	0.602097	0.75
OG0011499	(((((((((906-72A_0:0.2,C.ros.YKD0085_0:0.2)_0:0.9,(C.chloroleuca67-1_2:0.02,570-77_3:0.02)_2:1.08)_1:0.1,C.ros.v2_0:1.2)_1:0.3,245-78_0:1.5)_1:1,C.solani_0:2.5)_1:1.8,192-96_0:4.3)_1:22.7,(F.solani_1:18,(F.gram_1:11,F.verticillioides_0:11)_1:7)_1:9)_1:4,(T.atroviride_0:16,(Trichoderma.reesei_0:12,T.virens_1:12)_1:4)_1:15)_1:3,N.crassa_0:34)_1	0.003	((0.500000,0.500000),(0.051306,0.020831),(0.501609,0.000806),(0.504008,0.067105),(0.511882,0.082304),(0.538011,0.128985),(0.565384,0.199826),(0.385799,0.632972),(0.719178,0.608444),(0.655267,0.225704),(0.629252,0.696789),(0.294786,0.567953),(0.243514,0.668060),(0.602097,0.750000))	None	None	0.5	0.5	0.051306	0.020831	0.501609	0.000806	0.504008	0.067105	0.511882	0.082304	0.538011	0.128985	0.565384	0.199826	0.385799	0.632972	0.719178	0.608444	0.655267	0.225704	0.629252	0.696789	0.294786	0.567953	0.243514	0.66806	0.602097	0.75
OG0014628	(((((((((906-72A_2:0.2,C.ros.YKD0085_0:0.2)_1:0.9,(C.chloroleuca67-1_1:0.02,570-77_0:0.02)_1:1.08)_1:0.1,C.ros.v2_1:1.2)_1:0.3,245-78_0:1.5)_1:1,C.solani_0:2.5)_1:1.8,192-96_0:4.3)_1:22.7,(F.solani_1:18,(F.gram_0:11,F.verticillioides_0:11)_0:7)_1:9)_1:4,(T.atroviride_0:16,(Trichoderma.reesei_0:12,T.virens_0:12)_0:4)_0:15)_1:3,N.crassa_0:34)_1	0.004	((0.004000,0.011937),(0.534409,0.540863),(0.500806,0.001208),(0.504008,0.545092),(0.511882,0.082304),(0.538011,0.128985),(0.565384,0.199826),(0.385799,0.632972),(0.719178,0.159355),(0.500000,0.500000),(0.629252,0.282943),(0.500000,0.500000),(0.500000,0.500000),(0.602097,0.750000))	None	None	0.004	0.011937	0.534409	0.540863	0.500806	0.001208	0.504008	0.545092	0.511882	0.082304	0.538011	0.128985	0.565384	0.199826	0.385799	0.632972	0.719178	0.159355	0.5	0.5	0.629252	0.282943	0.5	0.5	0.5	0.5	0.602097	0.75
OG0015186	(((((((((906-72A_0:0.2,C.ros.YKD0085_0:0.2)_0:0.9,(C.chloroleuca67-1_1:0.02,570-77_0:0.02)_1:1.08)_1:0.1,C.ros.v2_0:1.2)_1:0.3,245-78_0:1.5)_1:1,C.solani_0:2.5)_1:1.8,192-96_0:4.3)_1:22.7,(F.solani_0:18,(F.gram_3:11,F.verticillioides_0:11)_1:7)_1:9)_1:4,(T.atroviride_0:16,(Trichoderma.reesei_0:12,T.virens_0:12)_0:4)_0:15)_1:3,N.crassa_0:34)_1	0.004	((0.500000,0.500000),(0.051306,0.540863),(0.500806,0.001208),(0.504008,0.067105),(0.511882,0.082304),(0.538011,0.128985),(0.565384,0.199826),(0.385799,0.632972),(0.313070,0.608444),(0.013978,0.225704),(0.629252,0.282943),(0.500000,0.500000),(0.500000,0.500000),(0.602097,0.750000))	None	None	0.5	0.5	0.051306	0.540863	0.500806	0.001208	0.504008	0.067105	0.511882	0.082304	0.538011	0.128985	0.565384	0.199826	0.385799	0.632972	0.31307	0.608444	0.013978	0.225704	0.629252	0.282943	0.5	0.5	0.5	0.5	0.602097	0.75
OG0011911	(((((((((906-72A_0:0.2,C.ros.YKD0085_0:0.2)_0:0.9,(C.chloroleuca67-1_1:0.02,570-77_0:0.02)_1:1.08)_1:0.1,C.ros.v2_0:1.2)_1:0.3,245-78_1:1.5)_1:1,C.solani_0:2.5)_1:1.8,192-96_0:4.3)_1:22.7,(F.solani_4:18,(F.gram_0:11,F.verticillioides_0:11)_0:7)_1:9)_1:4,(T.atroviride_0:16,(Trichoderma.reesei_0:12,T.virens_2:12)_1:4)_1:15)_1:3,N.crassa_0:34)_1	0.004	((0.500000,0.500000),(0.051306,0.540863),(0.500806,0.001208),(0.504008,0.067105),(0.511882,0.555412),(0.538011,0.128985),(0.565384,0.199826),(0.385799,0.632972),(0.007372,0.159355),(0.500000,0.500000),(0.629252,0.696789),(0.294786,0.567953),(0.243514,0.089429),(0.602097,0.750000))	None	Domain Heterokaryon incompatibility	0.5	0.5	0.051306	0.540863	0.500806	0.001208	0.504008	0.067105	0.511882	0.555412	0.538011	0.128985	0.565384	0.199826	0.385799	0.632972	0.007372	0.159355	0.5	0.5	0.629252	0.696789	0.294786	0.567953	0.243514	0.089429	0.602097	0.75
OG0007644	(((((((((906-72A_1:0.2,C.ros.YKD0085_2:0.2)_1:0.9,(C.chloroleuca67-1_0:0.02,570-77_1:0.02)_1:1.08)_1:0.1,C.ros.v2_0:1.2)_1:0.3,245-78_2:1.5)_1:1,C.solani_0:2.5)_1:1.8,192-96_0:4.3)_1:22.7,(F.solani_2:18,(F.gram_0:11,F.verticillioides_1:11)_1:7)_1:9)_1:4,(T.atroviride_3:16,(Trichoderma.reesei_1:12,T.virens_2:12)_2:4)_2:15)_1:3,N.crassa_0:34)_1	0.004	((0.507969,0.004000),(0.534409,0.540863),(0.001208,0.500806),(0.504008,0.067105),(0.511882,0.028426),(0.538011,0.128985),(0.565384,0.199826),(0.385799,0.632972),(0.117419,0.608444),(0.225704,0.655267),(0.629252,0.105218),(0.227425,0.622385),(0.390758,0.756858),(0.602097,0.750000))	None	None	0.507969	0.004	0.534409	0.540863	0.001208	0.500806	0.504008	0.067105	0.511882	0.028426	0.538011	0.128985	0.565384	0.199826	0.385799	0.632972	0.117419	0.608444	0.225704	0.655267	0.629252	0.105218	0.227425	0.622385	0.390758	0.756858	0.602097	0.75
OG0014274	(((((((((906-72A_0:0.2,C.ros.YKD0085_0:0.2)_0:0.9,(C.chloroleuca67-1_0:0.02,570-77_0:0.02)_0:1.08)_0:0.1,C.ros.v2_5:1.2)_1:0.3,245-78_0:1.5)_1:1,C.solani_0:2.5)_1:1.8,192-96_0:4.3)_1:22.7,(F.solani_1:18,(F.gram_0:11,F.verticillioides_0:11)_0:7)_1:9)_1:4,(T.atroviride_0:16,(Trichoderma.reesei_0:12,T.virens_0:12)_0:4)_0:15)_1:3,N.crassa_0:34)_1	0.005	((0.500000,0.500000),(0.500000,0.500000),(0.500000,0.500000),(0.006008,0.000002),(0.511882,0.082304),(0.538011,0.128985),(0.565384,0.199826),(0.385799,0.632972),(0.719178,0.159355),(0.500000,0.500000),(0.629252,0.282943),(0.500000,0.500000),(0.500000,0.500000),(0.602097,0.750000))	None	Domain FAD-dependent oxidoreductase 2, FAD binding domain	0.5	0.5	0.5	0.5	0.5	0.5	0.006008	2e-06	0.511882	0.082304	0.538011	0.128985	0.565384	0.199826	0.385799	0.632972	0.719178	0.159355	0.5	0.5	0.629252	0.282943	0.5	0.5	0.5	0.5	0.602097	0.75
OG0013765	(((((((((906-72A_0:0.2,C.ros.YKD0085_0:0.2)_0:0.9,(C.chloroleuca67-1_0:0.02,570-77_1:0.02)_1:1.08)_1:0.1,C.ros.v2_4:1.2)_1:0.3,245-78_1:1.5)_1:1,C.solani_0:2.5)_1:1.8,192-96_0:4.3)_1:22.7,(F.solani_1:18,(F.gram_0:11,F.verticillioides_0:11)_0:7)_1:9)_1:4,(T.atroviride_0:16,(Trichoderma.reesei_0:12,T.virens_0:12)_0:4)_0:15)_1:3,N.crassa_0:34)_1	0.005	((0.500000,0.500000),(0.051306,0.540863),(0.001208,0.500806),(0.504008,0.000049),(0.511882,0.555412),(0.538011,0.128985),(0.565384,0.199826),(0.385799,0.632972),(0.719178,0.159355),(0.500000,0.500000),(0.629252,0.282943),(0.500000,0.500000),(0.500000,0.500000),(0.602097,0.750000))	None	None	0.5	0.5	0.051306	0.540863	0.001208	0.500806	0.504008	4.9e-05	0.511882	0.555412	0.538011	0.128985	0.565384	0.199826	0.385799	0.632972	0.719178	0.159355	0.5	0.5	0.629252	0.282943	0.5	0.5	0.5	0.5	0.602097	0.75
OG0014839	(((((((((906-72A_1:0.2,C.ros.YKD0085_0:0.2)_1:0.9,(C.chloroleuca67-1_0:0.02,570-77_1:0.02)_1:1.08)_1:0.1,C.ros.v2_3:1.2)_1:0.3,245-78_0:1.5)_1:1,C.solani_0:2.5)_1:1.8,192-96_0:4.3)_1:22.7,(F.solani_0:18,(F.gram_0:11,F.verticillioides_0:11)_0:7)_0:9)_1:4,(T.atroviride_0:16,(Trichoderma.reesei_0:12,T.virens_0:12)_0:4)_0:15)_1:3,N.crassa_0:34)_1	0.005	((0.507969,0.011937),(0.534409,0.540863),(0.001208,0.500806),(0.504008,0.001063),(0.511882,0.082304),(0.538011,0.128985),(0.565384,0.199826),(0.385799,0.194330),(0.500000,0.500000),(0.500000,0.500000),(0.629252,0.282943),(0.500000,0.500000),(0.500000,0.500000),(0.602097,0.750000))	None	None	0.507969	0.011937	0.534409	0.540863	0.001208	0.500806	0.504008	0.001063	0.511882	0.082304	0.538011	0.128985	0.565384	0.199826	0.385799	0.19433	0.5	0.5	0.5	0.5	0.629252	0.282943	0.5	0.5	0.5	0.5	0.602097	0.75
OG0014770	(((((((((906-72A_0:0.2,C.ros.YKD0085_1:0.2)_1:0.9,(C.chloroleuca67-1_0:0.02,570-77_1:0.02)_1:1.08)_1:0.1,C.ros.v2_3:1.2)_1:0.3,245-78_0:1.5)_1:1,C.solani_0:2.5)_1:1.8,192-96_0:4.3)_1:22.7,(F.solani_0:18,(F.gram_0:11,F.verticillioides_0:11)_0:7)_0:9)_1:4,(T.atroviride_0:16,(Trichoderma.reesei_0:12,T.virens_0:12)_0:4)_0:15)_1:3,N.crassa_0:34)_1	0.005	((0.011937,0.507969),(0.534409,0.540863),(0.001208,0.500806),(0.504008,0.001063),(0.511882,0.082304),(0.538011,0.128985),(0.565384,0.199826),(0.385799,0.194330),(0.500000,0.500000),(0.500000,0.500000),(0.629252,0.282943),(0.500000,0.500000),(0.500000,0.500000),(0.602097,0.750000))	None	None	0.011937	0.507969	0.534409	0.540863	0.001208	0.500806	0.504008	0.001063	0.511882	0.082304	0.538011	0.128985	0.565384	0.199826	0.385799	0.19433	0.5	0.5	0.5	0.5	0.629252	0.282943	0.5	0.5	0.5	0.5	0.602097	0.75
OG0014809	(((((((((906-72A_0:0.2,C.ros.YKD0085_1:0.2)_1:0.9,(C.chloroleuca67-1_0:0.02,570-77_1:0.02)_1:1.08)_1:0.1,C.ros.v2_3:1.2)_1:0.3,245-78_0:1.5)_1:1,C.solani_0:2.5)_1:1.8,192-96_0:4.3)_1:22.7,(F.solani_0:18,(F.gram_0:11,F.verticillioides_0:11)_0:7)_0:9)_1:4,(T.atroviride_0:16,(Trichoderma.reesei_0:12,T.virens_0:12)_0:4)_0:15)_1:3,N.crassa_0:34)_1	0.005	((0.011937,0.507969),(0.534409,0.540863),(0.001208,0.500806),(0.504008,0.001063),(0.511882,0.082304),(0.538011,0.128985),(0.565384,0.199826),(0.385799,0.194330),(0.500000,0.500000),(0.500000,0.500000),(0.629252,0.282943),(0.500000,0.500000),(0.500000,0.500000),(0.602097,0.750000))	None	None	0.011937	0.507969	0.534409	0.540863	0.001208	0.500806	0.504008	0.001063	0.511882	0.082304	0.538011	0.128985	0.565384	0.199826	0.385799	0.19433	0.5	0.5	0.5	0.5	0.629252	0.282943	0.5	0.5	0.5	0.5	0.602097	0.75
OG0011075	(((((((((906-72A_1:0.2,C.ros.YKD0085_0:0.2)_1:0.9,(C.chloroleuca67-1_0:0.02,570-77_0:0.02)_0:1.08)_1:0.1,C.ros.v2_2:1.2)_1:0.3,245-78_0:1.5)_1:1,C.solani_0:2.5)_1:1.8,192-96_0:4.3)_1:22.7,(F.solani_0:18,(F.gram_0:11,F.verticillioides_1:11)_1:7)_1:9)_1:4,(T.atroviride_0:16,(Trichoderma.reesei_1:12,T.virens_4:12)_1:4)_1:15)_1:3,N.crassa_0:34)_1	0.005	((0.507969,0.011937),(0.534409,0.060859),(0.500000,0.500000),(0.504008,0.023029),(0.511882,0.082304),(0.538011,0.128985),(0.565384,0.199826),(0.385799,0.632972),(0.313070,0.608444),(0.225704,0.655267),(0.629252,0.696789),(0.294786,0.567953),(0.668060,0.003068),(0.602097,0.750000))	None	None	0.507969	0.011937	0.534409	0.060859	0.5	0.5	0.504008	0.023029	0.511882	0.082304	0.538011	0.128985	0.565384	0.199826	0.385799	0.632972	0.31307	0.608444	0.225704	0.655267	0.629252	0.696789	0.294786	0.567953	0.66806	0.003068	0.602097	0.75
OG0016255	(((((((((906-72A_0:0.2,C.ros.YKD0085_0:0.2)_0:0.9,(C.chloroleuca67-1_0:0.02,570-77_2:0.02)_1:1.08)_1:0.1,C.ros.v2_1:1.2)_1:0.3,245-78_0:1.5)_1:1,C.solani_0:2.5)_1:1.8,192-96_0:4.3)_1:22.7,(F.solani_0:18,(F.gram_0:11,F.verticillioides_0:11)_0:7)_0:9)_1:4,(T.atroviride_0:16,(Trichoderma.reesei_0:12,T.virens_0:12)_0:4)_0:15)_1:3,N.crassa_0:34)_1	0.005	((0.500000,0.500000),(0.051306,0.540863),(0.001208,0.000403),(0.504008,0.545092),(0.511882,0.082304),(0.538011,0.128985),(0.565384,0.199826),(0.385799,0.194330),(0.500000,0.500000),(0.500000,0.500000),(0.629252,0.282943),(0.500000,0.500000),(0.500000,0.500000),(0.602097,0.750000))	None	None	0.5	0.5	0.051306	0.540863	0.001208	0.000403	0.504008	0.545092	0.511882	0.082304	0.538011	0.128985	0.565384	0.199826	0.385799	0.19433	0.5	0.5	0.5	0.5	0.629252	0.282943	0.5	0.5	0.5	0.5	0.602097	0.75
OG0016213	(((((((((906-72A_0:0.2,C.ros.YKD0085_0:0.2)_0:0.9,(C.chloroleuca67-1_0:0.02,570-77_2:0.02)_1:1.08)_1:0.1,C.ros.v2_1:1.2)_1:0.3,245-78_0:1.5)_1:1,C.solani_0:2.5)_1:1.8,192-96_0:4.3)_1:22.7,(F.solani_0:18,(F.gram_0:11,F.verticillioides_0:11)_0:7)_0:9)_1:4,(T.atroviride_0:16,(Trichoderma.reesei_0:12,T.virens_0:12)_0:4)_0:15)_1:3,N.crassa_0:34)_1	0.005	((0.500000,0.500000),(0.051306,0.540863),(0.001208,0.000403),(0.504008,0.545092),(0.511882,0.082304),(0.538011,0.128985),(0.565384,0.199826),(0.385799,0.194330),(0.500000,0.500000),(0.500000,0.500000),(0.629252,0.282943),(0.500000,0.500000),(0.500000,0.500000),(0.602097,0.750000))	None	None	0.5	0.5	0.051306	0.540863	0.001208	0.000403	0.504008	0.545092	0.511882	0.082304	0.538011	0.128985	0.565384	0.199826	0.385799	0.19433	0.5	0.5	0.5	0.5	0.629252	0.282943	0.5	0.5	0.5	0.5	0.602097	0.75
OG0016210	(((((((((906-72A_0:0.2,C.ros.YKD0085_0:0.2)_0:0.9,(C.chloroleuca67-1_0:0.02,570-77_2:0.02)_1:1.08)_1:0.1,C.ros.v2_1:1.2)_1:0.3,245-78_0:1.5)_1:1,C.solani_0:2.5)_1:1.8,192-96_0:4.3)_1:22.7,(F.solani_0:18,(F.gram_0:11,F.verticillioides_0:11)_0:7)_0:9)_1:4,(T.atroviride_0:16,(Trichoderma.reesei_0:12,T.virens_0:12)_0:4)_0:15)_1:3,N.crassa_0:34)_1	0.005	((0.500000,0.500000),(0.051306,0.540863),(0.001208,0.000403),(0.504008,0.545092),(0.511882,0.082304),(0.538011,0.128985),(0.565384,0.199826),(0.385799,0.194330),(0.500000,0.500000),(0.500000,0.500000),(0.629252,0.282943),(0.500000,0.500000),(0.500000,0.500000),(0.602097,0.750000))	None	None	0.5	0.5	0.051306	0.540863	0.001208	0.000403	0.504008	0.545092	0.511882	0.082304	0.538011	0.128985	0.565384	0.199826	0.385799	0.19433	0.5	0.5	0.5	0.5	0.629252	0.282943	0.5	0.5	0.5	0.5	0.602097	0.75
OG0016164	(((((((((906-72A_0:0.2,C.ros.YKD0085_0:0.2)_0:0.9,(C.chloroleuca67-1_0:0.02,570-77_2:0.02)_1:1.08)_1:0.1,C.ros.v2_1:1.2)_1:0.3,245-78_0:1.5)_1:1,C.solani_0:2.5)_1:1.8,192-96_0:4.3)_1:22.7,(F.solani_0:18,(F.gram_0:11,F.verticillioides_0:11)_0:7)_0:9)_1:4,(T.atroviride_0:16,(Trichoderma.reesei_0:12,T.virens_0:12)_0:4)_0:15)_1:3,N.crassa_0:34)_1	0.005	((0.500000,0.500000),(0.051306,0.540863),(0.001208,0.000403),(0.504008,0.545092),(0.511882,0.082304),(0.538011,0.128985),(0.565384,0.199826),(0.385799,0.194330),(0.500000,0.500000),(0.500000,0.500000),(0.629252,0.282943),(0.500000,0.500000),(0.500000,0.500000),(0.602097,0.750000))	None	None	0.5	0.5	0.051306	0.540863	0.001208	0.000403	0.504008	0.545092	0.511882	0.082304	0.538011	0.128985	0.565384	0.199826	0.385799	0.19433	0.5	0.5	0.5	0.5	0.629252	0.282943	0.5	0.5	0.5	0.5	0.602097	0.75
OG0016452	(((((((((906-72A_0:0.2,C.ros.YKD0085_0:0.2)_0:0.9,(C.chloroleuca67-1_0:0.02,570-77_1:0.02)_1:1.08)_1:0.1,C.ros.v2_0:1.2)_1:0.3,245-78_0:1.5)_1:1,C.solani_0:2.5)_1:1.8,192-96_0:4.3)_1:22.7,(F.solani_0:18,(F.gram_0:11,F.verticillioides_0:11)_0:7)_0:9)_1:4,(T.atroviride_0:16,(Trichoderma.reesei_0:12,T.virens_2:12)_1:4)_1:15)_1:3,N.crassa_0:34)_1	0.005	((0.500000,0.500000),(0.051306,0.540863),(0.001208,0.500806),(0.504008,0.067105),(0.511882,0.082304),(0.538011,0.128985),(0.565384,0.199826),(0.385799,0.194330),(0.500000,0.500000),(0.500000,0.500000),(0.629252,0.696789),(0.294786,0.567953),(0.243514,0.089429),(0.602097,0.750000))	None	None	0.5	0.5	0.051306	0.540863	0.001208	0.500806	0.504008	0.067105	0.511882	0.082304	0.538011	0.128985	0.565384	0.199826	0.385799	0.19433	0.5	0.5	0.5	0.5	0.629252	0.696789	0.294786	0.567953	0.243514	0.089429	0.602097	0.75
OG0014579	(((((((((906-72A_0:0.2,C.ros.YKD0085_0:0.2)_0:0.9,(C.chloroleuca67-1_1:0.02,570-77_3:0.02)_1:1.08)_1:0.1,C.ros.v2_0:1.2)_1:0.3,245-78_0:1.5)_1:1,C.solani_1:2.5)_1:1.8,192-96_0:4.3)_1:22.7,(F.solani_0:18,(F.gram_0:11,F.verticillioides_0:11)_0:7)_0:9)_1:4,(T.atroviride_0:16,(Trichoderma.reesei_0:12,T.virens_0:12)_0:4)_0:15)_1:3,N.crassa_0:34)_1	0.005	((0.500000,0.500000),(0.051306,0.540863),(0.500806,0.000000),(0.504008,0.067105),(0.511882,0.082304),(0.538011,0.587388),(0.565384,0.199826),(0.385799,0.194330),(0.500000,0.500000),(0.500000,0.500000),(0.629252,0.282943),(0.500000,0.500000),(0.500000,0.500000),(0.602097,0.750000))	proteolysis ;cysteine-type peptidase activity	Domain Ulp1 protease family, C-terminal catalytic domain	0.5	0.5	0.051306	0.540863	0.500806	0	0.504008	0.067105	0.511882	0.082304	0.538011	0.587388	0.565384	0.199826	0.385799	0.19433	0.5	0.5	0.5	0.5	0.629252	0.282943	0.5	0.5	0.5	0.5	0.602097	0.75
OG0014395	(((((((((906-72A_1:0.2,C.ros.YKD0085_0:0.2)_1:0.9,(C.chloroleuca67-1_0:0.02,570-77_1:0.02)_1:1.08)_1:0.1,C.ros.v2_0:1.2)_1:0.3,245-78_0:1.5)_1:1,C.solani_0:2.5)_1:1.8,192-96_0:4.3)_1:22.7,(F.solani_0:18,(F.gram_2:11,F.verticillioides_2:11)_2:7)_1:9)_1:4,(T.atroviride_0:16,(Trichoderma.reesei_0:12,T.virens_0:12)_0:4)_0:15)_1:3,N.crassa_0:34)_1	0.005	((0.507969,0.011937),(0.534409,0.540863),(0.001208,0.500806),(0.504008,0.067105),(0.511882,0.082304),(0.538011,0.128985),(0.565384,0.199826),(0.385799,0.632972),(0.313070,0.056770),(0.742472,0.742472),(0.629252,0.282943),(0.500000,0.500000),(0.500000,0.500000),(0.602097,0.750000))	None	Domain Heterokaryon incompatibility	0.507969	0.011937	0.534409	0.540863	0.001208	0.500806	0.504008	0.067105	0.511882	0.082304	0.538011	0.128985	0.565384	0.199826	0.385799	0.632972	0.31307	0.05677	0.742472	0.742472	0.629252	0.282943	0.5	0.5	0.5	0.5	0.602097	0.75
OG0011108	(((((((((906-72A_0:0.2,C.ros.YKD0085_0:0.2)_0:0.9,(C.chloroleuca67-1_0:0.02,570-77_1:0.02)_1:1.08)_1:0.1,C.ros.v2_0:1.2)_1:0.3,245-78_0:1.5)_1:1,C.solani_0:2.5)_1:1.8,192-96_0:4.3)_1:22.7,(F.solani_2:18,(F.gram_0:11,F.verticillioides_0:11)_0:7)_1:9)_1:4,(T.atroviride_0:16,(Trichoderma.reesei_1:12,T.virens_3:12)_1:4)_1:15)_1:3,N.crassa_2:34)_1	0.005	((0.500000,0.500000),(0.051306,0.540863),(0.001208,0.500806),(0.504008,0.067105),(0.511882,0.082304),(0.538011,0.128985),(0.565384,0.199826),(0.385799,0.632972),(0.117419,0.159355),(0.500000,0.500000),(0.629252,0.696789),(0.294786,0.567953),(0.668060,0.016563),(0.602097,0.187500))	None	None	0.5	0.5	0.051306	0.540863	0.001208	0.500806	0.504008	0.067105	0.511882	0.082304	0.538011	0.128985	0.565384	0.199826	0.385799	0.632972	0.117419	0.159355	0.5	0.5	0.629252	0.696789	0.294786	0.567953	0.66806	0.016563	0.602097	0.1875
OG0013668	(((((((((906-72A_0:0.2,C.ros.YKD0085_1:0.2)_1:0.9,(C.chloroleuca67-1_1:0.02,570-77_2:0.02)_1:1.08)_1:0.1,C.ros.v2_0:1.2)_1:0.3,245-78_2:1.5)_1:1,C.solani_0:2.5)_1:1.8,192-96_0:4.3)_1:22.7,(F.solani_0:18,(F.gram_0:11,F.verticillioides_0:11)_0:7)_0:9)_1:4,(T.atroviride_0:16,(Trichoderma.reesei_1:12,T.virens_0:12)_1:4)_1:15)_1:3,N.crassa_0:34)_1	0.005	((0.011937,0.507969),(0.534409,0.540863),(0.500806,0.000403),(0.504008,0.067105),(0.511882,0.028426),(0.538011,0.128985),(0.565384,0.199826),(0.385799,0.194330),(0.500000,0.500000),(0.500000,0.500000),(0.629252,0.696789),(0.294786,0.567953),(0.668060,0.243514),(0.602097,0.750000))	None	None	0.011937	0.507969	0.534409	0.540863	0.500806	0.000403	0.504008	0.067105	0.511882	0.028426	0.538011	0.128985	0.565384	0.199826	0.385799	0.19433	0.5	0.5	0.5	0.5	0.629252	0.696789	0.294786	0.567953	0.66806	0.243514	0.602097	0.75
OG0013830	(((((((((906-72A_3:0.2,C.ros.YKD0085_0:0.2)_1:0.9,(C.chloroleuca67-1_0:0.02,570-77_0:0.02)_0:1.08)_1:0.1,C.ros.v2_0:1.2)_1:0.3,245-78_1:1.5)_1:1,C.solani_0:2.5)_1:1.8,192-96_0:4.3)_1:22.7,(F.solani_0:18,(F.gram_0:11,F.verticillioides_0:11)_0:7)_0:9)_1:4,(T.atroviride_1:16,(Trichoderma.reesei_1:12,T.virens_1:12)_1:4)_1:15)_1:3,N.crassa_0:34)_1	0.005	((0.000032,0.011937),(0.534409,0.060859),(0.500000,0.500000),(0.504008,0.067105),(0.511882,0.555412),(0.538011,0.128985),(0.565384,0.199826),(0.385799,0.194330),(0.500000,0.500000),(0.500000,0.500000),(0.629252,0.696789),(0.705540,0.567953),(0.668060,0.668060),(0.602097,0.750000))	None	None	3.2e-05	0.011937	0.534409	0.060859	0.5	0.5	0.504008	0.067105	0.511882	0.555412	0.538011	0.128985	0.565384	0.199826	0.385799	0.19433	0.5	0.5	0.5	0.5	0.629252	0.696789	0.70554	0.567953	0.66806	0.66806	0.602097	0.75
OG0013500	(((((((((906-72A_1:0.2,C.ros.YKD0085_1:0.2)_1:0.9,(C.chloroleuca67-1_1:0.02,570-77_3:0.02)_1:1.08)_1:0.1,C.ros.v2_0:1.2)_1:0.3,245-78_0:1.5)_1:1,C.solani_0:2.5)_1:1.8,192-96_0:4.3)_1:22.7,(F.solani_1:18,(F.gram_0:11,F.verticillioides_0:11)_0:7)_1:9)_1:4,(T.atroviride_0:16,(Trichoderma.reesei_0:12,T.virens_0:12)_0:4)_0:15)_1:3,N.crassa_0:34)_1	0.005	((0.507969,0.507969),(0.534409,0.540863),(0.500806,0.000000),(0.504008,0.067105),(0.511882,0.082304),(0.538011,0.128985),(0.565384,0.199826),(0.385799,0.632972),(0.719178,0.159355),(0.500000,0.500000),(0.629252,0.282943),(0.500000,0.500000),(0.500000,0.500000),(0.602097,0.750000))	chromate transport ;chromate transmembrane transporter activity	Family Chromate transporter	0.507969	0.507969	0.534409	0.540863	0.500806	0	0.504008	0.067105	0.511882	0.082304	0.538011	0.128985	0.565384	0.199826	0.385799	0.632972	0.719178	0.159355	0.5	0.5	0.629252	0.282943	0.5	0.5	0.5	0.5	0.602097	0.75
OG0008151	(((((((((906-72A_1:0.2,C.ros.YKD0085_2:0.2)_2:0.9,(C.chloroleuca67-1_1:0.02,570-77_2:0.02)_2:1.08)_2:0.1,C.ros.v2_3:1.2)_2:0.3,245-78_1:1.5)_1:1,C.solani_0:2.5)_1:1.8,192-96_0:4.3)_1:22.7,(F.solani_3:18,(F.gram_0:11,F.verticillioides_1:11)_1:7)_1:9)_1:4,(T.atroviride_0:16,(Trichoderma.reesei_0:12,T.virens_0:12)_0:4)_0:15)_1:3,N.crassa_0:34)_1	0.006	((0.023621,0.515747),(0.565307,0.576787),(0.002414,0.501609),(0.507968,0.046072),(0.005976,0.555412),(0.538011,0.128985),(0.565384,0.199826),(0.385799,0.632972),(0.029422,0.608444),(0.225704,0.655267),(0.629252,0.282943),(0.500000,0.500000),(0.500000,0.500000),(0.602097,0.750000))	None	None	0.023621	0.515747	0.565307	0.576787	0.002414	0.501609	0.507968	0.046072	0.005976	0.555412	0.538011	0.128985	0.565384	0.199826	0.385799	0.632972	0.029422	0.608444	0.225704	0.655267	0.629252	0.282943	0.5	0.5	0.5	0.5	0.602097	0.75
OG0000538	(((((((((906-72A_2:0.2,C.ros.YKD0085_2:0.2)_2:0.9,(C.chloroleuca67-1_1:0.02,570-77_2:0.02)_2:1.08)_2:0.1,C.ros.v2_3:1.2)_2:0.3,245-78_2:1.5)_2:1,C.solani_0:2.5)_1:1.8,192-96_0:4.3)_1:22.7,(F.solani_3:18,(F.gram_1:11,F.verticillioides_2:11)_2:7)_2:9)_2:4,(T.atroviride_1:16,(Trichoderma.reesei_6:12,T.virens_8:12)_5:4)_3:15)_2:3,N.crassa_0:34)_2	0.006	((0.515747,0.515747),(0.565307,0.576787),(0.002414,0.501609),(0.507968,0.046072),(0.523341,0.601789),(0.019352,0.128985),(0.565384,0.199826),(0.869733,0.715523),(0.244689,0.682999),(0.367970,0.742472),(0.710786,0.216566),(0.182980,0.025462),(0.384002,0.069992),(0.674078,0.625000))	None	Domain NmrA-like domain	0.515747	0.515747	0.565307	0.576787	0.002414	0.501609	0.507968	0.046072	0.523341	0.601789	0.019352	0.128985	0.565384	0.199826	0.869733	0.715523	0.244689	0.682999	0.36797	0.742472	0.710786	0.216566	0.18298	0.025462	0.384002	0.069992	0.674078	0.625
OG0011447	(((((((((906-72A_2:0.2,C.ros.YKD0085_0:0.2)_1:0.9,(C.chloroleuca67-1_1:0.02,570-77_1:0.02)_1:1.08)_1:0.1,C.ros.v2_2:1.2)_1:0.3,245-78_0:1.5)_1:1,C.solani_0:2.5)_1:1.8,192-96_0:4.3)_1:22.7,(F.solani_0:18,(F.gram_0:11,F.verticillioides_1:11)_1:7)_1:9)_1:4,(T.atroviride_0:16,(Trichoderma.reesei_0:12,T.virens_1:12)_1:4)_1:15)_1:3,N.crassa_0:34)_1	0.006	((0.004000,0.011937),(0.534409,0.540863),(0.500806,0.500806),(0.504008,0.023029),(0.511882,0.082304),(0.538011,0.128985),(0.565384,0.199826),(0.385799,0.632972),(0.313070,0.608444),(0.225704,0.655267),(0.629252,0.696789),(0.294786,0.567953),(0.243514,0.668060),(0.602097,0.750000))	None	None	0.004	0.011937	0.534409	0.540863	0.500806	0.500806	0.504008	0.023029	0.511882	0.082304	0.538011	0.128985	0.565384	0.199826	0.385799	0.632972	0.31307	0.608444	0.225704	0.655267	0.629252	0.696789	0.294786	0.567953	0.243514	0.66806	0.602097	0.75
OG0009931	(((((((((906-72A_1:0.2,C.ros.YKD0085_0:0.2)_1:0.9,(C.chloroleuca67-1_2:0.02,570-77_3:0.02)_2:1.08)_1:0.1,C.ros.v2_0:1.2)_1:0.3,245-78_1:1.5)_1:1,C.solani_0:2.5)_1:1.8,192-96_0:4.3)_1:22.7,(F.solani_1:18,(F.gram_0:11,F.verticillioides_2:11)_1:7)_1:9)_1:4,(T.atroviride_0:16,(Trichoderma.reesei_0:12,T.virens_0:12)_0:4)_0:15)_1:3,N.crassa_0:34)_1	0.006	((0.507969,0.011937),(0.534409,0.020831),(0.501609,0.000806),(0.504008,0.067105),(0.511882,0.555412),(0.538011,0.128985),(0.565384,0.199826),(0.385799,0.632972),(0.719178,0.608444),(0.225704,0.082388),(0.629252,0.282943),(0.500000,0.500000),(0.500000,0.500000),(0.602097,0.750000))	None	None	0.507969	0.011937	0.534409	0.020831	0.501609	0.000806	0.504008	0.067105	0.511882	0.555412	0.538011	0.128985	0.565384	0.199826	0.385799	0.632972	0.719178	0.608444	0.225704	0.082388	0.629252	0.282943	0.5	0.5	0.5	0.5	0.602097	0.75
OG0008417	(((((((((906-72A_1:0.2,C.ros.YKD0085_1:0.2)_1:0.9,(C.chloroleuca67-1_1:0.02,570-77_3:0.02)_1:1.08)_1:0.1,C.ros.v2_3:1.2)_1:0.3,245-78_1:1.5)_1:1,C.solani_0:2.5)_1:1.8,192-96_0:4.3)_1:22.7,(F.solani_1:18,(F.gram_1:11,F.verticillioides_1:11)_1:7)_1:9)_1:4,(T.atroviride_0:16,(Trichoderma.reesei_0:12,T.virens_0:12)_0:4)_0:15)_1:3,N.crassa_0:34)_1	0.007	((0.507969,0.507969),(0.534409,0.540863),(0.500806,0.000000),(0.504008,0.001063),(0.511882,0.555412),(0.538011,0.128985),(0.565384,0.199826),(0.385799,0.632972),(0.719178,0.608444),(0.655267,0.655267),(0.629252,0.282943),(0.500000,0.500000),(0.500000,0.500000),(0.602097,0.750000))	None	None	0.507969	0.507969	0.534409	0.540863	0.500806	0	0.504008	0.001063	0.511882	0.555412	0.538011	0.128985	0.565384	0.199826	0.385799	0.632972	0.719178	0.608444	0.655267	0.655267	0.629252	0.282943	0.5	0.5	0.5	0.5	0.602097	0.75
OG0015568	(((((((((906-72A_1:0.2,C.ros.YKD0085_0:0.2)_1:0.9,(C.chloroleuca67-1_0:0.02,570-77_0:0.02)_0:1.08)_1:0.1,C.ros.v2_0:1.2)_1:0.3,245-78_0:1.5)_1:1,C.solani_0:2.5)_1:1.8,192-96_0:4.3)_1:22.7,(F.solani_0:18,(F.gram_1:11,F.verticillioides_0:11)_1:7)_1:9)_1:4,(T.atroviride_0:16,(Trichoderma.reesei_2:12,T.virens_0:12)_1:4)_1:15)_1:3,N.crassa_0:34)_1	0.007	((0.507969,0.011937),(0.534409,0.060859),(0.500000,0.500000),(0.504008,0.067105),(0.511882,0.082304),(0.538011,0.128985),(0.565384,0.199826),(0.385799,0.632972),(0.313070,0.608444),(0.655267,0.225704),(0.629252,0.696789),(0.294786,0.567953),(0.089429,0.243514),(0.602097,0.750000))	None	None	0.507969	0.011937	0.534409	0.060859	0.5	0.5	0.504008	0.067105	0.511882	0.082304	0.538011	0.128985	0.565384	0.199826	0.385799	0.632972	0.31307	0.608444	0.655267	0.225704	0.629252	0.696789	0.294786	0.567953	0.089429	0.243514	0.602097	0.75
OG0013967	(((((((((906-72A_0:0.2,C.ros.YKD0085_2:0.2)_1:0.9,(C.chloroleuca67-1_1:0.02,570-77_2:0.02)_1:1.08)_1:0.1,C.ros.v2_0:1.2)_1:0.3,245-78_1:1.5)_1:1,C.solani_0:2.5)_1:1.8,192-96_0:4.3)_1:22.7,(F.solani_0:18,(F.gram_0:11,F.verticillioides_0:11)_0:7)_0:9)_1:4,(T.atroviride_0:16,(Trichoderma.reesei_0:12,T.virens_0:12)_0:4)_0:15)_1:3,N.crassa_0:34)_1	0.007	((0.011937,0.004000),(0.534409,0.540863),(0.500806,0.000403),(0.504008,0.067105),(0.511882,0.555412),(0.538011,0.128985),(0.565384,0.199826),(0.385799,0.194330),(0.500000,0.500000),(0.500000,0.500000),(0.629252,0.282943),(0.500000,0.500000),(0.500000,0.500000),(0.602097,0.750000))	catalytic activity ;nucleoside metabolic process	Domain Nucleoside phosphorylase domain	0.011937	0.004	0.534409	0.540863	0.500806	0.000403	0.504008	0.067105	0.511882	0.555412	0.538011	0.128985	0.565384	0.199826	0.385799	0.19433	0.5	0.5	0.5	0.5	0.629252	0.282943	0.5	0.5	0.5	0.5	0.602097	0.75
OG0014312	(((((((((906-72A_0:0.2,C.ros.YKD0085_0:0.2)_0:0.9,(C.chloroleuca67-1_0:0.02,570-77_1:0.02)_1:1.08)_1:0.1,C.ros.v2_2:1.2)_1:0.3,245-78_0:1.5)_1:1,C.solani_0:2.5)_1:1.8,192-96_0:4.3)_1:22.7,(F.solani_0:18,(F.gram_1:11,F.verticillioides_1:11)_1:7)_1:9)_1:4,(T.atroviride_0:16,(Trichoderma.reesei_1:12,T.virens_0:12)_1:4)_1:15)_1:3,N.crassa_0:34)_1	0.008	((0.500000,0.500000),(0.051306,0.540863),(0.001208,0.500806),(0.504008,0.023029),(0.511882,0.082304),(0.538011,0.128985),(0.565384,0.199826),(0.385799,0.632972),(0.313070,0.608444),(0.655267,0.655267),(0.629252,0.696789),(0.294786,0.567953),(0.668060,0.243514),(0.602097,0.750000))	nucleus ;zinc ion binding	None	0.5	0.5	0.051306	0.540863	0.001208	0.500806	0.504008	0.023029	0.511882	0.082304	0.538011	0.128985	0.565384	0.199826	0.385799	0.632972	0.31307	0.608444	0.655267	0.655267	0.629252	0.696789	0.294786	0.567953	0.66806	0.243514	0.602097	0.75
OG0015435	(((((((((906-72A_2:0.2,C.ros.YKD0085_0:0.2)_1:0.9,(C.chloroleuca67-1_0:0.02,570-77_1:0.02)_1:1.08)_1:0.1,C.ros.v2_1:1.2)_1:0.3,245-78_0:1.5)_1:1,C.solani_0:2.5)_1:1.8,192-96_0:4.3)_1:22.7,(F.solani_0:18,(F.gram_0:11,F.verticillioides_0:11)_0:7)_0:9)_1:4,(T.atroviride_0:16,(Trichoderma.reesei_0:12,T.virens_0:12)_0:4)_0:15)_1:3,N.crassa_0:34)_1	0.008	((0.004000,0.011937),(0.534409,0.540863),(0.001208,0.500806),(0.504008,0.545092),(0.511882,0.082304),(0.538011,0.128985),(0.565384,0.199826),(0.385799,0.194330),(0.500000,0.500000),(0.500000,0.500000),(0.629252,0.282943),(0.500000,0.500000),(0.500000,0.500000),(0.602097,0.750000))	None	None	0.004	0.011937	0.534409	0.540863	0.001208	0.500806	0.504008	0.545092	0.511882	0.082304	0.538011	0.128985	0.565384	0.199826	0.385799	0.19433	0.5	0.5	0.5	0.5	0.629252	0.282943	0.5	0.5	0.5	0.5	0.602097	0.75
OG0011569	(((((((((906-72A_0:0.2,C.ros.YKD0085_1:0.2)_1:0.9,(C.chloroleuca67-1_2:0.02,570-77_3:0.02)_2:1.08)_1:0.1,C.ros.v2_1:1.2)_1:0.3,245-78_0:1.5)_1:1,C.solani_0:2.5)_1:1.8,192-96_0:4.3)_1:22.7,(F.solani_0:18,(F.gram_0:11,F.verticillioides_0:11)_0:7)_0:9)_1:4,(T.atroviride_0:16,(Trichoderma.reesei_0:12,T.virens_1:12)_1:4)_1:15)_1:3,N.crassa_0:34)_1	0.008	((0.011937,0.507969),(0.534409,0.020831),(0.501609,0.000806),(0.504008,0.545092),(0.511882,0.082304),(0.538011,0.128985),(0.565384,0.199826),(0.385799,0.194330),(0.500000,0.500000),(0.500000,0.500000),(0.629252,0.696789),(0.294786,0.567953),(0.243514,0.668060),(0.602097,0.750000))	None	None	0.011937	0.507969	0.534409	0.020831	0.501609	0.000806	0.504008	0.545092	0.511882	0.082304	0.538011	0.128985	0.565384	0.199826	0.385799	0.19433	0.5	0.5	0.5	0.5	0.629252	0.696789	0.294786	0.567953	0.243514	0.66806	0.602097	0.75
OG0016463	(((((((((906-72A_2:0.2,C.ros.YKD0085_0:0.2)_1:0.9,(C.chloroleuca67-1_0:0.02,570-77_0:0.02)_0:1.08)_1:0.1,C.ros.v2_0:1.2)_1:0.3,245-78_0:1.5)_1:1,C.solani_0:2.5)_1:1.8,192-96_0:4.3)_1:22.7,(F.solani_1:18,(F.gram_0:11,F.verticillioides_0:11)_0:7)_1:9)_1:4,(T.atroviride_0:16,(Trichoderma.reesei_0:12,T.virens_0:12)_0:4)_0:15)_1:3,N.crassa_0:34)_1	0.008	((0.004000,0.011937),(0.534409,0.060859),(0.500000,0.500000),(0.504008,0.067105),(0.511882,0.082304),(0.538011,0.128985),(0.565384,0.199826),(0.385799,0.632972),(0.719178,0.159355),(0.500000,0.500000),(0.629252,0.282943),(0.500000,0.500000),(0.500000,0.500000),(0.602097,0.750000))	None	None	0.004	0.011937	0.534409	0.060859	0.5	0.5	0.504008	0.067105	0.511882	0.082304	0.538011	0.128985	0.565384	0.199826	0.385799	0.632972	0.719178	0.159355	0.5	0.5	0.629252	0.282943	0.5	0.5	0.5	0.5	0.602097	0.75
OG0015333	(((((((((906-72A_0:0.2,C.ros.YKD0085_0:0.2)_0:0.9,(C.chloroleuca67-1_0:0.02,570-77_1:0.02)_1:1.08)_1:0.1,C.ros.v2_3:1.2)_1:0.3,245-78_0:1.5)_1:1,C.solani_0:2.5)_1:1.8,192-96_0:4.3)_1:22.7,(F.solani_0:18,(F.gram_0:11,F.verticillioides_0:11)_0:7)_0:9)_1:4,(T.atroviride_0:16,(Trichoderma.reesei_0:12,T.virens_0:12)_0:4)_0:15)_1:3,N.crassa_0:34)_1	0.009	((0.500000,0.500000),(0.051306,0.540863),(0.001208,0.500806),(0.504008,0.001063),(0.511882,0.082304),(0.538011,0.128985),(0.565384,0.199826),(0.385799,0.194330),(0.500000,0.500000),(0.500000,0.500000),(0.629252,0.282943),(0.500000,0.500000),(0.500000,0.500000),(0.602097,0.750000))	O-methyltransferase activity	Domain O-methyltransferase, family 2	0.5	0.5	0.051306	0.540863	0.001208	0.500806	0.504008	0.001063	0.511882	0.082304	0.538011	0.128985	0.565384	0.199826	0.385799	0.19433	0.5	0.5	0.5	0.5	0.629252	0.282943	0.5	0.5	0.5	0.5	0.602097	0.75
OG0015304	(((((((((906-72A_0:0.2,C.ros.YKD0085_0:0.2)_0:0.9,(C.chloroleuca67-1_0:0.02,570-77_1:0.02)_1:1.08)_1:0.1,C.ros.v2_3:1.2)_1:0.3,245-78_0:1.5)_1:1,C.solani_0:2.5)_1:1.8,192-96_0:4.3)_1:22.7,(F.solani_0:18,(F.gram_0:11,F.verticillioides_0:11)_0:7)_0:9)_1:4,(T.atroviride_0:16,(Trichoderma.reesei_0:12,T.virens_0:12)_0:4)_0:15)_1:3,N.crassa_0:34)_1	0.009	((0.500000,0.500000),(0.051306,0.540863),(0.001208,0.500806),(0.504008,0.001063),(0.511882,0.082304),(0.538011,0.128985),(0.565384,0.199826),(0.385799,0.194330),(0.500000,0.500000),(0.500000,0.500000),(0.629252,0.282943),(0.500000,0.500000),(0.500000,0.500000),(0.602097,0.750000))	zinc ion binding ;oxidation-reduction process ;oxidoreductase activity	Domain Alcohol dehydrogenase, C-terminal	0.5	0.5	0.051306	0.540863	0.001208	0.500806	0.504008	0.001063	0.511882	0.082304	0.538011	0.128985	0.565384	0.199826	0.385799	0.19433	0.5	0.5	0.5	0.5	0.629252	0.282943	0.5	0.5	0.5	0.5	0.602097	0.75
OG0015404	(((((((((906-72A_0:0.2,C.ros.YKD0085_0:0.2)_0:0.9,(C.chloroleuca67-1_0:0.02,570-77_1:0.02)_1:1.08)_1:0.1,C.ros.v2_3:1.2)_1:0.3,245-78_0:1.5)_1:1,C.solani_0:2.5)_1:1.8,192-96_0:4.3)_1:22.7,(F.solani_0:18,(F.gram_0:11,F.verticillioides_0:11)_0:7)_0:9)_1:4,(T.atroviride_0:16,(Trichoderma.reesei_0:12,T.virens_0:12)_0:4)_0:15)_1:3,N.crassa_0:34)_1	0.009	((0.500000,0.500000),(0.051306,0.540863),(0.001208,0.500806),(0.504008,0.001063),(0.511882,0.082304),(0.538011,0.128985),(0.565384,0.199826),(0.385799,0.194330),(0.500000,0.500000),(0.500000,0.500000),(0.629252,0.282943),(0.500000,0.500000),(0.500000,0.500000),(0.602097,0.750000))	None	Domain DNA/RNA-binding domain, Est1-type	0.5	0.5	0.051306	0.540863	0.001208	0.500806	0.504008	0.001063	0.511882	0.082304	0.538011	0.128985	0.565384	0.199826	0.385799	0.19433	0.5	0.5	0.5	0.5	0.629252	0.282943	0.5	0.5	0.5	0.5	0.602097	0.75
OG0014768	(((((((((906-72A_1:0.2,C.ros.YKD0085_0:0.2)_1:0.9,(C.chloroleuca67-1_0:0.02,570-77_0:0.02)_0:1.08)_1:0.1,C.ros.v2_3:1.2)_1:0.3,245-78_0:1.5)_1:1,C.solani_0:2.5)_1:1.8,192-96_0:4.3)_1:22.7,(F.solani_0:18,(F.gram_0:11,F.verticillioides_0:11)_0:7)_0:9)_1:4,(T.atroviride_0:16,(Trichoderma.reesei_0:12,T.virens_1:12)_1:4)_1:15)_1:3,N.crassa_0:34)_1	0.009	((0.507969,0.011937),(0.534409,0.060859),(0.500000,0.500000),(0.504008,0.001063),(0.511882,0.082304),(0.538011,0.128985),(0.565384,0.199826),(0.385799,0.194330),(0.500000,0.500000),(0.500000,0.500000),(0.629252,0.696789),(0.294786,0.567953),(0.243514,0.668060),(0.602097,0.750000))	None	None	0.507969	0.011937	0.534409	0.060859	0.5	0.5	0.504008	0.001063	0.511882	0.082304	0.538011	0.128985	0.565384	0.199826	0.385799	0.19433	0.5	0.5	0.5	0.5	0.629252	0.696789	0.294786	0.567953	0.243514	0.66806	0.602097	0.75
OG0000833	(((((((((906-72A_3:0.2,C.ros.YKD0085_2:0.2)_2:0.9,(C.chloroleuca67-1_2:0.02,570-77_3:0.02)_2:1.08)_2:0.1,C.ros.v2_0:1.2)_1:0.3,245-78_1:1.5)_1:1,C.solani_1:2.5)_1:1.8,192-96_0:4.3)_1:22.7,(F.solani_4:18,(F.gram_2:11,F.verticillioides_2:11)_2:7)_2:9)_2:4,(T.atroviride_1:16,(Trichoderma.reesei_3:12,T.virens_3:12)_2:4)_2:15)_2:3,N.crassa_0:34)_2	0.009	((0.008000,0.515747),(0.565307,0.576787),(0.501609,0.000806),(0.002008,0.067105),(0.511882,0.555412),(0.538011,0.587388),(0.565384,0.199826),(0.869733,0.715523),(0.124890,0.682999),(0.742472,0.742472),(0.710786,0.786436),(0.452479,0.622385),(0.181952,0.181952),(0.674078,0.625000))	None	None	0.008	0.515747	0.565307	0.576787	0.501609	0.000806	0.002008	0.067105	0.511882	0.555412	0.538011	0.587388	0.565384	0.199826	0.869733	0.715523	0.12489	0.682999	0.742472	0.742472	0.710786	0.786436	0.452479	0.622385	0.181952	0.181952	0.674078	0.625
OG0013163	(((((((((906-72A_1:0.2,C.ros.YKD0085_1:0.2)_1:0.9,(C.chloroleuca67-1_0:0.02,570-77_0:0.02)_0:1.08)_1:0.1,C.ros.v2_5:1.2)_1:0.3,245-78_0:1.5)_1:1,C.solani_0:2.5)_1:1.8,192-96_0:4.3)_1:22.7,(F.solani_1:18,(F.gram_0:11,F.verticillioides_0:11)_0:7)_1:9)_1:4,(T.atroviride_0:16,(Trichoderma.reesei_0:12,T.virens_0:12)_0:4)_0:15)_1:3,N.crassa_0:34)_1	0.011	((0.507969,0.507969),(0.534409,0.060859),(0.500000,0.500000),(0.504008,0.000002),(0.511882,0.082304),(0.538011,0.128985),(0.565384,0.199826),(0.385799,0.632972),(0.719178,0.159355),(0.500000,0.500000),(0.629252,0.282943),(0.500000,0.500000),(0.500000,0.500000),(0.602097,0.750000))	zinc ion binding ;oxidation-reduction process ;oxidoreductase activity	Domain Alcohol dehydrogenase, N-terminal;Domain Alcohol dehydrogenase, C-terminal	0.507969	0.507969	0.534409	0.060859	0.5	0.5	0.504008	2e-06	0.511882	0.082304	0.538011	0.128985	0.565384	0.199826	0.385799	0.632972	0.719178	0.159355	0.5	0.5	0.629252	0.282943	0.5	0.5	0.5	0.5	0.602097	0.75
OG0014545	(((((((((906-72A_1:0.2,C.ros.YKD0085_0:0.2)_1:0.9,(C.chloroleuca67-1_2:0.02,570-77_0:0.02)_1:1.08)_1:0.1,C.ros.v2_1:1.2)_1:0.3,245-78_1:1.5)_1:1,C.solani_0:2.5)_1:1.8,192-96_0:4.3)_1:22.7,(F.solani_0:18,(F.gram_0:11,F.verticillioides_0:11)_0:7)_0:9)_1:4,(T.atroviride_0:16,(Trichoderma.reesei_0:12,T.virens_0:12)_0:4)_0:15)_1:3,N.crassa_0:34)_1	0.011	((0.507969,0.011937),(0.534409,0.540863),(0.000403,0.001208),(0.504008,0.545092),(0.511882,0.555412),(0.538011,0.128985),(0.565384,0.199826),(0.385799,0.194330),(0.500000,0.500000),(0.500000,0.500000),(0.629252,0.282943),(0.500000,0.500000),(0.500000,0.500000),(0.602097,0.750000))	None	None	0.507969	0.011937	0.534409	0.540863	0.000403	0.001208	0.504008	0.545092	0.511882	0.555412	0.538011	0.128985	0.565384	0.199826	0.385799	0.19433	0.5	0.5	0.5	0.5	0.629252	0.282943	0.5	0.5	0.5	0.5	0.602097	0.75
OG0014851	(((((((((906-72A_1:0.2,C.ros.YKD0085_0:0.2)_1:0.9,(C.chloroleuca67-1_0:0.02,570-77_2:0.02)_1:1.08)_1:0.1,C.ros.v2_1:1.2)_1:0.3,245-78_1:1.5)_1:1,C.solani_0:2.5)_1:1.8,192-96_0:4.3)_1:22.7,(F.solani_0:18,(F.gram_0:11,F.verticillioides_0:11)_0:7)_0:9)_1:4,(T.atroviride_0:16,(Trichoderma.reesei_0:12,T.virens_0:12)_0:4)_0:15)_1:3,N.crassa_0:34)_1	0.011	((0.507969,0.011937),(0.534409,0.540863),(0.001208,0.000403),(0.504008,0.545092),(0.511882,0.555412),(0.538011,0.128985),(0.565384,0.199826),(0.385799,0.194330),(0.500000,0.500000),(0.500000,0.500000),(0.629252,0.282943),(0.500000,0.500000),(0.500000,0.500000),(0.602097,0.750000))	None	Family YjgF/YER057c/UK114 family	0.507969	0.011937	0.534409	0.540863	0.001208	0.000403	0.504008	0.545092	0.511882	0.555412	0.538011	0.128985	0.565384	0.199826	0.385799	0.19433	0.5	0.5	0.5	0.5	0.629252	0.282943	0.5	0.5	0.5	0.5	0.602097	0.75
OG0014962	(((((((((906-72A_0:0.2,C.ros.YKD0085_1:0.2)_1:0.9,(C.chloroleuca67-1_0:0.02,570-77_0:0.02)_0:1.08)_1:0.1,C.ros.v2_0:1.2)_1:0.3,245-78_0:1.5)_1:1,C.solani_0:2.5)_1:1.8,192-96_0:4.3)_1:22.7,(F.solani_1:18,(F.gram_1:11,F.verticillioides_0:11)_1:7)_1:9)_1:4,(T.atroviride_0:16,(Trichoderma.reesei_0:12,T.virens_2:12)_1:4)_1:15)_1:3,N.crassa_0:34)_1	0.011	((0.011937,0.507969),(0.534409,0.060859),(0.500000,0.500000),(0.504008,0.067105),(0.511882,0.082304),(0.538011,0.128985),(0.565384,0.199826),(0.385799,0.632972),(0.719178,0.608444),(0.655267,0.225704),(0.629252,0.696789),(0.294786,0.567953),(0.243514,0.089429),(0.602097,0.750000))	None	None	0.011937	0.507969	0.534409	0.060859	0.5	0.5	0.504008	0.067105	0.511882	0.082304	0.538011	0.128985	0.565384	0.199826	0.385799	0.632972	0.719178	0.608444	0.655267	0.225704	0.629252	0.696789	0.294786	0.567953	0.243514	0.089429	0.602097	0.75
OG0014958	(((((((((906-72A_1:0.2,C.ros.YKD0085_0:0.2)_1:0.9,(C.chloroleuca67-1_0:0.02,570-77_0:0.02)_0:1.08)_1:0.1,C.ros.v2_0:1.2)_1:0.3,245-78_0:1.5)_1:1,C.solani_0:2.5)_1:1.8,192-96_0:4.3)_1:22.7,(F.solani_1:18,(F.gram_0:11,F.verticillioides_2:11)_1:7)_1:9)_1:4,(T.atroviride_0:16,(Trichoderma.reesei_1:12,T.virens_0:12)_1:4)_1:15)_1:3,N.crassa_0:34)_1	0.011	((0.507969,0.011937),(0.534409,0.060859),(0.500000,0.500000),(0.504008,0.067105),(0.511882,0.082304),(0.538011,0.128985),(0.565384,0.199826),(0.385799,0.632972),(0.719178,0.608444),(0.225704,0.082388),(0.629252,0.696789),(0.294786,0.567953),(0.668060,0.243514),(0.602097,0.750000))	None	None	0.507969	0.011937	0.534409	0.060859	0.5	0.5	0.504008	0.067105	0.511882	0.082304	0.538011	0.128985	0.565384	0.199826	0.385799	0.632972	0.719178	0.608444	0.225704	0.082388	0.629252	0.696789	0.294786	0.567953	0.66806	0.243514	0.602097	0.75
OG0015565	(((((((((906-72A_0:0.2,C.ros.YKD0085_0:0.2)_0:0.9,(C.chloroleuca67-1_0:0.02,570-77_1:0.02)_1:1.08)_1:0.1,C.ros.v2_0:1.2)_1:0.3,245-78_0:1.5)_1:1,C.solani_0:2.5)_1:1.8,192-96_0:4.3)_1:22.7,(F.solani_0:18,(F.gram_0:11,F.verticillioides_0:11)_0:7)_0:9)_1:4,(T.atroviride_0:16,(Trichoderma.reesei_1:12,T.virens_2:12)_1:4)_1:15)_1:3,N.crassa_0:34)_1	0.012	((0.500000,0.500000),(0.051306,0.540863),(0.001208,0.500806),(0.504008,0.067105),(0.511882,0.082304),(0.538011,0.128985),(0.565384,0.199826),(0.385799,0.194330),(0.500000,0.500000),(0.500000,0.500000),(0.629252,0.696789),(0.294786,0.567953),(0.668060,0.089429),(0.602097,0.750000))	None	Domain Heterokaryon incompatibility	0.5	0.5	0.051306	0.540863	0.001208	0.500806	0.504008	0.067105	0.511882	0.082304	0.538011	0.128985	0.565384	0.199826	0.385799	0.19433	0.5	0.5	0.5	0.5	0.629252	0.696789	0.294786	0.567953	0.66806	0.089429	0.602097	0.75
OG0013957	(((((((((906-72A_0:0.2,C.ros.YKD0085_2:0.2)_1:0.9,(C.chloroleuca67-1_2:0.02,570-77_2:0.02)_2:1.08)_1:0.1,C.ros.v2_0:1.2)_1:0.3,245-78_0:1.5)_1:1,C.solani_0:2.5)_1:1.8,192-96_0:4.3)_1:22.7,(F.solani_0:18,(F.gram_0:11,F.verticillioides_0:11)_0:7)_0:9)_1:4,(T.atroviride_0:16,(Trichoderma.reesei_0:12,T.virens_0:12)_0:4)_0:15)_1:3,N.crassa_0:34)_1	0.013	((0.011937,0.004000),(0.534409,0.020831),(0.501609,0.501609),(0.504008,0.067105),(0.511882,0.082304),(0.538011,0.128985),(0.565384,0.199826),(0.385799,0.194330),(0.500000,0.500000),(0.500000,0.500000),(0.629252,0.282943),(0.500000,0.500000),(0.500000,0.500000),(0.602097,0.750000))	None	None	0.011937	0.004	0.534409	0.020831	0.501609	0.501609	0.504008	0.067105	0.511882	0.082304	0.538011	0.128985	0.565384	0.199826	0.385799	0.19433	0.5	0.5	0.5	0.5	0.629252	0.282943	0.5	0.5	0.5	0.5	0.602097	0.75
OG0015566	(((((((((906-72A_0:0.2,C.ros.YKD0085_0:0.2)_0:0.9,(C.chloroleuca67-1_0:0.02,570-77_1:0.02)_1:1.08)_1:0.1,C.ros.v2_0:1.2)_1:0.3,245-78_0:1.5)_1:1,C.solani_0:2.5)_1:1.8,192-96_0:4.3)_1:22.7,(F.solani_2:18,(F.gram_0:11,F.verticillioides_1:11)_1:7)_1:9)_1:4,(T.atroviride_0:16,(Trichoderma.reesei_0:12,T.virens_0:12)_0:4)_0:15)_1:3,N.crassa_0:34)_1	0.013	((0.500000,0.500000),(0.051306,0.540863),(0.001208,0.500806),(0.504008,0.067105),(0.511882,0.082304),(0.538011,0.128985),(0.565384,0.199826),(0.385799,0.632972),(0.117419,0.608444),(0.225704,0.655267),(0.629252,0.282943),(0.500000,0.500000),(0.500000,0.500000),(0.602097,0.750000))	None	Domain TM2 domain	0.5	0.5	0.051306	0.540863	0.001208	0.500806	0.504008	0.067105	0.511882	0.082304	0.538011	0.128985	0.565384	0.199826	0.385799	0.632972	0.117419	0.608444	0.225704	0.655267	0.629252	0.282943	0.5	0.5	0.5	0.5	0.602097	0.75
OG0014189	(((((((((906-72A_0:0.2,C.ros.YKD0085_0:0.2)_0:0.9,(C.chloroleuca67-1_2:0.02,570-77_1:0.02)_1:1.08)_1:0.1,C.ros.v2_0:1.2)_1:0.3,245-78_0:1.5)_1:1,C.solani_2:2.5)_1:1.8,192-96_0:4.3)_1:22.7,(F.solani_0:18,(F.gram_1:11,F.verticillioides_0:11)_1:7)_1:9)_1:4,(T.atroviride_0:16,(Trichoderma.reesei_0:12,T.virens_0:12)_0:4)_0:15)_1:3,N.crassa_0:34)_1	0.013	((0.500000,0.500000),(0.051306,0.540863),(0.000403,0.500806),(0.504008,0.067105),(0.511882,0.082304),(0.538011,0.045407),(0.565384,0.199826),(0.385799,0.632972),(0.313070,0.608444),(0.655267,0.225704),(0.629252,0.282943),(0.500000,0.500000),(0.500000,0.500000),(0.602097,0.750000))	None	None	0.5	0.5	0.051306	0.540863	0.000403	0.500806	0.504008	0.067105	0.511882	0.082304	0.538011	0.045407	0.565384	0.199826	0.385799	0.632972	0.31307	0.608444	0.655267	0.225704	0.629252	0.282943	0.5	0.5	0.5	0.5	0.602097	0.75
OG0014614	(((((((((906-72A_0:0.2,C.ros.YKD0085_1:0.2)_1:0.9,(C.chloroleuca67-1_1:0.02,570-77_2:0.02)_1:1.08)_1:0.1,C.ros.v2_0:1.2)_1:0.3,245-78_0:1.5)_1:1,C.solani_0:2.5)_1:1.8,192-96_0:4.3)_1:22.7,(F.solani_1:18,(F.gram_0:11,F.verticillioides_0:11)_0:7)_1:9)_1:4,(T.atroviride_0:16,(Trichoderma.reesei_0:12,T.virens_0:12)_0:4)_0:15)_1:3,N.crassa_0:34)_1	0.013	((0.011937,0.507969),(0.534409,0.540863),(0.500806,0.000403),(0.504008,0.067105),(0.511882,0.082304),(0.538011,0.128985),(0.565384,0.199826),(0.385799,0.632972),(0.719178,0.159355),(0.500000,0.500000),(0.629252,0.282943),(0.500000,0.500000),(0.500000,0.500000),(0.602097,0.750000))	None	None	0.011937	0.507969	0.534409	0.540863	0.500806	0.000403	0.504008	0.067105	0.511882	0.082304	0.538011	0.128985	0.565384	0.199826	0.385799	0.632972	0.719178	0.159355	0.5	0.5	0.629252	0.282943	0.5	0.5	0.5	0.5	0.602097	0.75
OG0013333	(((((((((906-72A_1:0.2,C.ros.YKD0085_0:0.2)_1:0.9,(C.chloroleuca67-1_2:0.02,570-77_2:0.02)_2:1.08)_1:0.1,C.ros.v2_0:1.2)_1:0.3,245-78_0:1.5)_1:1,C.solani_0:2.5)_1:1.8,192-96_0:4.3)_1:22.7,(F.solani_0:18,(F.gram_0:11,F.verticillioides_1:11)_1:7)_1:9)_1:4,(T.atroviride_0:16,(Trichoderma.reesei_0:12,T.virens_1:12)_1:4)_1:15)_1:3,N.crassa_0:34)_1	0.013	((0.507969,0.011937),(0.534409,0.020831),(0.501609,0.501609),(0.504008,0.067105),(0.511882,0.082304),(0.538011,0.128985),(0.565384,0.199826),(0.385799,0.632972),(0.313070,0.608444),(0.225704,0.655267),(0.629252,0.696789),(0.294786,0.567953),(0.243514,0.668060),(0.602097,0.750000))	None	Family Cytochrome P450	0.507969	0.011937	0.534409	0.020831	0.501609	0.501609	0.504008	0.067105	0.511882	0.082304	0.538011	0.128985	0.565384	0.199826	0.385799	0.632972	0.31307	0.608444	0.225704	0.655267	0.629252	0.696789	0.294786	0.567953	0.243514	0.66806	0.602097	0.75
OG0001462	(((((((((906-72A_1:0.2,C.ros.YKD0085_2:0.2)_2:0.9,(C.chloroleuca67-1_3:0.02,570-77_3:0.02)_3:1.08)_2:0.1,C.ros.v2_2:1.2)_2:0.3,245-78_0:1.5)_1:1,C.solani_1:2.5)_1:1.8,192-96_0:4.3)_1:22.7,(F.solani_6:18,(F.gram_1:11,F.verticillioides_0:11)_1:7)_1:9)_1:4,(T.atroviride_0:16,(Trichoderma.reesei_1:12,T.virens_1:12)_1:4)_1:15)_1:3,N.crassa_0:34)_1	0.014	((0.023621,0.515747),(0.565307,0.041670),(0.502411,0.502411),(0.507968,0.584179),(0.005976,0.082304),(0.538011,0.587388),(0.565384,0.199826),(0.385799,0.632972),(0.000463,0.608444),(0.655267,0.225704),(0.629252,0.696789),(0.294786,0.567953),(0.668060,0.668060),(0.602097,0.750000))	None	None	0.023621	0.515747	0.565307	0.04167	0.502411	0.502411	0.507968	0.584179	0.005976	0.082304	0.538011	0.587388	0.565384	0.199826	0.385799	0.632972	0.000463	0.608444	0.655267	0.225704	0.629252	0.696789	0.294786	0.567953	0.66806	0.66806	0.602097	0.75
OG0013772	(((((((((906-72A_1:0.2,C.ros.YKD0085_0:0.2)_1:0.9,(C.chloroleuca67-1_0:0.02,570-77_0:0.02)_0:1.08)_1:0.1,C.ros.v2_2:1.2)_1:0.3,245-78_0:1.5)_1:1,C.solani_4:2.5)_1:1.8,192-96_0:4.3)_1:22.7,(F.solani_0:18,(F.gram_0:11,F.verticillioides_0:11)_0:7)_0:9)_1:4,(T.atroviride_0:16,(Trichoderma.reesei_0:12,T.virens_0:12)_0:4)_0:15)_1:3,N.crassa_0:34)_1	0.016	((0.507969,0.011937),(0.534409,0.060859),(0.500000,0.500000),(0.504008,0.023029),(0.511882,0.082304),(0.538011,0.000381),(0.565384,0.199826),(0.385799,0.194330),(0.500000,0.500000),(0.500000,0.500000),(0.629252,0.282943),(0.500000,0.500000),(0.500000,0.500000),(0.602097,0.750000))	None	None	0.507969	0.011937	0.534409	0.060859	0.5	0.5	0.504008	0.023029	0.511882	0.082304	0.538011	0.000381	0.565384	0.199826	0.385799	0.19433	0.5	0.5	0.5	0.5	0.629252	0.282943	0.5	0.5	0.5	0.5	0.602097	0.75
OG0015537	(((((((((906-72A_2:0.2,C.ros.YKD0085_0:0.2)_1:0.9,(C.chloroleuca67-1_0:0.02,570-77_0:0.02)_0:1.08)_1:0.1,C.ros.v2_0:1.2)_1:0.3,245-78_1:1.5)_1:1,C.solani_0:2.5)_1:1.8,192-96_0:4.3)_1:22.7,(F.solani_0:18,(F.gram_0:11,F.verticillioides_0:11)_0:7)_0:9)_1:4,(T.atroviride_0:16,(Trichoderma.reesei_1:12,T.virens_0:12)_1:4)_1:15)_1:3,N.crassa_0:34)_1	0.016	((0.004000,0.011937),(0.534409,0.060859),(0.500000,0.500000),(0.504008,0.067105),(0.511882,0.555412),(0.538011,0.128985),(0.565384,0.199826),(0.385799,0.194330),(0.500000,0.500000),(0.500000,0.500000),(0.629252,0.696789),(0.294786,0.567953),(0.668060,0.243514),(0.602097,0.750000))	None	None	0.004	0.011937	0.534409	0.060859	0.5	0.5	0.504008	0.067105	0.511882	0.555412	0.538011	0.128985	0.565384	0.199826	0.385799	0.19433	0.5	0.5	0.5	0.5	0.629252	0.696789	0.294786	0.567953	0.66806	0.243514	0.602097	0.75
OG0015578	(((((((((906-72A_1:0.2,C.ros.YKD0085_3:0.2)_1:0.9,(C.chloroleuca67-1_0:0.02,570-77_0:0.02)_0:1.08)_1:0.1,C.ros.v2_0:1.2)_1:0.3,245-78_0:1.5)_1:1,C.solani_0:2.5)_1:1.8,192-96_0:4.3)_1:22.7,(F.solani_0:18,(F.gram_0:11,F.verticillioides_0:11)_0:7)_0:9)_1:4,(T.atroviride_0:16,(Trichoderma.reesei_0:12,T.virens_0:12)_0:4)_0:15)_1:3,N.crassa_0:34)_1	0.017	((0.507969,0.000032),(0.534409,0.060859),(0.500000,0.500000),(0.504008,0.067105),(0.511882,0.082304),(0.538011,0.128985),(0.565384,0.199826),(0.385799,0.194330),(0.500000,0.500000),(0.500000,0.500000),(0.629252,0.282943),(0.500000,0.500000),(0.500000,0.500000),(0.602097,0.750000))	metabolic process ;oxidation-reduction process ;oxidoreductase activity	Domain Aldehyde dehydrogenase domain	0.507969	3.2e-05	0.534409	0.060859	0.5	0.5	0.504008	0.067105	0.511882	0.082304	0.538011	0.128985	0.565384	0.199826	0.385799	0.19433	0.5	0.5	0.5	0.5	0.629252	0.282943	0.5	0.5	0.5	0.5	0.602097	0.75
OG0014870	(((((((((906-72A_0:0.2,C.ros.YKD0085_0:0.2)_0:0.9,(C.chloroleuca67-1_0:0.02,570-77_0:0.02)_0:1.08)_0:0.1,C.ros.v2_4:1.2)_1:0.3,245-78_0:1.5)_1:1,C.solani_0:2.5)_1:1.8,192-96_0:4.3)_1:22.7,(F.solani_1:18,(F.gram_0:11,F.verticillioides_0:11)_0:7)_1:9)_1:4,(T.atroviride_0:16,(Trichoderma.reesei_0:12,T.virens_0:12)_0:4)_0:15)_1:3,N.crassa_0:34)_1	0.019	((0.500000,0.500000),(0.500000,0.500000),(0.500000,0.500000),(0.006008,0.000049),(0.511882,0.082304),(0.538011,0.128985),(0.565384,0.199826),(0.385799,0.632972),(0.719178,0.159355),(0.500000,0.500000),(0.629252,0.282943),(0.500000,0.500000),(0.500000,0.500000),(0.602097,0.750000))	None	None	0.5	0.5	0.5	0.5	0.5	0.5	0.006008	4.9e-05	0.511882	0.082304	0.538011	0.128985	0.565384	0.199826	0.385799	0.632972	0.719178	0.159355	0.5	0.5	0.629252	0.282943	0.5	0.5	0.5	0.5	0.602097	0.75
OG0014805	(((((((((906-72A_0:0.2,C.ros.YKD0085_0:0.2)_0:0.9,(C.chloroleuca67-1_0:0.02,570-77_0:0.02)_0:1.08)_0:0.1,C.ros.v2_4:1.2)_1:0.3,245-78_0:1.5)_1:1,C.solani_0:2.5)_1:1.8,192-96_0:4.3)_1:22.7,(F.solani_1:18,(F.gram_0:11,F.verticillioides_0:11)_0:7)_1:9)_1:4,(T.atroviride_0:16,(Trichoderma.reesei_0:12,T.virens_0:12)_0:4)_0:15)_1:3,N.crassa_0:34)_1	0.019	((0.500000,0.500000),(0.500000,0.500000),(0.500000,0.500000),(0.006008,0.000049),(0.511882,0.082304),(0.538011,0.128985),(0.565384,0.199826),(0.385799,0.632972),(0.719178,0.159355),(0.500000,0.500000),(0.629252,0.282943),(0.500000,0.500000),(0.500000,0.500000),(0.602097,0.750000))	None	None	0.5	0.5	0.5	0.5	0.5	0.5	0.006008	4.9e-05	0.511882	0.082304	0.538011	0.128985	0.565384	0.199826	0.385799	0.632972	0.719178	0.159355	0.5	0.5	0.629252	0.282943	0.5	0.5	0.5	0.5	0.602097	0.75
OG0015225	(((((((((906-72A_0:0.2,C.ros.YKD0085_0:0.2)_0:0.9,(C.chloroleuca67-1_2:0.02,570-77_0:0.02)_1:1.08)_1:0.1,C.ros.v2_1:1.2)_1:0.3,245-78_0:1.5)_1:1,C.solani_1:2.5)_1:1.8,192-96_0:4.3)_1:22.7,(F.solani_0:18,(F.gram_0:11,F.verticillioides_0:11)_0:7)_0:9)_1:4,(T.atroviride_0:16,(Trichoderma.reesei_0:12,T.virens_0:12)_0:4)_0:15)_1:3,N.crassa_0:34)_1	0.019	((0.500000,0.500000),(0.051306,0.540863),(0.000403,0.001208),(0.504008,0.545092),(0.511882,0.082304),(0.538011,0.587388),(0.565384,0.199826),(0.385799,0.194330),(0.500000,0.500000),(0.500000,0.500000),(0.629252,0.282943),(0.500000,0.500000),(0.500000,0.500000),(0.602097,0.750000))	None	None	0.5	0.5	0.051306	0.540863	0.000403	0.001208	0.504008	0.545092	0.511882	0.082304	0.538011	0.587388	0.565384	0.199826	0.385799	0.19433	0.5	0.5	0.5	0.5	0.629252	0.282943	0.5	0.5	0.5	0.5	0.602097	0.75
OG0013787	(((((((((906-72A_0:0.2,C.ros.YKD0085_0:0.2)_0:0.9,(C.chloroleuca67-1_0:0.02,570-77_2:0.02)_1:1.08)_1:0.1,C.ros.v2_1:1.2)_1:0.3,245-78_0:1.5)_1:1,C.solani_1:2.5)_1:1.8,192-96_0:4.3)_1:22.7,(F.solani_1:18,(F.gram_1:11,F.verticillioides_1:11)_1:7)_1:9)_1:4,(T.atroviride_0:16,(Trichoderma.reesei_0:12,T.virens_0:12)_0:4)_0:15)_1:3,N.crassa_0:34)_1	0.02	((0.500000,0.500000),(0.051306,0.540863),(0.001208,0.000403),(0.504008,0.545092),(0.511882,0.082304),(0.538011,0.587388),(0.565384,0.199826),(0.385799,0.632972),(0.719178,0.608444),(0.655267,0.655267),(0.629252,0.282943),(0.500000,0.500000),(0.500000,0.500000),(0.602097,0.750000))	None	None	0.5	0.5	0.051306	0.540863	0.001208	0.000403	0.504008	0.545092	0.511882	0.082304	0.538011	0.587388	0.565384	0.199826	0.385799	0.632972	0.719178	0.608444	0.655267	0.655267	0.629252	0.282943	0.5	0.5	0.5	0.5	0.602097	0.75
OG0015191	(((((((((906-72A_0:0.2,C.ros.YKD0085_0:0.2)_0:0.9,(C.chloroleuca67-1_1:0.02,570-77_0:0.02)_1:1.08)_1:0.1,C.ros.v2_0:1.2)_1:0.3,245-78_0:1.5)_1:1,C.solani_1:2.5)_1:1.8,192-96_0:4.3)_1:22.7,(F.solani_0:18,(F.gram_0:11,F.verticillioides_0:11)_0:7)_0:9)_1:4,(T.atroviride_0:16,(Trichoderma.reesei_2:12,T.virens_0:12)_1:4)_1:15)_1:3,N.crassa_0:34)_1	0.02	((0.500000,0.500000),(0.051306,0.540863),(0.500806,0.001208),(0.504008,0.067105),(0.511882,0.082304),(0.538011,0.587388),(0.565384,0.199826),(0.385799,0.194330),(0.500000,0.500000),(0.500000,0.500000),(0.629252,0.696789),(0.294786,0.567953),(0.089429,0.243514),(0.602097,0.750000))	None	None	0.5	0.5	0.051306	0.540863	0.500806	0.001208	0.504008	0.067105	0.511882	0.082304	0.538011	0.587388	0.565384	0.199826	0.385799	0.19433	0.5	0.5	0.5	0.5	0.629252	0.696789	0.294786	0.567953	0.089429	0.243514	0.602097	0.75
OG0014024	(((((((((906-72A_0:0.2,C.ros.YKD0085_0:0.2)_0:0.9,(C.chloroleuca67-1_1:0.02,570-77_0:0.02)_1:1.08)_1:0.1,C.ros.v2_1:1.2)_1:0.3,245-78_0:1.5)_1:1,C.solani_0:2.5)_1:1.8,192-96_0:4.3)_1:22.7,(F.solani_0:18,(F.gram_1:11,F.verticillioides_0:11)_1:7)_1:9)_1:4,(T.atroviride_0:16,(Trichoderma.reesei_1:12,T.virens_2:12)_1:4)_1:15)_1:3,N.crassa_0:34)_1	0.021	((0.500000,0.500000),(0.051306,0.540863),(0.500806,0.001208),(0.504008,0.545092),(0.511882,0.082304),(0.538011,0.128985),(0.565384,0.199826),(0.385799,0.632972),(0.313070,0.608444),(0.655267,0.225704),(0.629252,0.696789),(0.294786,0.567953),(0.668060,0.089429),(0.602097,0.750000))	hydrolase activity	Domain NUDIX hydrolase domain	0.5	0.5	0.051306	0.540863	0.500806	0.001208	0.504008	0.545092	0.511882	0.082304	0.538011	0.128985	0.565384	0.199826	0.385799	0.632972	0.31307	0.608444	0.655267	0.225704	0.629252	0.696789	0.294786	0.567953	0.66806	0.089429	0.602097	0.75
OG0014220	(((((((((906-72A_0:0.2,C.ros.YKD0085_0:0.2)_0:0.9,(C.chloroleuca67-1_0:0.02,570-77_0:0.02)_0:1.08)_0:0.1,C.ros.v2_3:1.2)_1:0.3,245-78_0:1.5)_1:1,C.solani_0:2.5)_1:1.8,192-96_0:4.3)_1:22.7,(F.solani_1:18,(F.gram_0:11,F.verticillioides_1:11)_1:7)_1:9)_1:4,(T.atroviride_0:16,(Trichoderma.reesei_1:12,T.virens_0:12)_1:4)_1:15)_1:3,N.crassa_0:34)_1	0.022	((0.500000,0.500000),(0.500000,0.500000),(0.500000,0.500000),(0.006008,0.001063),(0.511882,0.082304),(0.538011,0.128985),(0.565384,0.199826),(0.385799,0.632972),(0.719178,0.608444),(0.225704,0.655267),(0.629252,0.696789),(0.294786,0.567953),(0.668060,0.243514),(0.602097,0.750000))	None	Family Protein of unknown function DUF3505	0.5	0.5	0.5	0.5	0.5	0.5	0.006008	0.001063	0.511882	0.082304	0.538011	0.128985	0.565384	0.199826	0.385799	0.632972	0.719178	0.608444	0.225704	0.655267	0.629252	0.696789	0.294786	0.567953	0.66806	0.243514	0.602097	0.75
OG0015347	(((((((((906-72A_1:0.2,C.ros.YKD0085_0:0.2)_1:0.9,(C.chloroleuca67-1_0:0.02,570-77_1:0.02)_1:1.08)_1:0.1,C.ros.v2_2:1.2)_1:0.3,245-78_0:1.5)_1:1,C.solani_0:2.5)_1:1.8,192-96_0:4.3)_1:22.7,(F.solani_0:18,(F.gram_0:11,F.verticillioides_0:11)_0:7)_0:9)_1:4,(T.atroviride_0:16,(Trichoderma.reesei_0:12,T.virens_0:12)_0:4)_0:15)_1:3,N.crassa_0:34)_1	0.022	((0.507969,0.011937),(0.534409,0.540863),(0.001208,0.500806),(0.504008,0.023029),(0.511882,0.082304),(0.538011,0.128985),(0.565384,0.199826),(0.385799,0.194330),(0.500000,0.500000),(0.500000,0.500000),(0.629252,0.282943),(0.500000,0.500000),(0.500000,0.500000),(0.602097,0.750000))	None	None	0.507969	0.011937	0.534409	0.540863	0.001208	0.500806	0.504008	0.023029	0.511882	0.082304	0.538011	0.128985	0.565384	0.199826	0.385799	0.19433	0.5	0.5	0.5	0.5	0.629252	0.282943	0.5	0.5	0.5	0.5	0.602097	0.75
OG0015428	(((((((((906-72A_0:0.2,C.ros.YKD0085_1:0.2)_1:0.9,(C.chloroleuca67-1_0:0.02,570-77_1:0.02)_1:1.08)_1:0.1,C.ros.v2_2:1.2)_1:0.3,245-78_0:1.5)_1:1,C.solani_0:2.5)_1:1.8,192-96_0:4.3)_1:22.7,(F.solani_0:18,(F.gram_0:11,F.verticillioides_0:11)_0:7)_0:9)_1:4,(T.atroviride_0:16,(Trichoderma.reesei_0:12,T.virens_0:12)_0:4)_0:15)_1:3,N.crassa_0:34)_1	0.022	((0.011937,0.507969),(0.534409,0.540863),(0.001208,0.500806),(0.504008,0.023029),(0.511882,0.082304),(0.538011,0.128985),(0.565384,0.199826),(0.385799,0.194330),(0.500000,0.500000),(0.500000,0.500000),(0.629252,0.282943),(0.500000,0.500000),(0.500000,0.500000),(0.602097,0.750000))	None	None	0.011937	0.507969	0.534409	0.540863	0.001208	0.500806	0.504008	0.023029	0.511882	0.082304	0.538011	0.128985	0.565384	0.199826	0.385799	0.19433	0.5	0.5	0.5	0.5	0.629252	0.282943	0.5	0.5	0.5	0.5	0.602097	0.75
OG0015334	(((((((((906-72A_1:0.2,C.ros.YKD0085_0:0.2)_1:0.9,(C.chloroleuca67-1_0:0.02,570-77_1:0.02)_1:1.08)_1:0.1,C.ros.v2_2:1.2)_1:0.3,245-78_0:1.5)_1:1,C.solani_0:2.5)_1:1.8,192-96_0:4.3)_1:22.7,(F.solani_0:18,(F.gram_0:11,F.verticillioides_0:11)_0:7)_0:9)_1:4,(T.atroviride_0:16,(Trichoderma.reesei_0:12,T.virens_0:12)_0:4)_0:15)_1:3,N.crassa_0:34)_1	0.022	((0.507969,0.011937),(0.534409,0.540863),(0.001208,0.500806),(0.504008,0.023029),(0.511882,0.082304),(0.538011,0.128985),(0.565384,0.199826),(0.385799,0.194330),(0.500000,0.500000),(0.500000,0.500000),(0.629252,0.282943),(0.500000,0.500000),(0.500000,0.500000),(0.602097,0.750000))	None	None	0.507969	0.011937	0.534409	0.540863	0.001208	0.500806	0.504008	0.023029	0.511882	0.082304	0.538011	0.128985	0.565384	0.199826	0.385799	0.19433	0.5	0.5	0.5	0.5	0.629252	0.282943	0.5	0.5	0.5	0.5	0.602097	0.75
OG0015071	(((((((((906-72A_1:0.2,C.ros.YKD0085_0:0.2)_1:0.9,(C.chloroleuca67-1_1:0.02,570-77_0:0.02)_1:1.08)_1:0.1,C.ros.v2_2:1.2)_1:0.3,245-78_0:1.5)_1:1,C.solani_0:2.5)_1:1.8,192-96_0:4.3)_1:22.7,(F.solani_0:18,(F.gram_0:11,F.verticillioides_0:11)_0:7)_0:9)_1:4,(T.atroviride_0:16,(Trichoderma.reesei_0:12,T.virens_0:12)_0:4)_0:15)_1:3,N.crassa_0:34)_1	0.022	((0.507969,0.011937),(0.534409,0.540863),(0.500806,0.001208),(0.504008,0.023029),(0.511882,0.082304),(0.538011,0.128985),(0.565384,0.199826),(0.385799,0.194330),(0.500000,0.500000),(0.500000,0.500000),(0.629252,0.282943),(0.500000,0.500000),(0.500000,0.500000),(0.602097,0.750000))	None	None	0.507969	0.011937	0.534409	0.540863	0.500806	0.001208	0.504008	0.023029	0.511882	0.082304	0.538011	0.128985	0.565384	0.199826	0.385799	0.19433	0.5	0.5	0.5	0.5	0.629252	0.282943	0.5	0.5	0.5	0.5	0.602097	0.75
OG0015402	(((((((((906-72A_0:0.2,C.ros.YKD0085_1:0.2)_1:0.9,(C.chloroleuca67-1_0:0.02,570-77_1:0.02)_1:1.08)_1:0.1,C.ros.v2_2:1.2)_1:0.3,245-78_0:1.5)_1:1,C.solani_0:2.5)_1:1.8,192-96_0:4.3)_1:22.7,(F.solani_0:18,(F.gram_0:11,F.verticillioides_0:11)_0:7)_0:9)_1:4,(T.atroviride_0:16,(Trichoderma.reesei_0:12,T.virens_0:12)_0:4)_0:15)_1:3,N.crassa_0:34)_1	0.022	((0.011937,0.507969),(0.534409,0.540863),(0.001208,0.500806),(0.504008,0.023029),(0.511882,0.082304),(0.538011,0.128985),(0.565384,0.199826),(0.385799,0.194330),(0.500000,0.500000),(0.500000,0.500000),(0.629252,0.282943),(0.500000,0.500000),(0.500000,0.500000),(0.602097,0.750000))	None	None	0.011937	0.507969	0.534409	0.540863	0.001208	0.500806	0.504008	0.023029	0.511882	0.082304	0.538011	0.128985	0.565384	0.199826	0.385799	0.19433	0.5	0.5	0.5	0.5	0.629252	0.282943	0.5	0.5	0.5	0.5	0.602097	0.75
OG0015392	(((((((((906-72A_0:0.2,C.ros.YKD0085_1:0.2)_1:0.9,(C.chloroleuca67-1_0:0.02,570-77_1:0.02)_1:1.08)_1:0.1,C.ros.v2_2:1.2)_1:0.3,245-78_0:1.5)_1:1,C.solani_0:2.5)_1:1.8,192-96_0:4.3)_1:22.7,(F.solani_0:18,(F.gram_0:11,F.verticillioides_0:11)_0:7)_0:9)_1:4,(T.atroviride_0:16,(Trichoderma.reesei_0:12,T.virens_0:12)_0:4)_0:15)_1:3,N.crassa_0:34)_1	0.022	((0.011937,0.507969),(0.534409,0.540863),(0.001208,0.500806),(0.504008,0.023029),(0.511882,0.082304),(0.538011,0.128985),(0.565384,0.199826),(0.385799,0.194330),(0.500000,0.500000),(0.500000,0.500000),(0.629252,0.282943),(0.500000,0.500000),(0.500000,0.500000),(0.602097,0.750000))	None	None	0.011937	0.507969	0.534409	0.540863	0.001208	0.500806	0.504008	0.023029	0.511882	0.082304	0.538011	0.128985	0.565384	0.199826	0.385799	0.19433	0.5	0.5	0.5	0.5	0.629252	0.282943	0.5	0.5	0.5	0.5	0.602097	0.75
OG0009782	(((((((((906-72A_1:0.2,C.ros.YKD0085_0:0.2)_1:0.9,(C.chloroleuca67-1_0:0.02,570-77_0:0.02)_0:1.08)_1:0.1,C.ros.v2_2:1.2)_1:0.3,245-78_2:1.5)_1:1,C.solani_0:2.5)_1:1.8,192-96_0:4.3)_1:22.7,(F.solani_0:18,(F.gram_0:11,F.verticillioides_0:11)_0:7)_0:9)_1:4,(T.atroviride_2:16,(Trichoderma.reesei_0:12,T.virens_2:12)_1:4)_1:15)_1:3,N.crassa_2:34)_1	0.022	((0.507969,0.011937),(0.534409,0.060859),(0.500000,0.500000),(0.504008,0.023029),(0.511882,0.028426),(0.538011,0.128985),(0.565384,0.199826),(0.385799,0.194330),(0.500000,0.500000),(0.500000,0.500000),(0.629252,0.696789),(0.110003,0.567953),(0.243514,0.089429),(0.602097,0.187500))	None	None	0.507969	0.011937	0.534409	0.060859	0.5	0.5	0.504008	0.023029	0.511882	0.028426	0.538011	0.128985	0.565384	0.199826	0.385799	0.19433	0.5	0.5	0.5	0.5	0.629252	0.696789	0.110003	0.567953	0.243514	0.089429	0.602097	0.1875
OG0008762	(((((((((906-72A_1:0.2,C.ros.YKD0085_2:0.2)_2:0.9,(C.chloroleuca67-1_1:0.02,570-77_3:0.02)_2:1.08)_2:0.1,C.ros.v2_2:1.2)_2:0.3,245-78_2:1.5)_2:1,C.solani_1:2.5)_1:1.8,192-96_0:4.3)_1:22.7,(F.solani_0:18,(F.gram_0:11,F.verticillioides_0:11)_0:7)_0:9)_1:4,(T.atroviride_0:16,(Trichoderma.reesei_0:12,T.virens_0:12)_0:4)_0:15)_1:3,N.crassa_0:34)_1	0.022	((0.023621,0.515747),(0.565307,0.576787),(0.002414,0.000806),(0.507968,0.584179),(0.523341,0.601789),(0.019352,0.587388),(0.565384,0.199826),(0.385799,0.194330),(0.500000,0.500000),(0.500000,0.500000),(0.629252,0.282943),(0.500000,0.500000),(0.500000,0.500000),(0.602097,0.750000))	None	None	0.023621	0.515747	0.565307	0.576787	0.002414	0.000806	0.507968	0.584179	0.523341	0.601789	0.019352	0.587388	0.565384	0.199826	0.385799	0.19433	0.5	0.5	0.5	0.5	0.629252	0.282943	0.5	0.5	0.5	0.5	0.602097	0.75
OG0007934	(((((((((906-72A_2:0.2,C.ros.YKD0085_1:0.2)_1:0.9,(C.chloroleuca67-1_1:0.02,570-77_2:0.02)_1:1.08)_1:0.1,C.ros.v2_2:1.2)_1:0.3,245-78_1:1.5)_1:1,C.solani_0:2.5)_1:1.8,192-96_0:4.3)_1:22.7,(F.solani_2:18,(F.gram_1:11,F.verticillioides_1:11)_1:7)_1:9)_1:4,(T.atroviride_0:16,(Trichoderma.reesei_0:12,T.virens_1:12)_1:4)_1:15)_1:3,N.crassa_0:34)_1	0.022	((0.004000,0.507969),(0.534409,0.540863),(0.500806,0.000403),(0.504008,0.023029),(0.511882,0.555412),(0.538011,0.128985),(0.565384,0.199826),(0.385799,0.632972),(0.117419,0.608444),(0.655267,0.655267),(0.629252,0.696789),(0.294786,0.567953),(0.243514,0.668060),(0.602097,0.750000))	None	Domain Carboxylesterase, type B	0.004	0.507969	0.534409	0.540863	0.500806	0.000403	0.504008	0.023029	0.511882	0.555412	0.538011	0.128985	0.565384	0.199826	0.385799	0.632972	0.117419	0.608444	0.655267	0.655267	0.629252	0.696789	0.294786	0.567953	0.243514	0.66806	0.602097	0.75
OG0001459	(((((((((906-72A_1:0.2,C.ros.YKD0085_2:0.2)_1:0.9,(C.chloroleuca67-1_1:0.02,570-77_0:0.02)_1:1.08)_1:0.1,C.ros.v2_2:1.2)_1:0.3,245-78_1:1.5)_1:1,C.solani_2:2.5)_1:1.8,192-96_0:4.3)_1:22.7,(F.solani_2:18,(F.gram_1:11,F.verticillioides_1:11)_1:7)_1:9)_1:4,(T.atroviride_1:16,(Trichoderma.reesei_4:12,T.virens_2:12)_2:4)_2:15)_1:3,N.crassa_1:34)_1	0.022	((0.507969,0.004000),(0.534409,0.540863),(0.500806,0.001208),(0.504008,0.023029),(0.511882,0.555412),(0.538011,0.045407),(0.565384,0.199826),(0.385799,0.632972),(0.117419,0.608444),(0.655267,0.655267),(0.629252,0.105218),(0.452479,0.622385),(0.072646,0.756858),(0.602097,0.375000))	None	Domain Heterokaryon incompatibility	0.507969	0.004	0.534409	0.540863	0.500806	0.001208	0.504008	0.023029	0.511882	0.555412	0.538011	0.045407	0.565384	0.199826	0.385799	0.632972	0.117419	0.608444	0.655267	0.655267	0.629252	0.105218	0.452479	0.622385	0.072646	0.756858	0.602097	0.375
OG0013082	(((((((((906-72A_1:0.2,C.ros.YKD0085_2:0.2)_1:0.9,(C.chloroleuca67-1_1:0.02,570-77_2:0.02)_1:1.08)_1:0.1,C.ros.v2_0:1.2)_1:0.3,245-78_2:1.5)_1:1,C.solani_0:2.5)_1:1.8,192-96_0:4.3)_1:22.7,(F.solani_0:18,(F.gram_0:11,F.verticillioides_0:11)_0:7)_0:9)_1:4,(T.atroviride_0:16,(Trichoderma.reesei_0:12,T.virens_0:12)_0:4)_0:15)_1:3,N.crassa_0:34)_1	0.022	((0.507969,0.004000),(0.534409,0.540863),(0.500806,0.000403),(0.504008,0.067105),(0.511882,0.028426),(0.538011,0.128985),(0.565384,0.199826),(0.385799,0.194330),(0.500000,0.500000),(0.500000,0.500000),(0.629252,0.282943),(0.500000,0.500000),(0.500000,0.500000),(0.602097,0.750000))	None	None	0.507969	0.004	0.534409	0.540863	0.500806	0.000403	0.504008	0.067105	0.511882	0.028426	0.538011	0.128985	0.565384	0.199826	0.385799	0.19433	0.5	0.5	0.5	0.5	0.629252	0.282943	0.5	0.5	0.5	0.5	0.602097	0.75
OG0013833	(((((((((906-72A_2:0.2,C.ros.YKD0085_1:0.2)_1:0.9,(C.chloroleuca67-1_0:0.02,570-77_1:0.02)_1:1.08)_1:0.1,C.ros.v2_0:1.2)_1:0.3,245-78_0:1.5)_1:1,C.solani_0:2.5)_1:1.8,192-96_0:4.3)_1:22.7,(F.solani_1:18,(F.gram_1:11,F.verticillioides_1:11)_1:7)_1:9)_1:4,(T.atroviride_0:16,(Trichoderma.reesei_0:12,T.virens_0:12)_0:4)_0:15)_1:3,N.crassa_0:34)_1	0.022	((0.004000,0.507969),(0.534409,0.540863),(0.001208,0.500806),(0.504008,0.067105),(0.511882,0.082304),(0.538011,0.128985),(0.565384,0.199826),(0.385799,0.632972),(0.719178,0.608444),(0.655267,0.655267),(0.629252,0.282943),(0.500000,0.500000),(0.500000,0.500000),(0.602097,0.750000))	None	None	0.004	0.507969	0.534409	0.540863	0.001208	0.500806	0.504008	0.067105	0.511882	0.082304	0.538011	0.128985	0.565384	0.199826	0.385799	0.632972	0.719178	0.608444	0.655267	0.655267	0.629252	0.282943	0.5	0.5	0.5	0.5	0.602097	0.75
OG0014737	(((((((((906-72A_0:0.2,C.ros.YKD0085_0:0.2)_0:0.9,(C.chloroleuca67-1_0:0.02,570-77_1:0.02)_1:1.08)_1:0.1,C.ros.v2_3:1.2)_1:0.3,245-78_0:1.5)_1:1,C.solani_1:2.5)_1:1.8,192-96_0:4.3)_1:22.7,(F.solani_0:18,(F.gram_0:11,F.verticillioides_0:11)_0:7)_0:9)_1:4,(T.atroviride_0:16,(Trichoderma.reesei_0:12,T.virens_0:12)_0:4)_0:15)_1:3,N.crassa_0:34)_1	0.026	((0.500000,0.500000),(0.051306,0.540863),(0.001208,0.500806),(0.504008,0.001063),(0.511882,0.082304),(0.538011,0.587388),(0.565384,0.199826),(0.385799,0.194330),(0.500000,0.500000),(0.500000,0.500000),(0.629252,0.282943),(0.500000,0.500000),(0.500000,0.500000),(0.602097,0.750000))	None	None	0.5	0.5	0.051306	0.540863	0.001208	0.500806	0.504008	0.001063	0.511882	0.082304	0.538011	0.587388	0.565384	0.199826	0.385799	0.19433	0.5	0.5	0.5	0.5	0.629252	0.282943	0.5	0.5	0.5	0.5	0.602097	0.75
OG0014538	(((((((((906-72A_2:0.2,C.ros.YKD0085_0:0.2)_1:0.9,(C.chloroleuca67-1_1:0.02,570-77_0:0.02)_1:1.08)_1:0.1,C.ros.v2_1:1.2)_1:0.3,245-78_0:1.5)_1:1,C.solani_1:2.5)_1:1.8,192-96_0:4.3)_1:22.7,(F.solani_0:18,(F.gram_0:11,F.verticillioides_0:11)_0:7)_0:9)_1:4,(T.atroviride_0:16,(Trichoderma.reesei_0:12,T.virens_0:12)_0:4)_0:15)_1:3,N.crassa_0:34)_1	0.026	((0.004000,0.011937),(0.534409,0.540863),(0.500806,0.001208),(0.504008,0.545092),(0.511882,0.082304),(0.538011,0.587388),(0.565384,0.199826),(0.385799,0.194330),(0.500000,0.500000),(0.500000,0.500000),(0.629252,0.282943),(0.500000,0.500000),(0.500000,0.500000),(0.602097,0.750000))	None	None	0.004	0.011937	0.534409	0.540863	0.500806	0.001208	0.504008	0.545092	0.511882	0.082304	0.538011	0.587388	0.565384	0.199826	0.385799	0.19433	0.5	0.5	0.5	0.5	0.629252	0.282943	0.5	0.5	0.5	0.5	0.602097	0.75
OG0010445	(((((((((906-72A_3:0.2,C.ros.YKD0085_1:0.2)_1:0.9,(C.chloroleuca67-1_1:0.02,570-77_1:0.02)_1:1.08)_1:0.1,C.ros.v2_0:1.2)_1:0.3,245-78_2:1.5)_1:1,C.solani_0:2.5)_1:1.8,192-96_0:4.3)_1:22.7,(F.solani_0:18,(F.gram_0:11,F.verticillioides_0:11)_0:7)_0:9)_1:4,(T.atroviride_1:16,(Trichoderma.reesei_0:12,T.virens_0:12)_0:4)_1:15)_1:3,N.crassa_0:34)_1	0.029	((0.000032,0.507969),(0.534409,0.540863),(0.500806,0.500806),(0.504008,0.067105),(0.511882,0.028426),(0.538011,0.128985),(0.565384,0.199826),(0.385799,0.194330),(0.500000,0.500000),(0.500000,0.500000),(0.629252,0.696789),(0.705540,0.100690),(0.500000,0.500000),(0.602097,0.750000))	None	None	3.2e-05	0.507969	0.534409	0.540863	0.500806	0.500806	0.504008	0.067105	0.511882	0.028426	0.538011	0.128985	0.565384	0.199826	0.385799	0.19433	0.5	0.5	0.5	0.5	0.629252	0.696789	0.70554	0.10069	0.5	0.5	0.602097	0.75
OG0013656	(((((((((906-72A_1:0.2,C.ros.YKD0085_1:0.2)_1:0.9,(C.chloroleuca67-1_1:0.02,570-77_3:0.02)_1:1.08)_1:0.1,C.ros.v2_1:1.2)_1:0.3,245-78_0:1.5)_1:1,C.solani_0:2.5)_1:1.8,192-96_0:4.3)_1:22.7,(F.solani_0:18,(F.gram_0:11,F.verticillioides_0:11)_0:7)_0:9)_1:4,(T.atroviride_0:16,(Trichoderma.reesei_0:12,T.virens_0:12)_0:4)_0:15)_1:3,N.crassa_0:34)_1	0.031	((0.507969,0.507969),(0.534409,0.540863),(0.500806,0.000000),(0.504008,0.545092),(0.511882,0.082304),(0.538011,0.128985),(0.565384,0.199826),(0.385799,0.194330),(0.500000,0.500000),(0.500000,0.500000),(0.629252,0.282943),(0.500000,0.500000),(0.500000,0.500000),(0.602097,0.750000))	oxidation-reduction process ;oxidoreductase activity	Domain FAD-binding, type 1	0.507969	0.507969	0.534409	0.540863	0.500806	0	0.504008	0.545092	0.511882	0.082304	0.538011	0.128985	0.565384	0.199826	0.385799	0.19433	0.5	0.5	0.5	0.5	0.629252	0.282943	0.5	0.5	0.5	0.5	0.602097	0.75
OG0013586	(((((((((906-72A_0:0.2,C.ros.YKD0085_0:0.2)_0:0.9,(C.chloroleuca67-1_1:0.02,570-77_2:0.02)_1:1.08)_1:0.1,C.ros.v2_1:1.2)_1:0.3,245-78_0:1.5)_1:1,C.solani_0:2.5)_1:1.8,192-96_0:4.3)_1:22.7,(F.solani_1:18,(F.gram_0:11,F.verticillioides_1:11)_1:7)_1:9)_1:4,(T.atroviride_0:16,(Trichoderma.reesei_0:12,T.virens_1:12)_1:4)_1:15)_1:3,N.crassa_0:34)_1	0.031	((0.500000,0.500000),(0.051306,0.540863),(0.500806,0.000403),(0.504008,0.545092),(0.511882,0.082304),(0.538011,0.128985),(0.565384,0.199826),(0.385799,0.632972),(0.719178,0.608444),(0.225704,0.655267),(0.629252,0.696789),(0.294786,0.567953),(0.243514,0.668060),(0.602097,0.750000))	lyase activity ;cellular amino acid metabolic process	Domain Aromatic amino acid beta-eliminating lyase/threonine aldolase	0.5	0.5	0.051306	0.540863	0.500806	0.000403	0.504008	0.545092	0.511882	0.082304	0.538011	0.128985	0.565384	0.199826	0.385799	0.632972	0.719178	0.608444	0.225704	0.655267	0.629252	0.696789	0.294786	0.567953	0.243514	0.66806	0.602097	0.75
OG0010625	(((((((((906-72A_1:0.2,C.ros.YKD0085_0:0.2)_1:0.9,(C.chloroleuca67-1_1:0.02,570-77_1:0.02)_1:1.08)_1:0.1,C.ros.v2_4:1.2)_1:0.3,245-78_0:1.5)_1:1,C.solani_1:2.5)_1:1.8,192-96_0:4.3)_1:22.7,(F.solani_0:18,(F.gram_0:11,F.verticillioides_1:11)_1:7)_1:9)_1:4,(T.atroviride_0:16,(Trichoderma.reesei_0:12,T.virens_0:12)_0:4)_0:15)_1:3,N.crassa_0:34)_1	0.032	((0.507969,0.011937),(0.534409,0.540863),(0.500806,0.500806),(0.504008,0.000049),(0.511882,0.082304),(0.538011,0.587388),(0.565384,0.199826),(0.385799,0.632972),(0.313070,0.608444),(0.225704,0.655267),(0.629252,0.282943),(0.500000,0.500000),(0.500000,0.500000),(0.602097,0.750000))	None	None	0.507969	0.011937	0.534409	0.540863	0.500806	0.500806	0.504008	4.9e-05	0.511882	0.082304	0.538011	0.587388	0.565384	0.199826	0.385799	0.632972	0.31307	0.608444	0.225704	0.655267	0.629252	0.282943	0.5	0.5	0.5	0.5	0.602097	0.75
OG0001370	(((((((((906-72A_3:0.2,C.ros.YKD0085_2:0.2)_2:0.9,(C.chloroleuca67-1_2:0.02,570-77_2:0.02)_2:1.08)_2:0.1,C.ros.v2_6:1.2)_2:0.3,245-78_2:1.5)_2:1,C.solani_1:2.5)_1:1.8,192-96_0:4.3)_1:22.7,(F.solani_2:18,(F.gram_1:11,F.verticillioides_1:11)_1:7)_1:9)_1:4,(T.atroviride_0:16,(Trichoderma.reesei_0:12,T.virens_0:12)_0:4)_0:15)_1:3,N.crassa_0:34)_1	0.034	((0.008000,0.515747),(0.565307,0.576787),(0.501609,0.501609),(0.507968,0.000011),(0.523341,0.601789),(0.019352,0.587388),(0.565384,0.199826),(0.385799,0.632972),(0.117419,0.608444),(0.655267,0.655267),(0.629252,0.282943),(0.500000,0.500000),(0.500000,0.500000),(0.602097,0.750000))	None	None	0.008	0.515747	0.565307	0.576787	0.501609	0.501609	0.507968	1.1e-05	0.523341	0.601789	0.019352	0.587388	0.565384	0.199826	0.385799	0.632972	0.117419	0.608444	0.655267	0.655267	0.629252	0.282943	0.5	0.5	0.5	0.5	0.602097	0.75
OG0011066	(((((((((906-72A_1:0.2,C.ros.YKD0085_1:0.2)_1:0.9,(C.chloroleuca67-1_0:0.02,570-77_0:0.02)_0:1.08)_1:0.1,C.ros.v2_3:1.2)_1:0.3,245-78_0:1.5)_1:1,C.solani_0:2.5)_1:1.8,192-96_0:4.3)_1:22.7,(F.solani_0:18,(F.gram_0:11,F.verticillioides_1:11)_1:7)_1:9)_1:4,(T.atroviride_0:16,(Trichoderma.reesei_2:12,T.virens_1:12)_1:4)_1:15)_1:3,N.crassa_0:34)_1	0.034	((0.507969,0.507969),(0.534409,0.060859),(0.500000,0.500000),(0.504008,0.001063),(0.511882,0.082304),(0.538011,0.128985),(0.565384,0.199826),(0.385799,0.632972),(0.313070,0.608444),(0.225704,0.655267),(0.629252,0.696789),(0.294786,0.567953),(0.089429,0.668060),(0.602097,0.750000))	None	Family Heat shock protein 70 family	0.507969	0.507969	0.534409	0.060859	0.5	0.5	0.504008	0.001063	0.511882	0.082304	0.538011	0.128985	0.565384	0.199826	0.385799	0.632972	0.31307	0.608444	0.225704	0.655267	0.629252	0.696789	0.294786	0.567953	0.089429	0.66806	0.602097	0.75
OG0010134	(((((((((906-72A_1:0.2,C.ros.YKD0085_0:0.2)_1:0.9,(C.chloroleuca67-1_1:0.02,570-77_1:0.02)_1:1.08)_1:0.1,C.ros.v2_3:1.2)_1:0.3,245-78_0:1.5)_1:1,C.solani_1:2.5)_1:1.8,192-96_0:4.3)_1:22.7,(F.solani_1:18,(F.gram_0:11,F.verticillioides_0:11)_0:7)_1:9)_1:4,(T.atroviride_0:16,(Trichoderma.reesei_0:12,T.virens_2:12)_1:4)_1:15)_1:3,N.crassa_0:34)_1	0.034	((0.507969,0.011937),(0.534409,0.540863),(0.500806,0.500806),(0.504008,0.001063),(0.511882,0.082304),(0.538011,0.587388),(0.565384,0.199826),(0.385799,0.632972),(0.719178,0.159355),(0.500000,0.500000),(0.629252,0.696789),(0.294786,0.567953),(0.243514,0.089429),(0.602097,0.750000))	None	None	0.507969	0.011937	0.534409	0.540863	0.500806	0.500806	0.504008	0.001063	0.511882	0.082304	0.538011	0.587388	0.565384	0.199826	0.385799	0.632972	0.719178	0.159355	0.5	0.5	0.629252	0.696789	0.294786	0.567953	0.243514	0.089429	0.602097	0.75
OG0008518	(((((((((906-72A_0:0.2,C.ros.YKD0085_0:0.2)_0:0.9,(C.chloroleuca67-1_1:0.02,570-77_2:0.02)_1:1.08)_1:0.1,C.ros.v2_2:1.2)_1:0.3,245-78_0:1.5)_1:1,C.solani_1:2.5)_1:1.8,192-96_0:4.3)_1:22.7,(F.solani_2:18,(F.gram_0:11,F.verticillioides_1:11)_1:7)_1:9)_1:4,(T.atroviride_1:16,(Trichoderma.reesei_1:12,T.virens_1:12)_1:4)_1:15)_1:3,N.crassa_1:34)_1	0.034	((0.500000,0.500000),(0.051306,0.540863),(0.500806,0.000403),(0.504008,0.023029),(0.511882,0.082304),(0.538011,0.587388),(0.565384,0.199826),(0.385799,0.632972),(0.117419,0.608444),(0.225704,0.655267),(0.629252,0.696789),(0.705540,0.567953),(0.668060,0.668060),(0.602097,0.375000))	None	None	0.5	0.5	0.051306	0.540863	0.500806	0.000403	0.504008	0.023029	0.511882	0.082304	0.538011	0.587388	0.565384	0.199826	0.385799	0.632972	0.117419	0.608444	0.225704	0.655267	0.629252	0.696789	0.70554	0.567953	0.66806	0.66806	0.602097	0.375
OG0015394	(((((((((906-72A_0:0.2,C.ros.YKD0085_2:0.2)_1:0.9,(C.chloroleuca67-1_0:0.02,570-77_0:0.02)_0:1.08)_1:0.1,C.ros.v2_1:1.2)_1:0.3,245-78_0:1.5)_1:1,C.solani_0:2.5)_1:1.8,192-96_0:4.3)_1:22.7,(F.solani_1:18,(F.gram_0:11,F.verticillioides_0:11)_0:7)_1:9)_1:4,(T.atroviride_0:16,(Trichoderma.reesei_0:12,T.virens_0:12)_0:4)_0:15)_1:3,N.crassa_0:34)_1	0.034	((0.011937,0.004000),(0.534409,0.060859),(0.500000,0.500000),(0.504008,0.545092),(0.511882,0.082304),(0.538011,0.128985),(0.565384,0.199826),(0.385799,0.632972),(0.719178,0.159355),(0.500000,0.500000),(0.629252,0.282943),(0.500000,0.500000),(0.500000,0.500000),(0.602097,0.750000))	None	None	0.011937	0.004	0.534409	0.060859	0.5	0.5	0.504008	0.545092	0.511882	0.082304	0.538011	0.128985	0.565384	0.199826	0.385799	0.632972	0.719178	0.159355	0.5	0.5	0.629252	0.282943	0.5	0.5	0.5	0.5	0.602097	0.75
OG0014257	(((((((((906-72A_3:0.2,C.ros.YKD0085_1:0.2)_1:0.9,(C.chloroleuca67-1_0:0.02,570-77_0:0.02)_0:1.08)_1:0.1,C.ros.v2_1:1.2)_1:0.3,245-78_0:1.5)_1:1,C.solani_0:2.5)_1:1.8,192-96_0:4.3)_1:22.7,(F.solani_1:18,(F.gram_0:11,F.verticillioides_0:11)_0:7)_1:9)_1:4,(T.atroviride_0:16,(Trichoderma.reesei_0:12,T.virens_0:12)_0:4)_0:15)_1:3,N.crassa_0:34)_1	0.034	((0.000032,0.507969),(0.534409,0.060859),(0.500000,0.500000),(0.504008,0.545092),(0.511882,0.082304),(0.538011,0.128985),(0.565384,0.199826),(0.385799,0.632972),(0.719178,0.159355),(0.500000,0.500000),(0.629252,0.282943),(0.500000,0.500000),(0.500000,0.500000),(0.602097,0.750000))	None	Family Fungal transcription factor	3.2e-05	0.507969	0.534409	0.060859	0.5	0.5	0.504008	0.545092	0.511882	0.082304	0.538011	0.128985	0.565384	0.199826	0.385799	0.632972	0.719178	0.159355	0.5	0.5	0.629252	0.282943	0.5	0.5	0.5	0.5	0.602097	0.75
OG0016451	(((((((((906-72A_0:0.2,C.ros.YKD0085_0:0.2)_0:0.9,(C.chloroleuca67-1_0:0.02,570-77_1:0.02)_1:1.08)_1:0.1,C.ros.v2_0:1.2)_1:0.3,245-78_0:1.5)_1:1,C.solani_0:2.5)_1:1.8,192-96_0:4.3)_1:22.7,(F.solani_0:18,(F.gram_0:11,F.verticillioides_0:11)_0:7)_0:9)_1:4,(T.atroviride_0:16,(Trichoderma.reesei_0:12,T.virens_0:12)_0:4)_0:15)_1:3,N.crassa_2:34)_1	0.034	((0.500000,0.500000),(0.051306,0.540863),(0.001208,0.500806),(0.504008,0.067105),(0.511882,0.082304),(0.538011,0.128985),(0.565384,0.199826),(0.385799,0.194330),(0.500000,0.500000),(0.500000,0.500000),(0.629252,0.282943),(0.500000,0.500000),(0.500000,0.500000),(0.602097,0.187500))	None	None	0.5	0.5	0.051306	0.540863	0.001208	0.500806	0.504008	0.067105	0.511882	0.082304	0.538011	0.128985	0.565384	0.199826	0.385799	0.19433	0.5	0.5	0.5	0.5	0.629252	0.282943	0.5	0.5	0.5	0.5	0.602097	0.1875
OG0014951	(((((((((906-72A_0:0.2,C.ros.YKD0085_0:0.2)_0:0.9,(C.chloroleuca67-1_0:0.02,570-77_1:0.02)_1:1.08)_1:0.1,C.ros.v2_0:1.2)_1:0.3,245-78_0:1.5)_1:1,C.solani_1:2.5)_1:1.8,192-96_0:4.3)_1:22.7,(F.solani_2:18,(F.gram_1:11,F.verticillioides_0:11)_1:7)_1:9)_1:4,(T.atroviride_0:16,(Trichoderma.reesei_0:12,T.virens_0:12)_0:4)_0:15)_1:3,N.crassa_0:34)_1	0.034	((0.500000,0.500000),(0.051306,0.540863),(0.001208,0.500806),(0.504008,0.067105),(0.511882,0.082304),(0.538011,0.587388),(0.565384,0.199826),(0.385799,0.632972),(0.117419,0.608444),(0.655267,0.225704),(0.629252,0.282943),(0.500000,0.500000),(0.500000,0.500000),(0.602097,0.750000))	None	None	0.5	0.5	0.051306	0.540863	0.001208	0.500806	0.504008	0.067105	0.511882	0.082304	0.538011	0.587388	0.565384	0.199826	0.385799	0.632972	0.117419	0.608444	0.655267	0.225704	0.629252	0.282943	0.5	0.5	0.5	0.5	0.602097	0.75
OG0011461	(((((((((906-72A_1:0.2,C.ros.YKD0085_0:0.2)_1:0.9,(C.chloroleuca67-1_2:0.02,570-77_2:0.02)_2:1.08)_1:0.1,C.ros.v2_0:1.2)_1:0.3,245-78_0:1.5)_1:1,C.solani_0:2.5)_1:1.8,192-96_0:4.3)_1:22.7,(F.solani_0:18,(F.gram_0:11,F.verticillioides_0:11)_0:7)_0:9)_1:4,(T.atroviride_0:16,(Trichoderma.reesei_1:12,T.virens_2:12)_1:4)_1:15)_1:3,N.crassa_0:34)_1	0.034	((0.507969,0.011937),(0.534409,0.020831),(0.501609,0.501609),(0.504008,0.067105),(0.511882,0.082304),(0.538011,0.128985),(0.565384,0.199826),(0.385799,0.194330),(0.500000,0.500000),(0.500000,0.500000),(0.629252,0.696789),(0.294786,0.567953),(0.668060,0.089429),(0.602097,0.750000))	None	None	0.507969	0.011937	0.534409	0.020831	0.501609	0.501609	0.504008	0.067105	0.511882	0.082304	0.538011	0.128985	0.565384	0.199826	0.385799	0.19433	0.5	0.5	0.5	0.5	0.629252	0.696789	0.294786	0.567953	0.66806	0.089429	0.602097	0.75
OG0013729	(((((((((906-72A_1:0.2,C.ros.YKD0085_1:0.2)_1:0.9,(C.chloroleuca67-1_1:0.02,570-77_2:0.02)_1:1.08)_1:0.1,C.ros.v2_0:1.2)_1:0.3,245-78_0:1.5)_1:1,C.solani_0:2.5)_1:1.8,192-96_0:4.3)_1:22.7,(F.solani_0:18,(F.gram_2:11,F.verticillioides_0:11)_1:7)_1:9)_1:4,(T.atroviride_0:16,(Trichoderma.reesei_0:12,T.virens_0:12)_0:4)_0:15)_1:3,N.crassa_0:34)_1	0.034	((0.507969,0.507969),(0.534409,0.540863),(0.500806,0.000403),(0.504008,0.067105),(0.511882,0.082304),(0.538011,0.128985),(0.565384,0.199826),(0.385799,0.632972),(0.313070,0.608444),(0.082388,0.225704),(0.629252,0.282943),(0.500000,0.500000),(0.500000,0.500000),(0.602097,0.750000))	None	None	0.507969	0.507969	0.534409	0.540863	0.500806	0.000403	0.504008	0.067105	0.511882	0.082304	0.538011	0.128985	0.565384	0.199826	0.385799	0.632972	0.31307	0.608444	0.082388	0.225704	0.629252	0.282943	0.5	0.5	0.5	0.5	0.602097	0.75
OG0013390	(((((((((906-72A_0:0.2,C.ros.YKD0085_0:0.2)_0:0.9,(C.chloroleuca67-1_1:0.02,570-77_1:0.02)_1:1.08)_1:0.1,C.ros.v2_0:1.2)_1:0.3,245-78_3:1.5)_1:1,C.solani_0:2.5)_1:1.8,192-96_0:4.3)_1:22.7,(F.solani_0:18,(F.gram_1:11,F.verticillioides_0:11)_1:7)_1:9)_1:4,(T.atroviride_0:16,(Trichoderma.reesei_1:12,T.virens_0:12)_1:4)_1:15)_1:3,N.crassa_0:34)_1	0.034	((0.500000,0.500000),(0.051306,0.540863),(0.500806,0.500806),(0.504008,0.067105),(0.511882,0.001621),(0.538011,0.128985),(0.565384,0.199826),(0.385799,0.632972),(0.313070,0.608444),(0.655267,0.225704),(0.629252,0.696789),(0.294786,0.567953),(0.668060,0.243514),(0.602097,0.750000))	None	None	0.5	0.5	0.051306	0.540863	0.500806	0.500806	0.504008	0.067105	0.511882	0.001621	0.538011	0.128985	0.565384	0.199826	0.385799	0.632972	0.31307	0.608444	0.655267	0.225704	0.629252	0.696789	0.294786	0.567953	0.66806	0.243514	0.602097	0.75
OG0014020	(((((((((906-72A_1:0.2,C.ros.YKD0085_0:0.2)_1:0.9,(C.chloroleuca67-1_1:0.02,570-77_2:0.02)_1:1.08)_1:0.1,C.ros.v2_0:1.2)_1:0.3,245-78_0:1.5)_1:1,C.solani_1:2.5)_1:1.8,192-96_0:4.3)_1:22.7,(F.solani_1:18,(F.gram_0:11,F.verticillioides_0:11)_0:7)_1:9)_1:4,(T.atroviride_0:16,(Trichoderma.reesei_0:12,T.virens_0:12)_0:4)_0:15)_1:3,N.crassa_0:34)_1	0.034	((0.507969,0.011937),(0.534409,0.540863),(0.500806,0.000403),(0.504008,0.067105),(0.511882,0.082304),(0.538011,0.587388),(0.565384,0.199826),(0.385799,0.632972),(0.719178,0.159355),(0.500000,0.500000),(0.629252,0.282943),(0.500000,0.500000),(0.500000,0.500000),(0.602097,0.750000))	None	None	0.507969	0.011937	0.534409	0.540863	0.500806	0.000403	0.504008	0.067105	0.511882	0.082304	0.538011	0.587388	0.565384	0.199826	0.385799	0.632972	0.719178	0.159355	0.5	0.5	0.629252	0.282943	0.5	0.5	0.5	0.5	0.602097	0.75
OG0010441	(((((((((906-72A_0:0.2,C.ros.YKD0085_1:0.2)_1:0.9,(C.chloroleuca67-1_2:0.02,570-77_1:0.02)_1:1.08)_1:0.1,C.ros.v2_0:1.2)_1:0.3,245-78_0:1.5)_1:1,C.solani_1:2.5)_1:1.8,192-96_0:4.3)_1:22.7,(F.solani_1:18,(F.gram_2:11,F.verticillioides_1:11)_1:7)_1:9)_1:4,(T.atroviride_0:16,(Trichoderma.reesei_0:12,T.virens_0:12)_0:4)_0:15)_1:3,N.crassa_0:34)_1	0.034	((0.011937,0.507969),(0.534409,0.540863),(0.000403,0.500806),(0.504008,0.067105),(0.511882,0.082304),(0.538011,0.587388),(0.565384,0.199826),(0.385799,0.632972),(0.719178,0.608444),(0.082388,0.655267),(0.629252,0.282943),(0.500000,0.500000),(0.500000,0.500000),(0.602097,0.750000))	None	None	0.011937	0.507969	0.534409	0.540863	0.000403	0.500806	0.504008	0.067105	0.511882	0.082304	0.538011	0.587388	0.565384	0.199826	0.385799	0.632972	0.719178	0.608444	0.082388	0.655267	0.629252	0.282943	0.5	0.5	0.5	0.5	0.602097	0.75
OG0011570	(((((((((906-72A_0:0.2,C.ros.YKD0085_0:0.2)_0:0.9,(C.chloroleuca67-1_1:0.02,570-77_2:0.02)_1:1.08)_1:0.1,C.ros.v2_0:1.2)_1:0.3,245-78_0:1.5)_1:1,C.solani_1:2.5)_1:1.8,192-96_0:4.3)_1:22.7,(F.solani_1:18,(F.gram_0:11,F.verticillioides_1:11)_1:7)_1:9)_1:4,(T.atroviride_0:16,(Trichoderma.reesei_1:12,T.virens_1:12)_1:4)_1:15)_1:3,N.crassa_0:34)_1	0.034	((0.500000,0.500000),(0.051306,0.540863),(0.500806,0.000403),(0.504008,0.067105),(0.511882,0.082304),(0.538011,0.587388),(0.565384,0.199826),(0.385799,0.632972),(0.719178,0.608444),(0.225704,0.655267),(0.629252,0.696789),(0.294786,0.567953),(0.668060,0.668060),(0.602097,0.750000))	None	None	0.5	0.5	0.051306	0.540863	0.500806	0.000403	0.504008	0.067105	0.511882	0.082304	0.538011	0.587388	0.565384	0.199826	0.385799	0.632972	0.719178	0.608444	0.225704	0.655267	0.629252	0.696789	0.294786	0.567953	0.66806	0.66806	0.602097	0.75
OG0014266	(((((((((906-72A_1:0.2,C.ros.YKD0085_1:0.2)_1:0.9,(C.chloroleuca67-1_0:0.02,570-77_1:0.02)_1:1.08)_1:0.1,C.ros.v2_3:1.2)_1:0.3,245-78_0:1.5)_1:1,C.solani_0:2.5)_1:1.8,192-96_0:4.3)_1:22.7,(F.solani_0:18,(F.gram_0:11,F.verticillioides_0:11)_0:7)_0:9)_1:4,(T.atroviride_0:16,(Trichoderma.reesei_0:12,T.virens_0:12)_0:4)_0:15)_1:3,N.crassa_0:34)_1	0.038	((0.507969,0.507969),(0.534409,0.540863),(0.001208,0.500806),(0.504008,0.001063),(0.511882,0.082304),(0.538011,0.128985),(0.565384,0.199826),(0.385799,0.194330),(0.500000,0.500000),(0.500000,0.500000),(0.629252,0.282943),(0.500000,0.500000),(0.500000,0.500000),(0.602097,0.750000))	integral component of membrane ;transmembrane transport	Family Major facilitator superfamily	0.507969	0.507969	0.534409	0.540863	0.001208	0.500806	0.504008	0.001063	0.511882	0.082304	0.538011	0.128985	0.565384	0.199826	0.385799	0.19433	0.5	0.5	0.5	0.5	0.629252	0.282943	0.5	0.5	0.5	0.5	0.602097	0.75
OG0014177	(((((((((906-72A_1:0.2,C.ros.YKD0085_1:0.2)_1:0.9,(C.chloroleuca67-1_1:0.02,570-77_0:0.02)_1:1.08)_1:0.1,C.ros.v2_3:1.2)_1:0.3,245-78_0:1.5)_1:1,C.solani_0:2.5)_1:1.8,192-96_0:4.3)_1:22.7,(F.solani_0:18,(F.gram_0:11,F.verticillioides_0:11)_0:7)_0:9)_1:4,(T.atroviride_0:16,(Trichoderma.reesei_0:12,T.virens_0:12)_0:4)_0:15)_1:3,N.crassa_0:34)_1	0.038	((0.507969,0.507969),(0.534409,0.540863),(0.500806,0.001208),(0.504008,0.001063),(0.511882,0.082304),(0.538011,0.128985),(0.565384,0.199826),(0.385799,0.194330),(0.500000,0.500000),(0.500000,0.500000),(0.629252,0.282943),(0.500000,0.500000),(0.500000,0.500000),(0.602097,0.750000))	None	Family YjgF/YER057c/UK114 family	0.507969	0.507969	0.534409	0.540863	0.500806	0.001208	0.504008	0.001063	0.511882	0.082304	0.538011	0.128985	0.565384	0.199826	0.385799	0.19433	0.5	0.5	0.5	0.5	0.629252	0.282943	0.5	0.5	0.5	0.5	0.602097	0.75
OG0015918	(((((((((906-72A_0:0.2,C.ros.YKD0085_0:0.2)_0:0.9,(C.chloroleuca67-1_1:0.02,570-77_0:0.02)_1:1.08)_1:0.1,C.ros.v2_2:1.2)_1:0.3,245-78_0:1.5)_1:1,C.solani_0:2.5)_1:1.8,192-96_0:4.3)_1:22.7,(F.solani_0:18,(F.gram_0:11,F.verticillioides_0:11)_0:7)_0:9)_1:4,(T.atroviride_0:16,(Trichoderma.reesei_0:12,T.virens_0:12)_0:4)_0:15)_1:3,N.crassa_0:34)_1	0.038	((0.500000,0.500000),(0.051306,0.540863),(0.500806,0.001208),(0.504008,0.023029),(0.511882,0.082304),(0.538011,0.128985),(0.565384,0.199826),(0.385799,0.194330),(0.500000,0.500000),(0.500000,0.500000),(0.629252,0.282943),(0.500000,0.500000),(0.500000,0.500000),(0.602097,0.750000))	None	None	0.5	0.5	0.051306	0.540863	0.500806	0.001208	0.504008	0.023029	0.511882	0.082304	0.538011	0.128985	0.565384	0.199826	0.385799	0.19433	0.5	0.5	0.5	0.5	0.629252	0.282943	0.5	0.5	0.5	0.5	0.602097	0.75
OG0016211	(((((((((906-72A_0:0.2,C.ros.YKD0085_0:0.2)_0:0.9,(C.chloroleuca67-1_0:0.02,570-77_1:0.02)_1:1.08)_1:0.1,C.ros.v2_2:1.2)_1:0.3,245-78_0:1.5)_1:1,C.solani_0:2.5)_1:1.8,192-96_0:4.3)_1:22.7,(F.solani_0:18,(F.gram_0:11,F.verticillioides_0:11)_0:7)_0:9)_1:4,(T.atroviride_0:16,(Trichoderma.reesei_0:12,T.virens_0:12)_0:4)_0:15)_1:3,N.crassa_0:34)_1	0.038	((0.500000,0.500000),(0.051306,0.540863),(0.001208,0.500806),(0.504008,0.023029),(0.511882,0.082304),(0.538011,0.128985),(0.565384,0.199826),(0.385799,0.194330),(0.500000,0.500000),(0.500000,0.500000),(0.629252,0.282943),(0.500000,0.500000),(0.500000,0.500000),(0.602097,0.750000))	None	None	0.5	0.5	0.051306	0.540863	0.001208	0.500806	0.504008	0.023029	0.511882	0.082304	0.538011	0.128985	0.565384	0.199826	0.385799	0.19433	0.5	0.5	0.5	0.5	0.629252	0.282943	0.5	0.5	0.5	0.5	0.602097	0.75
OG0016115	(((((((((906-72A_0:0.2,C.ros.YKD0085_0:0.2)_0:0.9,(C.chloroleuca67-1_0:0.02,570-77_1:0.02)_1:1.08)_1:0.1,C.ros.v2_2:1.2)_1:0.3,245-78_0:1.5)_1:1,C.solani_0:2.5)_1:1.8,192-96_0:4.3)_1:22.7,(F.solani_0:18,(F.gram_0:11,F.verticillioides_0:11)_0:7)_0:9)_1:4,(T.atroviride_0:16,(Trichoderma.reesei_0:12,T.virens_0:12)_0:4)_0:15)_1:3,N.crassa_0:34)_1	0.038	((0.500000,0.500000),(0.051306,0.540863),(0.001208,0.500806),(0.504008,0.023029),(0.511882,0.082304),(0.538011,0.128985),(0.565384,0.199826),(0.385799,0.194330),(0.500000,0.500000),(0.500000,0.500000),(0.629252,0.282943),(0.500000,0.500000),(0.500000,0.500000),(0.602097,0.750000))	peroxidase activity	Domain Chloroperoxidase	0.5	0.5	0.051306	0.540863	0.001208	0.500806	0.504008	0.023029	0.511882	0.082304	0.538011	0.128985	0.565384	0.199826	0.385799	0.19433	0.5	0.5	0.5	0.5	0.629252	0.282943	0.5	0.5	0.5	0.5	0.602097	0.75
OG0016093	(((((((((906-72A_0:0.2,C.ros.YKD0085_0:0.2)_0:0.9,(C.chloroleuca67-1_0:0.02,570-77_1:0.02)_1:1.08)_1:0.1,C.ros.v2_2:1.2)_1:0.3,245-78_0:1.5)_1:1,C.solani_0:2.5)_1:1.8,192-96_0:4.3)_1:22.7,(F.solani_0:18,(F.gram_0:11,F.verticillioides_0:11)_0:7)_0:9)_1:4,(T.atroviride_0:16,(Trichoderma.reesei_0:12,T.virens_0:12)_0:4)_0:15)_1:3,N.crassa_0:34)_1	0.038	((0.500000,0.500000),(0.051306,0.540863),(0.001208,0.500806),(0.504008,0.023029),(0.511882,0.082304),(0.538011,0.128985),(0.565384,0.199826),(0.385799,0.194330),(0.500000,0.500000),(0.500000,0.500000),(0.629252,0.282943),(0.500000,0.500000),(0.500000,0.500000),(0.602097,0.750000))	None	None	0.5	0.5	0.051306	0.540863	0.001208	0.500806	0.504008	0.023029	0.511882	0.082304	0.538011	0.128985	0.565384	0.199826	0.385799	0.19433	0.5	0.5	0.5	0.5	0.629252	0.282943	0.5	0.5	0.5	0.5	0.602097	0.75
OG0016108	(((((((((906-72A_0:0.2,C.ros.YKD0085_0:0.2)_0:0.9,(C.chloroleuca67-1_0:0.02,570-77_1:0.02)_1:1.08)_1:0.1,C.ros.v2_2:1.2)_1:0.3,245-78_0:1.5)_1:1,C.solani_0:2.5)_1:1.8,192-96_0:4.3)_1:22.7,(F.solani_0:18,(F.gram_0:11,F.verticillioides_0:11)_0:7)_0:9)_1:4,(T.atroviride_0:16,(Trichoderma.reesei_0:12,T.virens_0:12)_0:4)_0:15)_1:3,N.crassa_0:34)_1	0.038	((0.500000,0.500000),(0.051306,0.540863),(0.001208,0.500806),(0.504008,0.023029),(0.511882,0.082304),(0.538011,0.128985),(0.565384,0.199826),(0.385799,0.194330),(0.500000,0.500000),(0.500000,0.500000),(0.629252,0.282943),(0.500000,0.500000),(0.500000,0.500000),(0.602097,0.750000))	None	None	0.5	0.5	0.051306	0.540863	0.001208	0.500806	0.504008	0.023029	0.511882	0.082304	0.538011	0.128985	0.565384	0.199826	0.385799	0.19433	0.5	0.5	0.5	0.5	0.629252	0.282943	0.5	0.5	0.5	0.5	0.602097	0.75
OG0016173	(((((((((906-72A_0:0.2,C.ros.YKD0085_0:0.2)_0:0.9,(C.chloroleuca67-1_0:0.02,570-77_1:0.02)_1:1.08)_1:0.1,C.ros.v2_2:1.2)_1:0.3,245-78_0:1.5)_1:1,C.solani_0:2.5)_1:1.8,192-96_0:4.3)_1:22.7,(F.solani_0:18,(F.gram_0:11,F.verticillioides_0:11)_0:7)_0:9)_1:4,(T.atroviride_0:16,(Trichoderma.reesei_0:12,T.virens_0:12)_0:4)_0:15)_1:3,N.crassa_0:34)_1	0.038	((0.500000,0.500000),(0.051306,0.540863),(0.001208,0.500806),(0.504008,0.023029),(0.511882,0.082304),(0.538011,0.128985),(0.565384,0.199826),(0.385799,0.194330),(0.500000,0.500000),(0.500000,0.500000),(0.629252,0.282943),(0.500000,0.500000),(0.500000,0.500000),(0.602097,0.750000))	None	None	0.5	0.5	0.051306	0.540863	0.001208	0.500806	0.504008	0.023029	0.511882	0.082304	0.538011	0.128985	0.565384	0.199826	0.385799	0.19433	0.5	0.5	0.5	0.5	0.629252	0.282943	0.5	0.5	0.5	0.5	0.602097	0.75
OG0014548	(((((((((906-72A_0:0.2,C.ros.YKD0085_0:0.2)_0:0.9,(C.chloroleuca67-1_1:0.02,570-77_2:0.02)_1:1.08)_1:0.1,C.ros.v2_2:1.2)_1:0.3,245-78_0:1.5)_1:1,C.solani_0:2.5)_1:1.8,192-96_0:4.3)_1:22.7,(F.solani_0:18,(F.gram_0:11,F.verticillioides_0:11)_0:7)_0:9)_1:4,(T.atroviride_0:16,(Trichoderma.reesei_0:12,T.virens_0:12)_0:4)_0:15)_1:3,N.crassa_0:34)_1	0.038	((0.500000,0.500000),(0.051306,0.540863),(0.500806,0.000403),(0.504008,0.023029),(0.511882,0.082304),(0.538011,0.128985),(0.565384,0.199826),(0.385799,0.194330),(0.500000,0.500000),(0.500000,0.500000),(0.629252,0.282943),(0.500000,0.500000),(0.500000,0.500000),(0.602097,0.750000))	None	None	0.5	0.5	0.051306	0.540863	0.500806	0.000403	0.504008	0.023029	0.511882	0.082304	0.538011	0.128985	0.565384	0.199826	0.385799	0.19433	0.5	0.5	0.5	0.5	0.629252	0.282943	0.5	0.5	0.5	0.5	0.602097	0.75
OG0013190	(((((((((906-72A_0:0.2,C.ros.YKD0085_0:0.2)_0:0.9,(C.chloroleuca67-1_0:0.02,570-77_1:0.02)_1:1.08)_1:0.1,C.ros.v2_2:1.2)_1:0.3,245-78_2:1.5)_1:1,C.solani_1:2.5)_1:1.8,192-96_0:4.3)_1:22.7,(F.solani_2:18,(F.gram_0:11,F.verticillioides_0:11)_0:7)_1:9)_1:4,(T.atroviride_0:16,(Trichoderma.reesei_0:12,T.virens_0:12)_0:4)_0:15)_1:3,N.crassa_0:34)_1	0.038	((0.500000,0.500000),(0.051306,0.540863),(0.001208,0.500806),(0.504008,0.023029),(0.511882,0.028426),(0.538011,0.587388),(0.565384,0.199826),(0.385799,0.632972),(0.117419,0.159355),(0.500000,0.500000),(0.629252,0.282943),(0.500000,0.500000),(0.500000,0.500000),(0.602097,0.750000))	integral component of membrane ;transmembrane transporter activity ;transmembrane transport	Family Major facilitator, sugar transporter-like	0.5	0.5	0.051306	0.540863	0.001208	0.500806	0.504008	0.023029	0.511882	0.028426	0.538011	0.587388	0.565384	0.199826	0.385799	0.632972	0.117419	0.159355	0.5	0.5	0.629252	0.282943	0.5	0.5	0.5	0.5	0.602097	0.75
OG0013781	(((((((((906-72A_0:0.2,C.ros.YKD0085_0:0.2)_0:0.9,(C.chloroleuca67-1_0:0.02,570-77_0:0.02)_0:1.08)_0:0.1,C.ros.v2_1:1.2)_1:0.3,245-78_0:1.5)_1:1,C.solani_0:2.5)_1:1.8,192-96_0:4.3)_1:22.7,(F.solani_3:18,(F.gram_0:11,F.verticillioides_0:11)_0:7)_1:9)_1:4,(T.atroviride_0:16,(Trichoderma.reesei_0:12,T.virens_3:12)_1:4)_1:15)_1:3,N.crassa_0:34)_1	0.038	((0.500000,0.500000),(0.500000,0.500000),(0.500000,0.500000),(0.006008,0.545092),(0.511882,0.082304),(0.538011,0.128985),(0.565384,0.199826),(0.385799,0.632972),(0.029422,0.159355),(0.500000,0.500000),(0.629252,0.696789),(0.294786,0.567953),(0.243514,0.016563),(0.602097,0.750000))	None	None	0.5	0.5	0.5	0.5	0.5	0.5	0.006008	0.545092	0.511882	0.082304	0.538011	0.128985	0.565384	0.199826	0.385799	0.632972	0.029422	0.159355	0.5	0.5	0.629252	0.696789	0.294786	0.567953	0.243514	0.016563	0.602097	0.75
OG0010811	(((((((((906-72A_1:0.2,C.ros.YKD0085_0:0.2)_1:0.9,(C.chloroleuca67-1_1:0.02,570-77_0:0.02)_1:1.08)_1:0.1,C.ros.v2_1:1.2)_1:0.3,245-78_0:1.5)_1:1,C.solani_2:2.5)_1:1.8,192-96_0:4.3)_1:22.7,(F.solani_1:18,(F.gram_0:11,F.verticillioides_0:11)_0:7)_1:9)_1:4,(T.atroviride_1:16,(Trichoderma.reesei_1:12,T.virens_1:12)_1:4)_1:15)_1:3,N.crassa_0:34)_1	0.038	((0.507969,0.011937),(0.534409,0.540863),(0.500806,0.001208),(0.504008,0.545092),(0.511882,0.082304),(0.538011,0.045407),(0.565384,0.199826),(0.385799,0.632972),(0.719178,0.159355),(0.500000,0.500000),(0.629252,0.696789),(0.705540,0.567953),(0.668060,0.668060),(0.602097,0.750000))	integral component of membrane ;transmembrane transport	Family Major facilitator superfamily	0.507969	0.011937	0.534409	0.540863	0.500806	0.001208	0.504008	0.545092	0.511882	0.082304	0.538011	0.045407	0.565384	0.199826	0.385799	0.632972	0.719178	0.159355	0.5	0.5	0.629252	0.696789	0.70554	0.567953	0.66806	0.66806	0.602097	0.75
OG0016455	(((((((((906-72A_1:0.2,C.ros.YKD0085_0:0.2)_1:0.9,(C.chloroleuca67-1_0:0.02,570-77_0:0.02)_0:1.08)_1:0.1,C.ros.v2_0:1.2)_1:0.3,245-78_0:1.5)_1:1,C.solani_0:2.5)_1:1.8,192-96_0:4.3)_1:22.7,(F.solani_2:18,(F.gram_0:11,F.verticillioides_0:11)_0:7)_1:9)_1:4,(T.atroviride_0:16,(Trichoderma.reesei_0:12,T.virens_0:12)_0:4)_0:15)_1:3,N.crassa_0:34)_1	0.038	((0.507969,0.011937),(0.534409,0.060859),(0.500000,0.500000),(0.504008,0.067105),(0.511882,0.082304),(0.538011,0.128985),(0.565384,0.199826),(0.385799,0.632972),(0.117419,0.159355),(0.500000,0.500000),(0.629252,0.282943),(0.500000,0.500000),(0.500000,0.500000),(0.602097,0.750000))	nucleus ;zinc ion binding ;DNA binding ;transcription, DNA-templated	Domain Transcription factor domain, fungi	0.507969	0.011937	0.534409	0.060859	0.5	0.5	0.504008	0.067105	0.511882	0.082304	0.538011	0.128985	0.565384	0.199826	0.385799	0.632972	0.117419	0.159355	0.5	0.5	0.629252	0.282943	0.5	0.5	0.5	0.5	0.602097	0.75
OG0016489	(((((((((906-72A_0:0.2,C.ros.YKD0085_1:0.2)_1:0.9,(C.chloroleuca67-1_0:0.02,570-77_0:0.02)_0:1.08)_1:0.1,C.ros.v2_0:1.2)_1:0.3,245-78_0:1.5)_1:1,C.solani_0:2.5)_1:1.8,192-96_0:4.3)_1:22.7,(F.solani_2:18,(F.gram_0:11,F.verticillioides_0:11)_0:7)_1:9)_1:4,(T.atroviride_0:16,(Trichoderma.reesei_0:12,T.virens_0:12)_0:4)_0:15)_1:3,N.crassa_0:34)_1	0.038	((0.011937,0.507969),(0.534409,0.060859),(0.500000,0.500000),(0.504008,0.067105),(0.511882,0.082304),(0.538011,0.128985),(0.565384,0.199826),(0.385799,0.632972),(0.117419,0.159355),(0.500000,0.500000),(0.629252,0.282943),(0.500000,0.500000),(0.500000,0.500000),(0.602097,0.750000))	None	None	0.011937	0.507969	0.534409	0.060859	0.5	0.5	0.504008	0.067105	0.511882	0.082304	0.538011	0.128985	0.565384	0.199826	0.385799	0.632972	0.117419	0.159355	0.5	0.5	0.629252	0.282943	0.5	0.5	0.5	0.5	0.602097	0.75
OG0015580	(((((((((906-72A_0:0.2,C.ros.YKD0085_1:0.2)_1:0.9,(C.chloroleuca67-1_0:0.02,570-77_0:0.02)_0:1.08)_1:0.1,C.ros.v2_0:1.2)_1:0.3,245-78_0:1.5)_1:1,C.solani_0:2.5)_1:1.8,192-96_0:4.3)_1:22.7,(F.solani_2:18,(F.gram_0:11,F.verticillioides_1:11)_1:7)_1:9)_1:4,(T.atroviride_0:16,(Trichoderma.reesei_0:12,T.virens_0:12)_0:4)_0:15)_1:3,N.crassa_0:34)_1	0.038	((0.011937,0.507969),(0.534409,0.060859),(0.500000,0.500000),(0.504008,0.067105),(0.511882,0.082304),(0.538011,0.128985),(0.565384,0.199826),(0.385799,0.632972),(0.117419,0.608444),(0.225704,0.655267),(0.629252,0.282943),(0.500000,0.500000),(0.500000,0.500000),(0.602097,0.750000))	None	None	0.011937	0.507969	0.534409	0.060859	0.5	0.5	0.504008	0.067105	0.511882	0.082304	0.538011	0.128985	0.565384	0.199826	0.385799	0.632972	0.117419	0.608444	0.225704	0.655267	0.629252	0.282943	0.5	0.5	0.5	0.5	0.602097	0.75
OG0014595	(((((((((906-72A_0:0.2,C.ros.YKD0085_0:0.2)_0:0.9,(C.chloroleuca67-1_2:0.02,570-77_1:0.02)_1:1.08)_1:0.1,C.ros.v2_0:1.2)_1:0.3,245-78_0:1.5)_1:1,C.solani_1:2.5)_1:1.8,192-96_0:4.3)_1:22.7,(F.solani_0:18,(F.gram_0:11,F.verticillioides_1:11)_1:7)_1:9)_1:4,(T.atroviride_0:16,(Trichoderma.reesei_0:12,T.virens_0:12)_0:4)_0:15)_1:3,N.crassa_0:34)_1	0.038	((0.500000,0.500000),(0.051306,0.540863),(0.000403,0.500806),(0.504008,0.067105),(0.511882,0.082304),(0.538011,0.587388),(0.565384,0.199826),(0.385799,0.632972),(0.313070,0.608444),(0.225704,0.655267),(0.629252,0.282943),(0.500000,0.500000),(0.500000,0.500000),(0.602097,0.750000))	None	None	0.5	0.5	0.051306	0.540863	0.000403	0.500806	0.504008	0.067105	0.511882	0.082304	0.538011	0.587388	0.565384	0.199826	0.385799	0.632972	0.31307	0.608444	0.225704	0.655267	0.629252	0.282943	0.5	0.5	0.5	0.5	0.602097	0.75
OG0014326	(((((((((906-72A_0:0.2,C.ros.YKD0085_0:0.2)_0:0.9,(C.chloroleuca67-1_0:0.02,570-77_1:0.02)_1:1.08)_1:0.1,C.ros.v2_1:1.2)_1:0.3,245-78_0:1.5)_1:1,C.solani_2:2.5)_1:1.8,192-96_0:4.3)_1:22.7,(F.solani_0:18,(F.gram_0:11,F.verticillioides_0:11)_0:7)_0:9)_1:4,(T.atroviride_0:16,(Trichoderma.reesei_1:12,T.virens_0:12)_1:4)_1:15)_1:3,N.crassa_1:34)_1	0.039	((0.500000,0.500000),(0.051306,0.540863),(0.001208,0.500806),(0.504008,0.545092),(0.511882,0.082304),(0.538011,0.045407),(0.565384,0.199826),(0.385799,0.194330),(0.500000,0.500000),(0.500000,0.500000),(0.629252,0.696789),(0.294786,0.567953),(0.668060,0.243514),(0.602097,0.375000))	None	Domain Ankyrin repeat-containing domain	0.5	0.5	0.051306	0.540863	0.001208	0.500806	0.504008	0.545092	0.511882	0.082304	0.538011	0.045407	0.565384	0.199826	0.385799	0.19433	0.5	0.5	0.5	0.5	0.629252	0.696789	0.294786	0.567953	0.66806	0.243514	0.602097	0.375
OG0014215	(((((((((906-72A_1:0.2,C.ros.YKD0085_0:0.2)_1:0.9,(C.chloroleuca67-1_1:0.02,570-77_2:0.02)_1:1.08)_1:0.1,C.ros.v2_1:1.2)_1:0.3,245-78_0:1.5)_1:1,C.solani_0:2.5)_1:1.8,192-96_0:4.3)_1:22.7,(F.solani_1:18,(F.gram_0:11,F.verticillioides_0:11)_0:7)_1:9)_1:4,(T.atroviride_0:16,(Trichoderma.reesei_0:12,T.virens_0:12)_0:4)_0:15)_1:3,N.crassa_0:34)_1	0.039	((0.507969,0.011937),(0.534409,0.540863),(0.500806,0.000403),(0.504008,0.545092),(0.511882,0.082304),(0.538011,0.128985),(0.565384,0.199826),(0.385799,0.632972),(0.719178,0.159355),(0.500000,0.500000),(0.629252,0.282943),(0.500000,0.500000),(0.500000,0.500000),(0.602097,0.750000))	None	None	0.507969	0.011937	0.534409	0.540863	0.500806	0.000403	0.504008	0.545092	0.511882	0.082304	0.538011	0.128985	0.565384	0.199826	0.385799	0.632972	0.719178	0.159355	0.5	0.5	0.629252	0.282943	0.5	0.5	0.5	0.5	0.602097	0.75
OG0011418	(((((((((906-72A_2:0.2,C.ros.YKD0085_1:0.2)_1:0.9,(C.chloroleuca67-1_1:0.02,570-77_2:0.02)_1:1.08)_1:0.1,C.ros.v2_1:1.2)_1:0.3,245-78_0:1.5)_1:1,C.solani_0:2.5)_1:1.8,192-96_0:4.3)_1:22.7,(F.solani_1:18,(F.gram_0:11,F.verticillioides_0:11)_0:7)_1:9)_1:4,(T.atroviride_0:16,(Trichoderma.reesei_0:12,T.virens_0:12)_0:4)_0:15)_1:3,N.crassa_0:34)_1	0.039	((0.004000,0.507969),(0.534409,0.540863),(0.500806,0.000403),(0.504008,0.545092),(0.511882,0.082304),(0.538011,0.128985),(0.565384,0.199826),(0.385799,0.632972),(0.719178,0.159355),(0.500000,0.500000),(0.629252,0.282943),(0.500000,0.500000),(0.500000,0.500000),(0.602097,0.750000))	None	None	0.004	0.507969	0.534409	0.540863	0.500806	0.000403	0.504008	0.545092	0.511882	0.082304	0.538011	0.128985	0.565384	0.199826	0.385799	0.632972	0.719178	0.159355	0.5	0.5	0.629252	0.282943	0.5	0.5	0.5	0.5	0.602097	0.75
OG0016381	(((((((((906-72A_2:0.2,C.ros.YKD0085_0:0.2)_1:0.9,(C.chloroleuca67-1_0:0.02,570-77_0:0.02)_0:1.08)_1:0.1,C.ros.v2_0:1.2)_1:0.3,245-78_1:1.5)_1:1,C.solani_0:2.5)_1:1.8,192-96_0:4.3)_1:22.7,(F.solani_0:18,(F.gram_0:11,F.verticillioides_0:11)_0:7)_0:9)_1:4,(T.atroviride_0:16,(Trichoderma.reesei_0:12,T.virens_0:12)_0:4)_0:15)_1:3,N.crassa_0:34)_1	0.039	((0.004000,0.011937),(0.534409,0.060859),(0.500000,0.500000),(0.504008,0.067105),(0.511882,0.555412),(0.538011,0.128985),(0.565384,0.199826),(0.385799,0.194330),(0.500000,0.500000),(0.500000,0.500000),(0.629252,0.282943),(0.500000,0.500000),(0.500000,0.500000),(0.602097,0.750000))	None	None	0.004	0.011937	0.534409	0.060859	0.5	0.5	0.504008	0.067105	0.511882	0.555412	0.538011	0.128985	0.565384	0.199826	0.385799	0.19433	0.5	0.5	0.5	0.5	0.629252	0.282943	0.5	0.5	0.5	0.5	0.602097	0.75
OG0014961	(((((((((906-72A_1:0.2,C.ros.YKD0085_2:0.2)_1:0.9,(C.chloroleuca67-1_0:0.02,570-77_0:0.02)_0:1.08)_1:0.1,C.ros.v2_0:1.2)_1:0.3,245-78_0:1.5)_1:1,C.solani_0:2.5)_1:1.8,192-96_0:4.3)_1:22.7,(F.solani_2:18,(F.gram_0:11,F.verticillioides_0:11)_0:7)_1:9)_1:4,(T.atroviride_0:16,(Trichoderma.reesei_0:12,T.virens_0:12)_0:4)_0:15)_1:3,N.crassa_0:34)_1	0.039	((0.507969,0.004000),(0.534409,0.060859),(0.500000,0.500000),(0.504008,0.067105),(0.511882,0.082304),(0.538011,0.128985),(0.565384,0.199826),(0.385799,0.632972),(0.117419,0.159355),(0.500000,0.500000),(0.629252,0.282943),(0.500000,0.500000),(0.500000,0.500000),(0.602097,0.750000))	membrane	Domain ABC-2 type transporter	0.507969	0.004	0.534409	0.060859	0.5	0.5	0.504008	0.067105	0.511882	0.082304	0.538011	0.128985	0.565384	0.199826	0.385799	0.632972	0.117419	0.159355	0.5	0.5	0.629252	0.282943	0.5	0.5	0.5	0.5	0.602097	0.75
OG0015570	(((((((((906-72A_2:0.2,C.ros.YKD0085_1:0.2)_1:0.9,(C.chloroleuca67-1_0:0.02,570-77_0:0.02)_0:1.08)_1:0.1,C.ros.v2_0:1.2)_1:0.3,245-78_0:1.5)_1:1,C.solani_0:2.5)_1:1.8,192-96_0:4.3)_1:22.7,(F.solani_0:18,(F.gram_0:11,F.verticillioides_1:11)_1:7)_1:9)_1:4,(T.atroviride_0:16,(Trichoderma.reesei_0:12,T.virens_0:12)_0:4)_0:15)_1:3,N.crassa_0:34)_1	0.039	((0.004000,0.507969),(0.534409,0.060859),(0.500000,0.500000),(0.504008,0.067105),(0.511882,0.082304),(0.538011,0.128985),(0.565384,0.199826),(0.385799,0.632972),(0.313070,0.608444),(0.225704,0.655267),(0.629252,0.282943),(0.500000,0.500000),(0.500000,0.500000),(0.602097,0.750000))	None	None	0.004	0.507969	0.534409	0.060859	0.5	0.5	0.504008	0.067105	0.511882	0.082304	0.538011	0.128985	0.565384	0.199826	0.385799	0.632972	0.31307	0.608444	0.225704	0.655267	0.629252	0.282943	0.5	0.5	0.5	0.5	0.602097	0.75
OG0014677	(((((((((906-72A_0:0.2,C.ros.YKD0085_0:0.2)_0:0.9,(C.chloroleuca67-1_2:0.02,570-77_1:0.02)_1:1.08)_1:0.1,C.ros.v2_0:1.2)_1:0.3,245-78_1:1.5)_1:1,C.solani_0:2.5)_1:1.8,192-96_0:4.3)_1:22.7,(F.solani_0:18,(F.gram_0:11,F.verticillioides_1:11)_1:7)_1:9)_1:4,(T.atroviride_0:16,(Trichoderma.reesei_0:12,T.virens_0:12)_0:4)_0:15)_1:3,N.crassa_0:34)_1	0.04	((0.500000,0.500000),(0.051306,0.540863),(0.000403,0.500806),(0.504008,0.067105),(0.511882,0.555412),(0.538011,0.128985),(0.565384,0.199826),(0.385799,0.632972),(0.313070,0.608444),(0.225704,0.655267),(0.629252,0.282943),(0.500000,0.500000),(0.500000,0.500000),(0.602097,0.750000))	None	None	0.5	0.5	0.051306	0.540863	0.000403	0.500806	0.504008	0.067105	0.511882	0.555412	0.538011	0.128985	0.565384	0.199826	0.385799	0.632972	0.31307	0.608444	0.225704	0.655267	0.629252	0.282943	0.5	0.5	0.5	0.5	0.602097	0.75
OG0013394	(((((((((906-72A_2:0.2,C.ros.YKD0085_0:0.2)_1:0.9,(C.chloroleuca67-1_1:0.02,570-77_1:0.02)_1:1.08)_1:0.1,C.ros.v2_0:1.2)_1:0.3,245-78_2:1.5)_1:1,C.solani_0:2.5)_1:1.8,192-96_0:4.3)_1:22.7,(F.solani_0:18,(F.gram_0:11,F.verticillioides_0:11)_0:7)_0:9)_1:4,(T.atroviride_0:16,(Trichoderma.reesei_0:12,T.virens_0:12)_0:4)_0:15)_1:3,N.crassa_1:34)_1	0.041	((0.004000,0.011937),(0.534409,0.540863),(0.500806,0.500806),(0.504008,0.067105),(0.511882,0.028426),(0.538011,0.128985),(0.565384,0.199826),(0.385799,0.194330),(0.500000,0.500000),(0.500000,0.500000),(0.629252,0.282943),(0.500000,0.500000),(0.500000,0.500000),(0.602097,0.375000))	None	None	0.004	0.011937	0.534409	0.540863	0.500806	0.500806	0.504008	0.067105	0.511882	0.028426	0.538011	0.128985	0.565384	0.199826	0.385799	0.19433	0.5	0.5	0.5	0.5	0.629252	0.282943	0.5	0.5	0.5	0.5	0.602097	0.375
OG0010149	(((((((((906-72A_1:0.2,C.ros.YKD0085_1:0.2)_1:0.9,(C.chloroleuca67-1_2:0.02,570-77_1:0.02)_1:1.08)_1:0.1,C.ros.v2_2:1.2)_1:0.3,245-78_0:1.5)_1:1,C.solani_1:2.5)_1:1.8,192-96_0:4.3)_1:22.7,(F.solani_0:18,(F.gram_1:11,F.verticillioides_0:11)_1:7)_1:9)_1:4,(T.atroviride_0:16,(Trichoderma.reesei_0:12,T.virens_1:12)_1:4)_1:15)_1:3,N.crassa_0:34)_1	0.042	((0.507969,0.507969),(0.534409,0.540863),(0.000403,0.500806),(0.504008,0.023029),(0.511882,0.082304),(0.538011,0.587388),(0.565384,0.199826),(0.385799,0.632972),(0.313070,0.608444),(0.655267,0.225704),(0.629252,0.696789),(0.294786,0.567953),(0.243514,0.668060),(0.602097,0.750000))	None	None	0.507969	0.507969	0.534409	0.540863	0.000403	0.500806	0.504008	0.023029	0.511882	0.082304	0.538011	0.587388	0.565384	0.199826	0.385799	0.632972	0.31307	0.608444	0.655267	0.225704	0.629252	0.696789	0.294786	0.567953	0.243514	0.66806	0.602097	0.75
OG0002343	(((((((((906-72A_1:0.2,C.ros.YKD0085_1:0.2)_1:0.9,(C.chloroleuca67-1_1:0.02,570-77_3:0.02)_1:1.08)_1:0.1,C.ros.v2_2:1.2)_1:0.3,245-78_1:1.5)_1:1,C.solani_1:2.5)_1:1.8,192-96_0:4.3)_1:22.7,(F.solani_1:18,(F.gram_1:11,F.verticillioides_1:11)_1:7)_1:9)_1:4,(T.atroviride_1:16,(Trichoderma.reesei_1:12,T.virens_2:12)_1:4)_1:15)_1:3,N.crassa_0:34)_1	0.043	((0.507969,0.507969),(0.534409,0.540863),(0.500806,0.000000),(0.504008,0.023029),(0.511882,0.555412),(0.538011,0.587388),(0.565384,0.199826),(0.385799,0.632972),(0.719178,0.608444),(0.655267,0.655267),(0.629252,0.696789),(0.705540,0.567953),(0.668060,0.089429),(0.602097,0.750000))	transporter activity ;membrane ;transport	Family Major intrinsic protein	0.507969	0.507969	0.534409	0.540863	0.500806	0	0.504008	0.023029	0.511882	0.555412	0.538011	0.587388	0.565384	0.199826	0.385799	0.632972	0.719178	0.608444	0.655267	0.655267	0.629252	0.696789	0.70554	0.567953	0.66806	0.089429	0.602097	0.75
OG0014959	(((((((((906-72A_1:0.2,C.ros.YKD0085_0:0.2)_1:0.9,(C.chloroleuca67-1_0:0.02,570-77_0:0.02)_0:1.08)_1:0.1,C.ros.v2_0:1.2)_1:0.3,245-78_0:1.5)_1:1,C.solani_0:2.5)_1:1.8,192-96_0:4.3)_1:22.7,(F.solani_0:18,(F.gram_0:11,F.verticillioides_0:11)_0:7)_0:9)_1:4,(T.atroviride_1:16,(Trichoderma.reesei_2:12,T.virens_1:12)_1:4)_1:15)_1:3,N.crassa_0:34)_1	0.045	((0.507969,0.011937),(0.534409,0.060859),(0.500000,0.500000),(0.504008,0.067105),(0.511882,0.082304),(0.538011,0.128985),(0.565384,0.199826),(0.385799,0.194330),(0.500000,0.500000),(0.500000,0.500000),(0.629252,0.696789),(0.705540,0.567953),(0.089429,0.668060),(0.602097,0.750000))	None	None	0.507969	0.011937	0.534409	0.060859	0.5	0.5	0.504008	0.067105	0.511882	0.082304	0.538011	0.128985	0.565384	0.199826	0.385799	0.19433	0.5	0.5	0.5	0.5	0.629252	0.696789	0.70554	0.567953	0.089429	0.66806	0.602097	0.75
OG0014957	(((((((((906-72A_1:0.2,C.ros.YKD0085_0:0.2)_1:0.9,(C.chloroleuca67-1_0:0.02,570-77_0:0.02)_0:1.08)_1:0.1,C.ros.v2_0:1.2)_1:0.3,245-78_0:1.5)_1:1,C.solani_0:2.5)_1:1.8,192-96_0:4.3)_1:22.7,(F.solani_0:18,(F.gram_0:11,F.verticillioides_0:11)_0:7)_0:9)_1:4,(T.atroviride_1:16,(Trichoderma.reesei_1:12,T.virens_2:12)_1:4)_1:15)_1:3,N.crassa_0:34)_1	0.045	((0.507969,0.011937),(0.534409,0.060859),(0.500000,0.500000),(0.504008,0.067105),(0.511882,0.082304),(0.538011,0.128985),(0.565384,0.199826),(0.385799,0.194330),(0.500000,0.500000),(0.500000,0.500000),(0.629252,0.696789),(0.705540,0.567953),(0.668060,0.089429),(0.602097,0.750000))	None	None	0.507969	0.011937	0.534409	0.060859	0.5	0.5	0.504008	0.067105	0.511882	0.082304	0.538011	0.128985	0.565384	0.199826	0.385799	0.19433	0.5	0.5	0.5	0.5	0.629252	0.696789	0.70554	0.567953	0.66806	0.089429	0.602097	0.75
OG0013834	(((((((((906-72A_1:0.2,C.ros.YKD0085_0:0.2)_1:0.9,(C.chloroleuca67-1_0:0.02,570-77_0:0.02)_0:1.08)_1:0.1,C.ros.v2_0:1.2)_1:0.3,245-78_0:1.5)_1:1,C.solani_1:2.5)_1:1.8,192-96_0:4.3)_1:22.7,(F.solani_1:18,(F.gram_2:11,F.verticillioides_1:11)_1:7)_1:9)_1:4,(T.atroviride_0:16,(Trichoderma.reesei_1:12,T.virens_0:12)_1:4)_1:15)_1:3,N.crassa_0:34)_1	0.045	((0.507969,0.011937),(0.534409,0.060859),(0.500000,0.500000),(0.504008,0.067105),(0.511882,0.082304),(0.538011,0.587388),(0.565384,0.199826),(0.385799,0.632972),(0.719178,0.608444),(0.082388,0.655267),(0.629252,0.696789),(0.294786,0.567953),(0.668060,0.243514),(0.602097,0.750000))	None	None	0.507969	0.011937	0.534409	0.060859	0.5	0.5	0.504008	0.067105	0.511882	0.082304	0.538011	0.587388	0.565384	0.199826	0.385799	0.632972	0.719178	0.608444	0.082388	0.655267	0.629252	0.696789	0.294786	0.567953	0.66806	0.243514	0.602097	0.75
OG0004037	(((((((((906-72A_2:0.2,C.ros.YKD0085_1:0.2)_1:0.9,(C.chloroleuca67-1_1:0.02,570-77_2:0.02)_1:1.08)_1:0.1,C.ros.v2_1:1.2)_1:0.3,245-78_1:1.5)_1:1,C.solani_0:2.5)_1:1.8,192-96_0:4.3)_1:22.7,(F.solani_1:18,(F.gram_1:11,F.verticillioides_1:11)_1:7)_1:9)_1:4,(T.atroviride_1:16,(Trichoderma.reesei_0:12,T.virens_3:12)_1:4)_1:15)_1:3,N.crassa_0:34)_1	0.046	((0.004000,0.507969),(0.534409,0.540863),(0.500806,0.000403),(0.504008,0.545092),(0.511882,0.555412),(0.538011,0.128985),(0.565384,0.199826),(0.385799,0.632972),(0.719178,0.608444),(0.655267,0.655267),(0.629252,0.696789),(0.705540,0.567953),(0.243514,0.016563),(0.602097,0.750000))	None	None	0.004	0.507969	0.534409	0.540863	0.500806	0.000403	0.504008	0.545092	0.511882	0.555412	0.538011	0.128985	0.565384	0.199826	0.385799	0.632972	0.719178	0.608444	0.655267	0.655267	0.629252	0.696789	0.70554	0.567953	0.243514	0.016563	0.602097	0.75
OG0008909	(((((((((906-72A_2:0.2,C.ros.YKD0085_1:0.2)_1:0.9,(C.chloroleuca67-1_1:0.02,570-77_1:0.02)_1:1.08)_1:0.1,C.ros.v2_1:1.2)_1:0.3,245-78_0:1.5)_1:1,C.solani_0:2.5)_1:1.8,192-96_0:4.3)_1:22.7,(F.solani_4:18,(F.gram_0:11,F.verticillioides_0:11)_0:7)_1:9)_1:4,(T.atroviride_0:16,(Trichoderma.reesei_0:12,T.virens_2:12)_1:4)_1:15)_1:3,N.crassa_0:34)_1	0.047	((0.004000,0.507969),(0.534409,0.540863),(0.500806,0.500806),(0.504008,0.545092),(0.511882,0.082304),(0.538011,0.128985),(0.565384,0.199826),(0.385799,0.632972),(0.007372,0.159355),(0.500000,0.500000),(0.629252,0.696789),(0.294786,0.567953),(0.243514,0.089429),(0.602097,0.750000))	None	None	0.004	0.507969	0.534409	0.540863	0.500806	0.500806	0.504008	0.545092	0.511882	0.082304	0.538011	0.128985	0.565384	0.199826	0.385799	0.632972	0.007372	0.159355	0.5	0.5	0.629252	0.696789	0.294786	0.567953	0.243514	0.089429	0.602097	0.75
OG0013374	(((((((((906-72A_0:0.2,C.ros.YKD0085_1:0.2)_1:0.9,(C.chloroleuca67-1_2:0.02,570-77_1:0.02)_1:1.08)_1:0.1,C.ros.v2_0:1.2)_1:0.3,245-78_1:1.5)_1:1,C.solani_2:2.5)_1:1.8,192-96_0:4.3)_1:22.7,(F.solani_0:18,(F.gram_0:11,F.verticillioides_0:11)_0:7)_0:9)_1:4,(T.atroviride_0:16,(Trichoderma.reesei_0:12,T.virens_0:12)_0:4)_0:15)_1:3,N.crassa_0:34)_1	0.047	((0.011937,0.507969),(0.534409,0.540863),(0.000403,0.500806),(0.504008,0.067105),(0.511882,0.555412),(0.538011,0.045407),(0.565384,0.199826),(0.385799,0.194330),(0.500000,0.500000),(0.500000,0.500000),(0.629252,0.282943),(0.500000,0.500000),(0.500000,0.500000),(0.602097,0.750000))	None	None	0.011937	0.507969	0.534409	0.540863	0.000403	0.500806	0.504008	0.067105	0.511882	0.555412	0.538011	0.045407	0.565384	0.199826	0.385799	0.19433	0.5	0.5	0.5	0.5	0.629252	0.282943	0.5	0.5	0.5	0.5	0.602097	0.75
OG0013341	(((((((((906-72A_1:0.2,C.ros.YKD0085_1:0.2)_1:0.9,(C.chloroleuca67-1_1:0.02,570-77_2:0.02)_1:1.08)_1:0.1,C.ros.v2_0:1.2)_1:0.3,245-78_0:1.5)_1:1,C.solani_0:2.5)_1:1.8,192-96_0:4.3)_1:22.7,(F.solani_2:18,(F.gram_0:11,F.verticillioides_0:11)_0:7)_1:9)_1:4,(T.atroviride_0:16,(Trichoderma.reesei_0:12,T.virens_0:12)_0:4)_0:15)_1:3,N.crassa_0:34)_1	0.047	((0.507969,0.507969),(0.534409,0.540863),(0.500806,0.000403),(0.504008,0.067105),(0.511882,0.082304),(0.538011,0.128985),(0.565384,0.199826),(0.385799,0.632972),(0.117419,0.159355),(0.500000,0.500000),(0.629252,0.282943),(0.500000,0.500000),(0.500000,0.500000),(0.602097,0.750000))	None	Family Fungal transcription factor	0.507969	0.507969	0.534409	0.540863	0.500806	0.000403	0.504008	0.067105	0.511882	0.082304	0.538011	0.128985	0.565384	0.199826	0.385799	0.632972	0.117419	0.159355	0.5	0.5	0.629252	0.282943	0.5	0.5	0.5	0.5	0.602097	0.75
OG0013401	(((((((((906-72A_0:0.2,C.ros.YKD0085_0:0.2)_0:0.9,(C.chloroleuca67-1_1:0.02,570-77_1:0.02)_1:1.08)_1:0.1,C.ros.v2_3:1.2)_1:0.3,245-78_0:1.5)_1:1,C.solani_0:2.5)_1:1.8,192-96_0:4.3)_1:22.7,(F.solani_1:18,(F.gram_0:11,F.verticillioides_0:11)_0:7)_1:9)_1:4,(T.atroviride_0:16,(Trichoderma.reesei_0:12,T.virens_1:12)_1:4)_1:15)_1:3,N.crassa_0:34)_1	0.048	((0.500000,0.500000),(0.051306,0.540863),(0.500806,0.500806),(0.504008,0.001063),(0.511882,0.082304),(0.538011,0.128985),(0.565384,0.199826),(0.385799,0.632972),(0.719178,0.159355),(0.500000,0.500000),(0.629252,0.696789),(0.294786,0.567953),(0.243514,0.668060),(0.602097,0.750000))	protein phosphorylation ;ATP binding ;protein binding ;protein kinase activity	Domain Forkhead-associated (FHA) domain;Domain Protein kinase domain	0.5	0.5	0.051306	0.540863	0.500806	0.500806	0.504008	0.001063	0.511882	0.082304	0.538011	0.128985	0.565384	0.199826	0.385799	0.632972	0.719178	0.159355	0.5	0.5	0.629252	0.696789	0.294786	0.567953	0.243514	0.66806	0.602097	0.75
OG0014810	(((((((((906-72A_0:0.2,C.ros.YKD0085_1:0.2)_1:0.9,(C.chloroleuca67-1_0:0.02,570-77_0:0.02)_0:1.08)_1:0.1,C.ros.v2_2:1.2)_1:0.3,245-78_0:1.5)_1:1,C.solani_0:2.5)_1:1.8,192-96_0:4.3)_1:22.7,(F.solani_0:18,(F.gram_0:11,F.verticillioides_0:11)_0:7)_0:9)_1:4,(T.atroviride_0:16,(Trichoderma.reesei_1:12,T.virens_1:12)_1:4)_1:15)_1:3,N.crassa_0:34)_1	0.048	((0.011937,0.507969),(0.534409,0.060859),(0.500000,0.500000),(0.504008,0.023029),(0.511882,0.082304),(0.538011,0.128985),(0.565384,0.199826),(0.385799,0.194330),(0.500000,0.500000),(0.500000,0.500000),(0.629252,0.696789),(0.294786,0.567953),(0.668060,0.668060),(0.602097,0.750000))	None	Domain Alpha crystallin/Hsp20 domain	0.011937	0.507969	0.534409	0.060859	0.5	0.5	0.504008	0.023029	0.511882	0.082304	0.538011	0.128985	0.565384	0.199826	0.385799	0.19433	0.5	0.5	0.5	0.5	0.629252	0.696789	0.294786	0.567953	0.66806	0.66806	0.602097	0.75
OG0000466	(((((((((906-72A_2:0.2,C.ros.YKD0085_2:0.2)_2:0.9,(C.chloroleuca67-1_3:0.02,570-77_6:0.02)_3:1.08)_3:0.1,C.ros.v2_8:1.2)_3:0.3,245-78_3:1.5)_3:1,C.solani_3:2.5)_3:1.8,192-96_4:4.3)_3:22.7,(F.solani_1:18,(F.gram_1:11,F.verticillioides_1:11)_1:7)_1:9)_1:4,(T.atroviride_0:16,(Trichoderma.reesei_0:12,T.virens_1:12)_1:4)_1:15)_1:3,N.crassa_0:34)_1	0	((0.515747,0.515747),(0.140574,0.608434),(0.502411,0.000000),(0.511881,0.000002),(0.534396,0.640762),(0.601733,0.701791),(0.661211,0.213195),(0.088117,0.632972),(0.719178,0.608444),(0.655267,0.655267),(0.629252,0.696789),(0.294786,0.567953),(0.243514,0.668060),(0.602097,0.750000))	None	None	0.515747	0.515747	0.140574	0.608434	0.502411	0	0.511881	2e-06	0.534396	0.640762	0.601733	0.701791	0.661211	0.213195	0.088117	0.632972	0.719178	0.608444	0.655267	0.655267	0.629252	0.696789	0.294786	0.567953	0.243514	0.66806	0.602097	0.75
OG0000860	(((((((((906-72A_4:0.2,C.ros.YKD0085_3:0.2)_3:0.9,(C.chloroleuca67-1_1:0.02,570-77_2:0.02)_2:1.08)_3:0.1,C.ros.v2_6:1.2)_3:0.3,245-78_2:1.5)_3:1,C.solani_1:2.5)_3:1.8,192-96_4:4.3)_3:22.7,(F.solani_3:18,(F.gram_0:11,F.verticillioides_1:11)_1:7)_1:9)_1:4,(T.atroviride_0:16,(Trichoderma.reesei_0:12,T.virens_0:12)_0:4)_0:15)_1:3,N.crassa_0:34)_1	0	((0.011999,0.523341),(0.593093,0.163980),(0.002414,0.501609),(0.511881,0.000525),(0.534396,0.213631),(0.601733,0.016220),(0.661211,0.213195),(0.088117,0.632972),(0.029422,0.608444),(0.225704,0.655267),(0.629252,0.282943),(0.500000,0.500000),(0.500000,0.500000),(0.602097,0.750000))	None	Domain Carboxymuconolactone decarboxylase-like	0.011999	0.523341	0.593093	0.16398	0.002414	0.501609	0.511881	0.000525	0.534396	0.213631	0.601733	0.01622	0.661211	0.213195	0.088117	0.632972	0.029422	0.608444	0.225704	0.655267	0.629252	0.282943	0.5	0.5	0.5	0.5	0.602097	0.75
OG0000250	(((((((((906-72A_6:0.2,C.ros.YKD0085_4:0.2)_4:0.9,(C.chloroleuca67-1_1:0.02,570-77_1:0.02)_1:1.08)_3:0.1,C.ros.v2_5:1.2)_3:0.3,245-78_2:1.5)_3:1,C.solani_1:2.5)_3:1.8,192-96_4:4.3)_3:22.7,(F.solani_3:18,(F.gram_0:11,F.verticillioides_1:11)_1:7)_2:9)_2:4,(T.atroviride_1:16,(Trichoderma.reesei_6:12,T.virens_8:12)_5:4)_3:15)_2:3,N.crassa_0:34)_2	0	((0.000684,0.530754),(0.052378,0.003074),(0.500806,0.500806),(0.511881,0.011548),(0.534396,0.213631),(0.601733,0.016220),(0.661211,0.213195),(0.246995,0.715523),(0.244689,0.275890),(0.225704,0.655267),(0.710786,0.216566),(0.182980,0.025462),(0.384002,0.069992),(0.674078,0.625000))	None	Family Amidase	0.000684	0.530754	0.052378	0.003074	0.500806	0.500806	0.511881	0.011548	0.534396	0.213631	0.601733	0.01622	0.661211	0.213195	0.246995	0.715523	0.244689	0.27589	0.225704	0.655267	0.710786	0.216566	0.18298	0.025462	0.384002	0.069992	0.674078	0.625
OG0000706	(((((((((906-72A_1:0.2,C.ros.YKD0085_1:0.2)_1:0.9,(C.chloroleuca67-1_2:0.02,570-77_3:0.02)_3:1.08)_3:0.1,C.ros.v2_5:1.2)_3:0.3,245-78_4:1.5)_3:1,C.solani_2:2.5)_3:1.8,192-96_4:4.3)_3:22.7,(F.solani_5:18,(F.gram_1:11,F.verticillioides_1:11)_1:7)_1:9)_1:4,(T.atroviride_0:16,(Trichoderma.reesei_0:12,T.virens_0:12)_0:4)_0:15)_1:3,N.crassa_0:34)_1	0.005	((0.507969,0.507969),(0.002123,0.608434),(0.003617,0.502411),(0.511881,0.011548),(0.534396,0.084930),(0.601733,0.309082),(0.661211,0.213195),(0.088117,0.632972),(0.001847,0.608444),(0.655267,0.655267),(0.629252,0.282943),(0.500000,0.500000),(0.500000,0.500000),(0.602097,0.750000))	None	Domain Carboxylesterase, type B	0.507969	0.507969	0.002123	0.608434	0.003617	0.502411	0.511881	0.011548	0.534396	0.08493	0.601733	0.309082	0.661211	0.213195	0.088117	0.632972	0.001847	0.608444	0.655267	0.655267	0.629252	0.282943	0.5	0.5	0.5	0.5	0.602097	0.75
OG0000215	(((((((((906-72A_4:0.2,C.ros.YKD0085_5:0.2)_4:0.9,(C.chloroleuca67-1_2:0.02,570-77_1:0.02)_2:1.08)_3:0.1,C.ros.v2_3:1.2)_3:0.3,245-78_4:1.5)_3:1,C.solani_3:2.5)_3:1.8,192-96_4:4.3)_3:22.7,(F.solani_5:18,(F.gram_4:11,F.verticillioides_8:11)_5:7)_4:9)_3:4,(T.atroviride_0:16,(Trichoderma.reesei_1:12,T.virens_1:12)_1:4)_1:15)_2:3,N.crassa_0:34)_2	0.006	((0.530754,0.015995),(0.052378,0.163980),(0.501609,0.002414),(0.511881,0.618146),(0.534396,0.084930),(0.601733,0.701791),(0.661211,0.213195),(0.535086,0.207039),(0.417608,0.217871),(0.576502,0.057880),(0.137231,0.438689),(0.294786,0.567953),(0.668060,0.668060),(0.674078,0.625000))	None	None	0.530754	0.015995	0.052378	0.16398	0.501609	0.002414	0.511881	0.618146	0.534396	0.08493	0.601733	0.701791	0.661211	0.213195	0.535086	0.207039	0.417608	0.217871	0.576502	0.05788	0.137231	0.438689	0.294786	0.567953	0.66806	0.66806	0.674078	0.625
OG0000287	(((((((((906-72A_2:0.2,C.ros.YKD0085_2:0.2)_2:0.9,(C.chloroleuca67-1_3:0.02,570-77_3:0.02)_3:1.08)_3:0.1,C.ros.v2_2:1.2)_3:0.3,245-78_7:1.5)_3:1,C.solani_2:2.5)_3:1.8,192-96_4:4.3)_3:22.7,(F.solani_7:18,(F.gram_1:11,F.verticillioides_5:11)_3:7)_3:9)_2:4,(T.atroviride_1:16,(Trichoderma.reesei_1:12,T.virens_1:12)_1:4)_1:15)_2:3,N.crassa_0:34)_2	0.009	((0.515747,0.515747),(0.140574,0.608434),(0.502411,0.502411),(0.511881,0.178847),(0.534396,0.000066),(0.601733,0.309082),(0.661211,0.213195),(0.246995,0.141434),(0.012013,0.735308),(0.057244,0.117702),(0.710786,0.438689),(0.705540,0.567953),(0.668060,0.668060),(0.674078,0.625000))	nucleus ;zinc ion binding ;transcription, DNA-templated ;DNA binding ;regulation of transcription, DNA-templated ;RNA polymerase II transcription factor activity, sequence-specific DNA binding	Domain Transcription factor domain, fungi;Domain Zn(2)-C6 fungal-type DNA-binding domain	0.515747	0.515747	0.140574	0.608434	0.502411	0.502411	0.511881	0.178847	0.534396	6.6e-05	0.601733	0.309082	0.661211	0.213195	0.246995	0.141434	0.012013	0.735308	0.057244	0.117702	0.710786	0.438689	0.70554	0.567953	0.66806	0.66806	0.674078	0.625
OG0000270	(((((((((906-72A_3:0.2,C.ros.YKD0085_3:0.2)_3:0.9,(C.chloroleuca67-1_5:0.02,570-77_3:0.02)_3:1.08)_3:0.1,C.ros.v2_4:1.2)_3:0.3,245-78_3:1.5)_3:1,C.solani_2:2.5)_3:1.8,192-96_4:4.3)_3:22.7,(F.solani_1:18,(F.gram_1:11,F.verticillioides_0:11)_1:7)_1:9)_2:4,(T.atroviride_2:16,(Trichoderma.reesei_5:12,T.virens_5:12)_4:4)_3:15)_2:3,N.crassa_0:34)_2	0.011	((0.523341,0.523341),(0.593093,0.608434),(0.000004,0.502411),(0.511881,0.068893),(0.534396,0.640762),(0.601733,0.309082),(0.661211,0.213195),(0.246995,0.325907),(0.719178,0.608444),(0.655267,0.225704),(0.710786,0.216566),(0.545885,0.104515),(0.329490,0.329490),(0.674078,0.625000))	coenzyme binding ;cellular metabolic process ;catalytic activity	Domain NAD-dependent epimerase/dehydratase	0.523341	0.523341	0.593093	0.608434	4e-06	0.502411	0.511881	0.068893	0.534396	0.640762	0.601733	0.309082	0.661211	0.213195	0.246995	0.325907	0.719178	0.608444	0.655267	0.225704	0.710786	0.216566	0.545885	0.104515	0.32949	0.32949	0.674078	0.625
OG0000280	(((((((((906-72A_4:0.2,C.ros.YKD0085_6:0.2)_4:0.9,(C.chloroleuca67-1_5:0.02,570-77_4:0.02)_4:1.08)_4:0.1,C.ros.v2_4:1.2)_4:0.3,245-78_3:1.5)_3:1,C.solani_2:2.5)_3:1.8,192-96_4:4.3)_3:22.7,(F.solani_4:18,(F.gram_1:11,F.verticillioides_1:11)_1:7)_1:9)_1:4,(T.atroviride_1:16,(Trichoderma.reesei_1:12,T.virens_1:12)_1:4)_1:15)_1:3,N.crassa_0:34)_1	0.019	((0.530754,0.000684),(0.618114,0.636370),(0.001612,0.503210),(0.515747,0.647741),(0.017923,0.640762),(0.601733,0.309082),(0.661211,0.213195),(0.088117,0.632972),(0.007372,0.608444),(0.655267,0.655267),(0.629252,0.696789),(0.705540,0.567953),(0.668060,0.668060),(0.602097,0.750000))	flavin adenine dinucleotide binding ;oxidoreductase activity, acting on CH-OH group of donors ;oxidation-reduction process	Domain Glucose-methanol-choline oxidoreductase, N-terminal;Domain Glucose-methanol-choline oxidoreductase, C-terminal	0.530754	0.000684	0.618114	0.63637	0.001612	0.50321	0.515747	0.647741	0.017923	0.640762	0.601733	0.309082	0.661211	0.213195	0.088117	0.632972	0.007372	0.608444	0.655267	0.655267	0.629252	0.696789	0.70554	0.567953	0.66806	0.66806	0.602097	0.75
OG0000681	(((((((((906-72A_2:0.2,C.ros.YKD0085_1:0.2)_2:0.9,(C.chloroleuca67-1_1:0.02,570-77_2:0.02)_2:1.08)_2:0.1,C.ros.v2_2:1.2)_2:0.3,245-78_4:1.5)_3:1,C.solani_3:2.5)_3:1.8,192-96_4:4.3)_3:22.7,(F.solani_2:18,(F.gram_4:11,F.verticillioides_3:11)_3:7)_2:9)_2:4,(T.atroviride_1:16,(Trichoderma.reesei_0:12,T.virens_1:12)_1:4)_1:15)_2:3,N.crassa_0:34)_2	0.022	((0.515747,0.023621),(0.565307,0.576787),(0.002414,0.501609),(0.507968,0.584179),(0.051702,0.084930),(0.601733,0.701791),(0.661211,0.213195),(0.246995,0.715523),(0.807015,0.114025),(0.242391,0.794220),(0.710786,0.438689),(0.705540,0.567953),(0.243514,0.668060),(0.674078,0.625000))	None	None	0.515747	0.023621	0.565307	0.576787	0.002414	0.501609	0.507968	0.584179	0.051702	0.08493	0.601733	0.701791	0.661211	0.213195	0.246995	0.715523	0.807015	0.114025	0.242391	0.79422	0.710786	0.438689	0.70554	0.567953	0.243514	0.66806	0.674078	0.625
OG0000618	(((((((((906-72A_3:0.2,C.ros.YKD0085_3:0.2)_3:0.9,(C.chloroleuca67-1_2:0.02,570-77_1:0.02)_2:1.08)_3:0.1,C.ros.v2_5:1.2)_3:0.3,245-78_4:1.5)_3:1,C.solani_3:2.5)_3:1.8,192-96_4:4.3)_3:22.7,(F.solani_1:18,(F.gram_0:11,F.verticillioides_1:11)_1:7)_1:9)_1:4,(T.atroviride_1:16,(Trichoderma.reesei_1:12,T.virens_2:12)_1:4)_1:15)_1:3,N.crassa_0:34)_1	0.042	((0.523341,0.523341),(0.593093,0.163980),(0.501609,0.002414),(0.511881,0.011548),(0.534396,0.084930),(0.601733,0.701791),(0.661211,0.213195),(0.088117,0.632972),(0.719178,0.608444),(0.225704,0.655267),(0.629252,0.696789),(0.705540,0.567953),(0.668060,0.089429),(0.602097,0.750000))	integral component of membrane ;transmembrane transport	Family Major facilitator superfamily	0.523341	0.523341	0.593093	0.16398	0.501609	0.002414	0.511881	0.011548	0.534396	0.08493	0.601733	0.701791	0.661211	0.213195	0.088117	0.632972	0.719178	0.608444	0.225704	0.655267	0.629252	0.696789	0.70554	0.567953	0.66806	0.089429	0.602097	0.75
OG0000012	(((((((((906-72A_9:0.2,C.ros.YKD0085_10:0.2)_10:0.9,(C.chloroleuca67-1_9:0.02,570-77_10:0.02)_10:1.08)_11:0.1,C.ros.v2_12:1.2)_11:0.3,245-78_11:1.5)_11:1,C.solani_12:2.5)_11:1.8,192-96_13:4.3)_11:22.7,(F.solani_18:18,(F.gram_4:11,F.verticillioides_8:11)_7:7)_8:9)_7:4,(T.atroviride_2:16,(Trichoderma.reesei_3:12,T.virens_3:12)_3:4)_3:15)_5:3,N.crassa_2:34)_5	0.002	((0.108725,0.571712),(0.375343,0.416923),(0.011965,0.507968),(0.541547,0.230016),(0.610026,0.802680),(0.751601,0.386437),(0.823288,0.242138),(0.162685,0.395098),(0.000654,0.584284),(0.060520,0.441319),(0.086999,0.283833),(0.545885,0.666265),(0.807174,0.807174),(0.791627,0.544922))	None	Family Cytochrome P450	0.108725	0.571712	0.375343	0.416923	0.011965	0.507968	0.541547	0.230016	0.610026	0.80268	0.751601	0.386437	0.823288	0.242138	0.162685	0.395098	0.000654	0.584284	0.06052	0.441319	0.086999	0.283833	0.545885	0.666265	0.807174	0.807174	0.791627	0.544922
OG0000028	(((((((((906-72A_11:0.2,C.ros.YKD0085_10:0.2)_11:0.9,(C.chloroleuca67-1_12:0.02,570-77_11:0.02)_11:1.08)_11:0.1,C.ros.v2_9:1.2)_11:0.3,245-78_11:1.5)_11:1,C.solani_14:2.5)_11:1.8,192-96_13:4.3)_11:22.7,(F.solani_0:18,(F.gram_0:11,F.verticillioides_0:11)_0:7)_0:9)_1:4,(T.atroviride_0:16,(Trichoderma.reesei_0:12,T.virens_0:12)_0:4)_0:15)_1:3,N.crassa_0:34)_1	0.009	((0.577991,0.118399),(0.737723,0.761660),(0.004432,0.508755),(0.541547,0.047726),(0.610026,0.802680),(0.751601,0.070544),(0.823288,0.242138),(0.000240,0.194330),(0.500000,0.500000),(0.500000,0.500000),(0.629252,0.282943),(0.500000,0.500000),(0.500000,0.500000),(0.602097,0.750000))	None	Family Protein of unknown function DUF3433	0.577991	0.118399	0.737723	0.76166	0.004432	0.508755	0.541547	0.047726	0.610026	0.80268	0.751601	0.070544	0.823288	0.242138	0.00024	0.19433	0.5	0.5	0.5	0.5	0.629252	0.282943	0.5	0.5	0.5	0.5	0.602097	0.75
OG0000809	(((((((((906-72A_1:0.2,C.ros.YKD0085_1:0.2)_1:0.9,(C.chloroleuca67-1_1:0.02,570-77_2:0.02)_2:1.08)_2:0.1,C.ros.v2_2:1.2)_2:0.3,245-78_2:1.5)_2:1,C.solani_6:2.5)_4:1.8,192-96_5:4.3)_4:22.7,(F.solani_3:18,(F.gram_0:11,F.verticillioides_1:11)_1:7)_1:9)_1:4,(T.atroviride_0:16,(Trichoderma.reesei_0:12,T.virens_3:12)_1:4)_1:15)_1:3,N.crassa_0:34)_1	0.002	((0.507969,0.507969),(0.098003,0.576787),(0.002414,0.501609),(0.507968,0.584179),(0.523341,0.601789),(0.004985,0.066062),(0.696372,0.272190),(0.042112,0.632972),(0.029422,0.608444),(0.225704,0.655267),(0.629252,0.696789),(0.294786,0.567953),(0.243514,0.016563),(0.602097,0.750000))	None	None	0.507969	0.507969	0.098003	0.576787	0.002414	0.501609	0.507968	0.584179	0.523341	0.601789	0.004985	0.066062	0.696372	0.27219	0.042112	0.632972	0.029422	0.608444	0.225704	0.655267	0.629252	0.696789	0.294786	0.567953	0.243514	0.016563	0.602097	0.75
OG0000305	(((((((((906-72A_3:0.2,C.ros.YKD0085_2:0.2)_3:0.9,(C.chloroleuca67-1_4:0.02,570-77_5:0.02)_4:1.08)_4:0.1,C.ros.v2_4:1.2)_4:0.3,245-78_4:1.5)_4:1,C.solani_5:2.5)_4:1.8,192-96_5:4.3)_4:22.7,(F.solani_3:18,(F.gram_0:11,F.verticillioides_1:11)_1:7)_1:9)_1:4,(T.atroviride_1:16,(Trichoderma.reesei_2:12,T.virens_1:12)_1:4)_1:15)_1:3,N.crassa_0:34)_1	0.04	((0.523341,0.035060),(0.179449,0.636370),(0.503210,0.001612),(0.515747,0.647741),(0.545061,0.673649),(0.628440,0.176482),(0.696372,0.272190),(0.042112,0.632972),(0.029422,0.608444),(0.225704,0.655267),(0.629252,0.696789),(0.705540,0.567953),(0.089429,0.668060),(0.602097,0.750000))	None	None	0.523341	0.03506	0.179449	0.63637	0.50321	0.001612	0.515747	0.647741	0.545061	0.673649	0.62844	0.176482	0.696372	0.27219	0.042112	0.632972	0.029422	0.608444	0.225704	0.655267	0.629252	0.696789	0.70554	0.567953	0.089429	0.66806	0.602097	0.75
OG0000006	(((((((((906-72A_16:0.2,C.ros.YKD0085_16:0.2)_16:0.9,(C.chloroleuca67-1_17:0.02,570-77_15:0.02)_16:1.08)_16:0.1,C.ros.v2_17:1.2)_16:0.3,245-78_19:1.5)_16:1,C.solani_8:2.5)_14:1.8,192-96_16:4.3)_14:22.7,(F.solani_4:18,(F.gram_6:11,F.verticillioides_5:11)_5:7)_5:9)_6:4,(T.atroviride_5:16,(Trichoderma.reesei_7:12,T.virens_9:12)_7:4)_7:15)_6:3,N.crassa_2:34)_6	0.001	((0.607278,0.607278),(0.786120,0.808007),(0.006446,0.019023),(0.558700,0.307389),(0.647663,0.055776),(0.109762,0.000726),(0.847357,0.299400),(0.021972,0.574739),(0.665191,0.800390),(0.359618,0.848682),(0.843293,0.479588),(0.381446,0.774900),(0.883157,0.198990),(0.813076,0.394043))	None	Family Cytochrome P450	0.607278	0.607278	0.78612	0.808007	0.006446	0.019023	0.5587	0.307389	0.647663	0.055776	0.109762	0.000726	0.847357	0.2994	0.021972	0.574739	0.665191	0.80039	0.359618	0.848682	0.843293	0.479588	0.381446	0.7749	0.883157	0.19899	0.813076	0.394043
OG0000359	(((((((((906-72A_5:0.2,C.ros.YKD0085_4:0.2)_4:0.9,(C.chloroleuca67-1_5:0.02,570-77_3:0.02)_4:1.08)_4:0.1,C.ros.v2_3:1.2)_4:0.3,245-78_3:1.5)_4:1,C.solani_9:2.5)_5:1.8,192-96_6:4.3)_5:22.7,(F.solani_0:18,(F.gram_0:11,F.verticillioides_0:11)_0:7)_0:9)_1:4,(T.atroviride_0:16,(Trichoderma.reesei_0:12,T.virens_0:12)_0:4)_0:15)_1:3,N.crassa_0:34)_1	0	((0.015995,0.530754),(0.618114,0.636370),(0.001612,0.004817),(0.515747,0.225471),(0.545061,0.266220),(0.233216,0.001656),(0.725328,0.322926),(0.020126,0.194330),(0.500000,0.500000),(0.500000,0.500000),(0.629252,0.282943),(0.500000,0.500000),(0.500000,0.500000),(0.602097,0.750000))	None	None	0.015995	0.530754	0.618114	0.63637	0.001612	0.004817	0.515747	0.225471	0.545061	0.26622	0.233216	0.001656	0.725328	0.322926	0.020126	0.19433	0.5	0.5	0.5	0.5	0.629252	0.282943	0.5	0.5	0.5	0.5	0.602097	0.75
OG0000046	(((((((((906-72A_5:0.2,C.ros.YKD0085_5:0.2)_5:0.9,(C.chloroleuca67-1_5:0.02,570-77_5:0.02)_5:1.08)_5:0.1,C.ros.v2_6:1.2)_5:0.3,245-78_8:1.5)_5:1,C.solani_3:2.5)_5:1.8,192-96_6:4.3)_5:22.7,(F.solani_15:18,(F.gram_2:11,F.verticillioides_6:11)_5:7)_6:9)_5:4,(T.atroviride_4:16,(Trichoderma.reesei_5:12,T.virens_5:12)_5:4)_5:15)_5:3,N.crassa_0:34)_5	0.011	((0.537993,0.537993),(0.640680,0.661085),(0.504008,0.504008),(0.519567,0.113208),(0.555353,0.003821),(0.652269,0.042759),(0.725328,0.322926),(0.652539,0.314939),(0.000605,0.522818),(0.029795,0.359618),(0.824970,0.875873),(0.648836,0.731000),(0.858200,0.858200),(0.791627,0.105408))	metabolic process ;oxidoreductase activity	N/A	0.537993	0.537993	0.64068	0.661085	0.504008	0.504008	0.519567	0.113208	0.555353	0.003821	0.652269	0.042759	0.725328	0.322926	0.652539	0.314939	0.000605	0.522818	0.029795	0.359618	0.82497	0.875873	0.648836	0.731	0.8582	0.8582	0.791627	0.105408
OG0001021	(((((((((906-72A_2:0.2,C.ros.YKD0085_1:0.2)_2:0.9,(C.chloroleuca67-1_2:0.02,570-77_5:0.02)_2:1.08)_2:0.1,C.ros.v2_5:1.2)_2:0.3,245-78_1:1.5)_2:1,C.solani_3:2.5)_2:1.8,192-96_1:4.3)_2:22.7,(F.solani_1:18,(F.gram_0:11,F.verticillioides_0:11)_0:7)_1:9)_1:4,(T.atroviride_1:16,(Trichoderma.reesei_1:12,T.virens_2:12)_1:4)_1:15)_1:3,N.crassa_0:34)_1	0	((0.515747,0.023621),(0.565307,0.576787),(0.501609,0.000000),(0.507968,0.000183),(0.523341,0.152862),(0.571744,0.091011),(0.618237,0.333460),(0.184379,0.632972),(0.719178,0.159355),(0.500000,0.500000),(0.629252,0.696789),(0.705540,0.567953),(0.668060,0.089429),(0.602097,0.750000))	integral component of membrane	Family AdipoR/Haemolysin-III-related	0.515747	0.023621	0.565307	0.576787	0.501609	0	0.507968	0.000183	0.523341	0.152862	0.571744	0.091011	0.618237	0.33346	0.184379	0.632972	0.719178	0.159355	0.5	0.5	0.629252	0.696789	0.70554	0.567953	0.66806	0.089429	0.602097	0.75
OG0000896	(((((((((906-72A_2:0.2,C.ros.YKD0085_1:0.2)_2:0.9,(C.chloroleuca67-1_1:0.02,570-77_4:0.02)_2:1.08)_2:0.1,C.ros.v2_5:1.2)_2:0.3,245-78_1:1.5)_2:1,C.solani_3:2.5)_2:1.8,192-96_1:4.3)_2:22.7,(F.solani_1:18,(F.gram_1:11,F.verticillioides_2:11)_1:7)_1:9)_1:4,(T.atroviride_1:16,(Trichoderma.reesei_2:12,T.virens_1:12)_1:4)_1:15)_1:3,N.crassa_0:34)_1	0	((0.515747,0.023621),(0.565307,0.576787),(0.002414,0.000002),(0.507968,0.000183),(0.523341,0.152862),(0.571744,0.091011),(0.618237,0.333460),(0.184379,0.632972),(0.719178,0.608444),(0.655267,0.082388),(0.629252,0.696789),(0.705540,0.567953),(0.089429,0.668060),(0.602097,0.750000))	None	None	0.515747	0.023621	0.565307	0.576787	0.002414	2e-06	0.507968	0.000183	0.523341	0.152862	0.571744	0.091011	0.618237	0.33346	0.184379	0.632972	0.719178	0.608444	0.655267	0.082388	0.629252	0.696789	0.70554	0.567953	0.089429	0.66806	0.602097	0.75
OG0000856	(((((((((906-72A_3:0.2,C.ros.YKD0085_3:0.2)_3:0.9,(C.chloroleuca67-1_1:0.02,570-77_4:0.02)_3:1.08)_3:0.1,C.ros.v2_5:1.2)_3:0.3,245-78_1:1.5)_2:1,C.solani_2:2.5)_2:1.8,192-96_1:4.3)_2:22.7,(F.solani_1:18,(F.gram_1:11,F.verticillioides_1:11)_1:7)_1:9)_1:4,(T.atroviride_1:16,(Trichoderma.reesei_1:12,T.virens_1:12)_1:4)_1:15)_1:3,N.crassa_1:34)_1	0	((0.523341,0.523341),(0.593093,0.608434),(0.000001,0.001209),(0.511881,0.011548),(0.011951,0.152862),(0.571744,0.652581),(0.618237,0.333460),(0.184379,0.632972),(0.719178,0.608444),(0.655267,0.655267),(0.629252,0.696789),(0.705540,0.567953),(0.668060,0.668060),(0.602097,0.375000))	None	None	0.523341	0.523341	0.593093	0.608434	1e-06	0.001209	0.511881	0.011548	0.011951	0.152862	0.571744	0.652581	0.618237	0.33346	0.184379	0.632972	0.719178	0.608444	0.655267	0.655267	0.629252	0.696789	0.70554	0.567953	0.66806	0.66806	0.602097	0.375
OG0001545	(((((((((906-72A_3:0.2,C.ros.YKD0085_1:0.2)_2:0.9,(C.chloroleuca67-1_1:0.02,570-77_3:0.02)_2:1.08)_2:0.1,C.ros.v2_3:1.2)_2:0.3,245-78_1:1.5)_2:1,C.solani_3:2.5)_2:1.8,192-96_1:4.3)_2:22.7,(F.solani_0:18,(F.gram_0:11,F.verticillioides_0:11)_0:7)_0:9)_1:4,(T.atroviride_2:16,(Trichoderma.reesei_1:12,T.virens_1:12)_1:4)_1:15)_1:3,N.crassa_1:34)_1	0	((0.008000,0.023621),(0.565307,0.576787),(0.002414,0.000806),(0.507968,0.046072),(0.523341,0.152862),(0.571744,0.091011),(0.618237,0.333460),(0.184379,0.194330),(0.500000,0.500000),(0.500000,0.500000),(0.629252,0.696789),(0.110003,0.567953),(0.668060,0.668060),(0.602097,0.375000))	None	None	0.008	0.023621	0.565307	0.576787	0.002414	0.000806	0.507968	0.046072	0.523341	0.152862	0.571744	0.091011	0.618237	0.33346	0.184379	0.19433	0.5	0.5	0.5	0.5	0.629252	0.696789	0.110003	0.567953	0.66806	0.66806	0.602097	0.375
OG0000994	(((((((((906-72A_2:0.2,C.ros.YKD0085_1:0.2)_2:0.9,(C.chloroleuca67-1_1:0.02,570-77_4:0.02)_2:1.08)_2:0.1,C.ros.v2_1:1.2)_2:0.3,245-78_2:1.5)_2:1,C.solani_3:2.5)_2:1.8,192-96_1:4.3)_2:22.7,(F.solani_3:18,(F.gram_1:11,F.verticillioides_1:11)_1:7)_1:9)_1:4,(T.atroviride_1:16,(Trichoderma.reesei_1:12,T.virens_2:12)_1:4)_1:15)_1:3,N.crassa_1:34)_1	0	((0.515747,0.023621),(0.565307,0.576787),(0.002414,0.000002),(0.507968,0.126363),(0.523341,0.601789),(0.571744,0.091011),(0.618237,0.333460),(0.184379,0.632972),(0.029422,0.608444),(0.655267,0.655267),(0.629252,0.696789),(0.705540,0.567953),(0.668060,0.089429),(0.602097,0.375000))	chromate transport ;chromate transmembrane transporter activity	Family Chromate transporter	0.515747	0.023621	0.565307	0.576787	0.002414	2e-06	0.507968	0.126363	0.523341	0.601789	0.571744	0.091011	0.618237	0.33346	0.184379	0.632972	0.029422	0.608444	0.655267	0.655267	0.629252	0.696789	0.70554	0.567953	0.66806	0.089429	0.602097	0.375
OG0000768	(((((((((906-72A_3:0.2,C.ros.YKD0085_1:0.2)_2:0.9,(C.chloroleuca67-1_2:0.02,570-77_4:0.02)_2:1.08)_2:0.1,C.ros.v2_2:1.2)_2:0.3,245-78_4:1.5)_2:1,C.solani_2:2.5)_2:1.8,192-96_1:4.3)_2:22.7,(F.solani_2:18,(F.gram_2:11,F.verticillioides_1:11)_2:7)_2:9)_2:4,(T.atroviride_1:16,(Trichoderma.reesei_1:12,T.virens_1:12)_1:4)_1:15)_2:3,N.crassa_1:34)_2	0.001	((0.008000,0.023621),(0.565307,0.576787),(0.501609,0.000002),(0.507968,0.584179),(0.523341,0.007754),(0.571744,0.652581),(0.618237,0.333460),(0.411660,0.715523),(0.807015,0.682999),(0.742472,0.367970),(0.710786,0.438689),(0.705540,0.567953),(0.668060,0.668060),(0.674078,0.875000))	amino acid transmembrane transport ;membrane ;amino acid transmembrane transporter activity	Family Amino acid/polyamine transporter I	0.008	0.023621	0.565307	0.576787	0.501609	2e-06	0.507968	0.584179	0.523341	0.007754	0.571744	0.652581	0.618237	0.33346	0.41166	0.715523	0.807015	0.682999	0.742472	0.36797	0.710786	0.438689	0.70554	0.567953	0.66806	0.66806	0.674078	0.875
OG0001815	(((((((((906-72A_1:0.2,C.ros.YKD0085_1:0.2)_1:0.9,(C.chloroleuca67-1_2:0.02,570-77_5:0.02)_2:1.08)_2:0.1,C.ros.v2_2:1.2)_2:0.3,245-78_2:1.5)_2:1,C.solani_2:2.5)_2:1.8,192-96_1:4.3)_2:22.7,(F.solani_1:18,(F.gram_1:11,F.verticillioides_1:11)_1:7)_1:9)_1:4,(T.atroviride_0:16,(Trichoderma.reesei_0:12,T.virens_0:12)_0:4)_0:15)_1:3,N.crassa_0:34)_1	0.006	((0.507969,0.507969),(0.098003,0.576787),(0.501609,0.000000),(0.507968,0.584179),(0.523341,0.601789),(0.571744,0.652581),(0.618237,0.333460),(0.184379,0.632972),(0.719178,0.608444),(0.655267,0.655267),(0.629252,0.282943),(0.500000,0.500000),(0.500000,0.500000),(0.602097,0.750000))	carbohydrate metabolic process ;hydrolase activity, hydrolyzing O-glycosyl compounds	Domain Glycoside hydrolase family 16	0.507969	0.507969	0.098003	0.576787	0.501609	0	0.507968	0.584179	0.523341	0.601789	0.571744	0.652581	0.618237	0.33346	0.184379	0.632972	0.719178	0.608444	0.655267	0.655267	0.629252	0.282943	0.5	0.5	0.5	0.5	0.602097	0.75
OG0000968	(((((((((906-72A_5:0.2,C.ros.YKD0085_1:0.2)_2:0.9,(C.chloroleuca67-1_2:0.02,570-77_2:0.02)_2:1.08)_2:0.1,C.ros.v2_2:1.2)_2:0.3,245-78_1:1.5)_2:1,C.solani_4:2.5)_2:1.8,192-96_1:4.3)_2:22.7,(F.solani_1:18,(F.gram_1:11,F.verticillioides_1:11)_1:7)_1:9)_1:4,(T.atroviride_1:16,(Trichoderma.reesei_1:12,T.virens_1:12)_1:4)_1:15)_1:3,N.crassa_1:34)_1	0.006	((0.000001,0.023621),(0.565307,0.576787),(0.501609,0.501609),(0.507968,0.584179),(0.523341,0.152862),(0.571744,0.019386),(0.618237,0.333460),(0.184379,0.632972),(0.719178,0.608444),(0.655267,0.655267),(0.629252,0.696789),(0.705540,0.567953),(0.668060,0.668060),(0.602097,0.375000))	None	None	1e-06	0.023621	0.565307	0.576787	0.501609	0.501609	0.507968	0.584179	0.523341	0.152862	0.571744	0.019386	0.618237	0.33346	0.184379	0.632972	0.719178	0.608444	0.655267	0.655267	0.629252	0.696789	0.70554	0.567953	0.66806	0.66806	0.602097	0.375
OG0001691	(((((((((906-72A_2:0.2,C.ros.YKD0085_2:0.2)_2:0.9,(C.chloroleuca67-1_4:0.02,570-77_1:0.02)_2:1.08)_2:0.1,C.ros.v2_2:1.2)_2:0.3,245-78_2:1.5)_2:1,C.solani_2:2.5)_2:1.8,192-96_1:4.3)_2:22.7,(F.solani_1:18,(F.gram_0:11,F.verticillioides_0:11)_0:7)_1:9)_1:4,(T.atroviride_1:16,(Trichoderma.reesei_1:12,T.virens_1:12)_1:4)_1:15)_1:3,N.crassa_0:34)_1	0.014	((0.515747,0.515747),(0.565307,0.576787),(0.000002,0.002414),(0.507968,0.584179),(0.523341,0.601789),(0.571744,0.652581),(0.618237,0.333460),(0.184379,0.632972),(0.719178,0.159355),(0.500000,0.500000),(0.629252,0.696789),(0.705540,0.567953),(0.668060,0.668060),(0.602097,0.750000))	None	Domain FAD-binding domain	0.515747	0.515747	0.565307	0.576787	2e-06	0.002414	0.507968	0.584179	0.523341	0.601789	0.571744	0.652581	0.618237	0.33346	0.184379	0.632972	0.719178	0.159355	0.5	0.5	0.629252	0.696789	0.70554	0.567953	0.66806	0.66806	0.602097	0.75
OG0006625	(((((((((906-72A_1:0.2,C.ros.YKD0085_3:0.2)_2:0.9,(C.chloroleuca67-1_2:0.02,570-77_1:0.02)_2:1.08)_2:0.1,C.ros.v2_1:1.2)_2:0.3,245-78_2:1.5)_2:1,C.solani_2:2.5)_2:1.8,192-96_1:4.3)_2:22.7,(F.solani_1:18,(F.gram_0:11,F.verticillioides_0:11)_0:7)_1:9)_1:4,(T.atroviride_0:16,(Trichoderma.reesei_0:12,T.virens_1:12)_1:4)_1:15)_1:3,N.crassa_0:34)_1	0.017	((0.023621,0.008000),(0.565307,0.576787),(0.501609,0.002414),(0.507968,0.126363),(0.523341,0.601789),(0.571744,0.652581),(0.618237,0.333460),(0.184379,0.632972),(0.719178,0.159355),(0.500000,0.500000),(0.629252,0.696789),(0.294786,0.567953),(0.243514,0.668060),(0.602097,0.750000))	None	None	0.023621	0.008	0.565307	0.576787	0.501609	0.002414	0.507968	0.126363	0.523341	0.601789	0.571744	0.652581	0.618237	0.33346	0.184379	0.632972	0.719178	0.159355	0.5	0.5	0.629252	0.696789	0.294786	0.567953	0.243514	0.66806	0.602097	0.75
OG0001004	(((((((((906-72A_2:0.2,C.ros.YKD0085_3:0.2)_3:0.9,(C.chloroleuca67-1_3:0.02,570-77_2:0.02)_3:1.08)_3:0.1,C.ros.v2_3:1.2)_3:0.3,245-78_2:1.5)_3:1,C.solani_3:2.5)_3:1.8,192-96_1:4.3)_2:22.7,(F.solani_2:18,(F.gram_2:11,F.verticillioides_0:11)_1:7)_1:9)_1:4,(T.atroviride_1:16,(Trichoderma.reesei_0:12,T.virens_1:12)_1:4)_1:15)_1:3,N.crassa_0:34)_1	0.047	((0.035060,0.523341),(0.593093,0.608434),(0.502411,0.003617),(0.511881,0.618146),(0.534396,0.213631),(0.601733,0.701791),(0.067424,0.333460),(0.184379,0.632972),(0.117419,0.608444),(0.082388,0.225704),(0.629252,0.696789),(0.705540,0.567953),(0.243514,0.668060),(0.602097,0.750000))	protein phosphorylation ;ATP binding ;protein kinase activity	Domain Protein kinase domain	0.03506	0.523341	0.593093	0.608434	0.502411	0.003617	0.511881	0.618146	0.534396	0.213631	0.601733	0.701791	0.067424	0.33346	0.184379	0.632972	0.117419	0.608444	0.082388	0.225704	0.629252	0.696789	0.70554	0.567953	0.243514	0.66806	0.602097	0.75
OG0010350	(((((((((906-72A_0:0.2,C.ros.YKD0085_0:0.2)_0:0.9,(C.chloroleuca67-1_0:0.02,570-77_0:0.02)_0:1.08)_0:0.1,C.ros.v2_3:1.2)_2:0.3,245-78_4:1.5)_2:1,C.solani_2:2.5)_2:1.8,192-96_1:4.3)_2:22.7,(F.solani_0:18,(F.gram_0:11,F.verticillioides_0:11)_0:7)_0:9)_1:4,(T.atroviride_0:16,(Trichoderma.reesei_0:12,T.virens_0:12)_0:4)_0:15)_1:3,N.crassa_0:34)_1	0.049	((0.500000,0.500000),(0.500000,0.500000),(0.500000,0.500000),(0.000008,0.046072),(0.523341,0.007754),(0.571744,0.652581),(0.618237,0.333460),(0.184379,0.194330),(0.500000,0.500000),(0.500000,0.500000),(0.629252,0.282943),(0.500000,0.500000),(0.500000,0.500000),(0.602097,0.750000))	None	None	0.5	0.5	0.5	0.5	0.5	0.5	8e-06	0.046072	0.523341	0.007754	0.571744	0.652581	0.618237	0.33346	0.184379	0.19433	0.5	0.5	0.5	0.5	0.629252	0.282943	0.5	0.5	0.5	0.5	0.602097	0.75
OG0000068	(((((((((906-72A_8:0.2,C.ros.YKD0085_5:0.2)_6:0.9,(C.chloroleuca67-1_7:0.02,570-77_8:0.02)_7:1.08)_6:0.1,C.ros.v2_5:1.2)_6:0.3,245-78_6:1.5)_6:1,C.solani_5:2.5)_6:1.8,192-96_7:4.3)_6:22.7,(F.solani_8:18,(F.gram_1:11,F.verticillioides_4:11)_3:7)_3:9)_3:4,(T.atroviride_1:16,(Trichoderma.reesei_1:12,T.virens_1:12)_1:4)_1:15)_2:3,N.crassa_1:34)_2	0.001	((0.001548,0.067957),(0.661063,0.122177),(0.505598,0.002820),(0.523340,0.304152),(0.565285,0.725262),(0.673570,0.466882),(0.749340,0.366331),(0.109875,0.768606),(0.004013,0.735308),(0.057244,0.242391),(0.137231,0.438689),(0.705540,0.567953),(0.668060,0.668060),(0.674078,0.875000))	None	Domain Heterokaryon incompatibility	0.001548	0.067957	0.661063	0.122177	0.505598	0.00282	0.52334	0.304152	0.565285	0.725262	0.67357	0.466882	0.74934	0.366331	0.109875	0.768606	0.004013	0.735308	0.057244	0.242391	0.137231	0.438689	0.70554	0.567953	0.66806	0.66806	0.674078	0.875
OG0000009	(((((((((906-72A_8:0.2,C.ros.YKD0085_7:0.2)_7:0.9,(C.chloroleuca67-1_5:0.02,570-77_5:0.02)_5:1.08)_6:0.1,C.ros.v2_6:1.2)_6:0.3,245-78_6:1.5)_6:1,C.solani_6:2.5)_6:1.8,192-96_7:4.3)_6:22.7,(F.solani_29:18,(F.gram_16:11,F.verticillioides_22:11)_18:7)_17:9)_11:4,(T.atroviride_4:16,(Trichoderma.reesei_4:12,T.virens_4:12)_4:4)_4:15)_7:3,N.crassa_2:34)_7	0.005	((0.027958,0.551962),(0.103209,0.282696),(0.504008,0.504008),(0.523340,0.696253),(0.565285,0.725262),(0.673570,0.791466),(0.749340,0.366331),(0.327273,0.004460),(0.001721,0.542306),(0.512095,0.116778),(0.016835,0.162606),(0.864237,0.701882),(0.837932,0.837932),(0.829762,0.228653))	None	None	0.027958	0.551962	0.103209	0.282696	0.504008	0.504008	0.52334	0.696253	0.565285	0.725262	0.67357	0.791466	0.74934	0.366331	0.327273	0.00446	0.001721	0.542306	0.512095	0.116778	0.016835	0.162606	0.864237	0.701882	0.837932	0.837932	0.829762	0.228653
OG0000032	(((((((((906-72A_4:0.2,C.ros.YKD0085_7:0.2)_6:0.9,(C.chloroleuca67-1_5:0.02,570-77_6:0.02)_6:1.08)_6:0.1,C.ros.v2_6:1.2)_6:0.3,245-78_8:1.5)_6:1,C.solani_7:2.5)_6:1.8,192-96_7:4.3)_6:22.7,(F.solani_10:18,(F.gram_5:11,F.verticillioides_5:11)_5:7)_5:9)_5:4,(T.atroviride_4:16,(Trichoderma.reesei_6:12,T.virens_4:12)_5:4)_5:15)_5:3,N.crassa_2:34)_5	0.005	((0.000487,0.023976),(0.661063,0.683000),(0.007210,0.504804),(0.523340,0.696253),(0.565285,0.057249),(0.673570,0.250384),(0.749340,0.366331),(0.419279,0.828784),(0.012125,0.800390),(0.848682,0.848682),(0.824970,0.875873),(0.648836,0.731000),(0.384002,0.597119),(0.791627,0.544922))	None	None	0.000487	0.023976	0.661063	0.683	0.00721	0.504804	0.52334	0.696253	0.565285	0.057249	0.67357	0.250384	0.74934	0.366331	0.419279	0.828784	0.012125	0.80039	0.848682	0.848682	0.82497	0.875873	0.648836	0.731	0.384002	0.597119	0.791627	0.544922
OG0000052	(((((((((906-72A_6:0.2,C.ros.YKD0085_5:0.2)_6:0.9,(C.chloroleuca67-1_6:0.02,570-77_6:0.02)_6:1.08)_6:0.1,C.ros.v2_5:1.2)_6:0.3,245-78_7:1.5)_6:1,C.solani_7:2.5)_6:1.8,192-96_7:4.3)_6:22.7,(F.solani_13:18,(F.gram_1:11,F.verticillioides_5:11)_4:7)_5:9)_4:4,(T.atroviride_1:16,(Trichoderma.reesei_5:12,T.virens_3:12)_3:4)_3:15)_3:3,N.crassa_0:34)_3	0.007	((0.545060,0.067957),(0.661063,0.683000),(0.504804,0.504804),(0.523340,0.304152),(0.565285,0.164024),(0.673570,0.250384),(0.749340,0.366331),(0.258830,0.264879),(0.000564,0.481433),(0.017353,0.306311),(0.201145,0.832300),(0.182980,0.666265),(0.067010,0.807174),(0.725716,0.406250))	None	Domain NmrA-like domain	0.54506	0.067957	0.661063	0.683	0.504804	0.504804	0.52334	0.304152	0.565285	0.164024	0.67357	0.250384	0.74934	0.366331	0.25883	0.264879	0.000564	0.481433	0.017353	0.306311	0.201145	0.8323	0.18298	0.666265	0.06701	0.807174	0.725716	0.40625
OG0000293	(((((((((906-72A_4:0.2,C.ros.YKD0085_3:0.2)_4:0.9,(C.chloroleuca67-1_3:0.02,570-77_3:0.02)_3:1.08)_4:0.1,C.ros.v2_4:1.2)_4:0.3,245-78_5:1.5)_5:1,C.solani_9:2.5)_6:1.8,192-96_7:4.3)_6:22.7,(F.solani_1:18,(F.gram_0:11,F.verticillioides_1:11)_1:7)_1:9)_1:4,(T.atroviride_0:16,(Trichoderma.reesei_0:12,T.virens_1:12)_1:4)_1:15)_1:3,N.crassa_0:34)_1	0.022	((0.530754,0.046258),(0.618114,0.207741),(0.502411,0.502411),(0.515747,0.647741),(0.083540,0.701525),(0.267549,0.020458),(0.749340,0.366331),(0.009619,0.632972),(0.719178,0.608444),(0.225704,0.655267),(0.629252,0.696789),(0.294786,0.567953),(0.243514,0.668060),(0.602097,0.750000))	membrane ;transmembrane transport ;transport	Domain Amino acid permease/ SLC12A domain	0.530754	0.046258	0.618114	0.207741	0.502411	0.502411	0.515747	0.647741	0.08354	0.701525	0.267549	0.020458	0.74934	0.366331	0.009619	0.632972	0.719178	0.608444	0.225704	0.655267	0.629252	0.696789	0.294786	0.567953	0.243514	0.66806	0.602097	0.75
OG0000037	(((((((((906-72A_8:0.2,C.ros.YKD0085_8:0.2)_8:0.9,(C.chloroleuca67-1_8:0.02,570-77_8:0.02)_8:1.08)_8:0.1,C.ros.v2_8:1.2)_8:0.3,245-78_10:1.5)_8:1,C.solani_0:2.5)_7:1.8,192-96_8:4.3)_7:22.7,(F.solani_5:18,(F.gram_6:11,F.verticillioides_6:11)_5:7)_5:9)_4:4,(T.atroviride_1:16,(Trichoderma.reesei_1:12,T.virens_2:12)_2:4)_2:15)_3:3,N.crassa_3:34)_3	0.003	((0.558701,0.558701),(0.696212,0.719829),(0.506390,0.506390),(0.530754,0.733708),(0.584126,0.088329),(0.131631,0.000000),(0.769393,0.403529),(0.187138,0.264879),(0.887046,0.800390),(0.359618,0.359618),(0.201145,0.532688),(0.452479,0.622385),(0.390758,0.756858),(0.725716,0.546875))	None	Family Glycoside hydrolase, family 61	0.558701	0.558701	0.696212	0.719829	0.50639	0.50639	0.530754	0.733708	0.584126	0.088329	0.131631	0	0.769393	0.403529	0.187138	0.264879	0.887046	0.80039	0.359618	0.359618	0.201145	0.532688	0.452479	0.622385	0.390758	0.756858	0.725716	0.546875
OG0000089	(((((((((906-72A_2:0.2,C.ros.YKD0085_4:0.2)_3:0.9,(C.chloroleuca67-1_3:0.02,570-77_3:0.02)_3:1.08)_3:0.1,C.ros.v2_11:1.2)_3:0.3,245-78_2:1.5)_3:1,C.solani_4:2.5)_3:1.8,192-96_2:4.3)_3:22.7,(F.solani_19:18,(F.gram_1:11,F.verticillioides_7:11)_5:7)_6:9)_4:4,(T.atroviride_1:16,(Trichoderma.reesei_2:12,T.virens_2:12)_2:4)_2:15)_3:3,N.crassa_0:34)_3	0	((0.035060,0.011999),(0.593093,0.608434),(0.502411,0.502411),(0.511881,0.000000),(0.534396,0.213631),(0.601733,0.135020),(0.661211,0.426295),(0.918392,0.066627),(0.000005,0.522818),(0.002752,0.117706),(0.201145,0.532688),(0.452479,0.622385),(0.756858,0.756858),(0.725716,0.406250))	None	None	0.03506	0.011999	0.593093	0.608434	0.502411	0.502411	0.511881	0	0.534396	0.213631	0.601733	0.13502	0.661211	0.426295	0.918392	0.066627	5e-06	0.522818	0.002752	0.117706	0.201145	0.532688	0.452479	0.622385	0.756858	0.756858	0.725716	0.40625
OG0000157	(((((((((906-72A_7:0.2,C.ros.YKD0085_5:0.2)_5:0.9,(C.chloroleuca67-1_4:0.02,570-77_2:0.02)_4:1.08)_5:0.1,C.ros.v2_10:1.2)_5:0.3,245-78_2:1.5)_4:1,C.solani_4:2.5)_4:1.8,192-96_2:4.3)_3:22.7,(F.solani_2:18,(F.gram_2:11,F.verticillioides_1:11)_2:7)_2:9)_2:4,(T.atroviride_3:16,(Trichoderma.reesei_2:12,T.virens_4:12)_3:4)_3:15)_2:3,N.crassa_0:34)_2	0	((0.001075,0.537993),(0.640680,0.247138),(0.503210,0.000002),(0.519567,0.000010),(0.023887,0.011008),(0.628440,0.739410),(0.100495,0.426295),(0.246995,0.715523),(0.807015,0.682999),(0.742472,0.367970),(0.710786,0.216566),(0.839001,0.666265),(0.485576,0.262699),(0.674078,0.625000))	None	None	0.001075	0.537993	0.64068	0.247138	0.50321	2e-06	0.519567	1e-05	0.023887	0.011008	0.62844	0.73941	0.100495	0.426295	0.246995	0.715523	0.807015	0.682999	0.742472	0.36797	0.710786	0.216566	0.839001	0.666265	0.485576	0.262699	0.674078	0.625
OG0000383	(((((((((906-72A_2:0.2,C.ros.YKD0085_3:0.2)_3:0.9,(C.chloroleuca67-1_3:0.02,570-77_2:0.02)_3:1.08)_3:0.1,C.ros.v2_9:1.2)_3:0.3,245-78_2:1.5)_3:1,C.solani_3:2.5)_3:1.8,192-96_2:4.3)_3:22.7,(F.solani_4:18,(F.gram_3:11,F.verticillioides_4:11)_3:7)_3:9)_2:4,(T.atroviride_0:16,(Trichoderma.reesei_0:12,T.virens_0:12)_0:4)_0:15)_1:3,N.crassa_0:34)_1	0	((0.035060,0.523341),(0.593093,0.608434),(0.502411,0.003617),(0.511881,0.000000),(0.534396,0.213631),(0.601733,0.701791),(0.661211,0.426295),(0.246995,0.141434),(0.343973,0.735308),(0.794220,0.242391),(0.068109,0.282943),(0.500000,0.500000),(0.500000,0.500000),(0.602097,0.750000))	None	Domain Ankyrin repeat-containing domain	0.03506	0.523341	0.593093	0.608434	0.502411	0.003617	0.511881	0	0.534396	0.213631	0.601733	0.701791	0.661211	0.426295	0.246995	0.141434	0.343973	0.735308	0.79422	0.242391	0.068109	0.282943	0.5	0.5	0.5	0.5	0.602097	0.75
OG0000083	(((((((((906-72A_4:0.2,C.ros.YKD0085_6:0.2)_5:0.9,(C.chloroleuca67-1_4:0.02,570-77_7:0.02)_5:1.08)_5:0.1,C.ros.v2_7:1.2)_5:0.3,245-78_5:1.5)_5:1,C.solani_4:2.5)_4:1.8,192-96_2:4.3)_3:22.7,(F.solani_6:18,(F.gram_0:11,F.verticillioides_5:11)_3:7)_3:9)_3:4,(T.atroviride_3:16,(Trichoderma.reesei_7:12,T.virens_4:12)_4:4)_4:15)_3:3,N.crassa_0:34)_3	0	((0.057221,0.019988),(0.640680,0.661085),(0.006015,0.000011),(0.519567,0.029462),(0.555353,0.701525),(0.076917,0.739410),(0.100495,0.426295),(0.535086,0.768606),(0.050024,0.735308),(0.008018,0.117702),(0.763920,0.308349),(0.606474,0.701882),(0.044970,0.837932),(0.725716,0.406250))	None	Domain Ankyrin repeat-containing domain	0.057221	0.019988	0.64068	0.661085	0.006015	1.1e-05	0.519567	0.029462	0.555353	0.701525	0.076917	0.73941	0.100495	0.426295	0.535086	0.768606	0.050024	0.735308	0.008018	0.117702	0.76392	0.308349	0.606474	0.701882	0.04497	0.837932	0.725716	0.40625
OG0000260	(((((((((906-72A_8:0.2,C.ros.YKD0085_3:0.2)_3:0.9,(C.chloroleuca67-1_3:0.02,570-77_3:0.02)_3:1.08)_3:0.1,C.ros.v2_5:1.2)_3:0.3,245-78_2:1.5)_3:1,C.solani_3:2.5)_3:1.8,192-96_2:4.3)_3:22.7,(F.solani_4:18,(F.gram_3:11,F.verticillioides_3:11)_3:7)_3:9)_2:4,(T.atroviride_0:16,(Trichoderma.reesei_0:12,T.virens_1:12)_1:4)_1:15)_2:3,N.crassa_2:34)_2	0	((0.000000,0.523341),(0.593093,0.608434),(0.502411,0.502411),(0.511881,0.011548),(0.534396,0.213631),(0.601733,0.701791),(0.661211,0.426295),(0.246995,0.141434),(0.343973,0.735308),(0.794220,0.794220),(0.710786,0.438689),(0.294786,0.567953),(0.243514,0.668060),(0.674078,0.406250))	carbohydrate metabolic process ;hydrolase activity, hydrolyzing O-glycosyl compounds	Domain Glycoside hydrolase family 2, catalytic domain;Domain Beta galactosidase small chain/ domain 5;Domain Glycosyl hydrolases family 2, sugar binding domain;Domain Glycoside hydrolase, family 2, immunoglobulin-like beta-sandwich	0	0.523341	0.593093	0.608434	0.502411	0.502411	0.511881	0.011548	0.534396	0.213631	0.601733	0.701791	0.661211	0.426295	0.246995	0.141434	0.343973	0.735308	0.79422	0.79422	0.710786	0.438689	0.294786	0.567953	0.243514	0.66806	0.674078	0.40625
OG0000275	(((((((((906-72A_5:0.2,C.ros.YKD0085_1:0.2)_3:0.9,(C.chloroleuca67-1_3:0.02,570-77_3:0.02)_3:1.08)_3:0.1,C.ros.v2_3:1.2)_3:0.3,245-78_4:1.5)_3:1,C.solani_3:2.5)_3:1.8,192-96_2:4.3)_3:22.7,(F.solani_8:18,(F.gram_0:11,F.verticillioides_1:11)_1:7)_2:9)_2:4,(T.atroviride_1:16,(Trichoderma.reesei_3:12,T.virens_4:12)_3:4)_2:15)_2:3,N.crassa_0:34)_2	0	((0.000377,0.000100),(0.593093,0.608434),(0.502411,0.502411),(0.511881,0.618146),(0.534396,0.084930),(0.601733,0.701791),(0.661211,0.426295),(0.246995,0.715523),(0.000505,0.275890),(0.225704,0.655267),(0.710786,0.786436),(0.452479,0.070155),(0.807174,0.262699),(0.674078,0.625000))	None	Domain Heterokaryon incompatibility	0.000377	0.0001	0.593093	0.608434	0.502411	0.502411	0.511881	0.618146	0.534396	0.08493	0.601733	0.701791	0.661211	0.426295	0.246995	0.715523	0.000505	0.27589	0.225704	0.655267	0.710786	0.786436	0.452479	0.070155	0.807174	0.262699	0.674078	0.625
OG0000333	(((((((((906-72A_3:0.2,C.ros.YKD0085_5:0.2)_5:0.9,(C.chloroleuca67-1_4:0.02,570-77_6:0.02)_5:1.08)_5:0.1,C.ros.v2_6:1.2)_5:0.3,245-78_5:1.5)_5:1,C.solani_2:2.5)_3:1.8,192-96_2:4.3)_3:22.7,(F.solani_3:18,(F.gram_1:11,F.verticillioides_1:11)_1:7)_1:9)_1:4,(T.atroviride_0:16,(Trichoderma.reesei_0:12,T.virens_0:12)_0:4)_0:15)_1:3,N.crassa_1:34)_1	0.001	((0.000327,0.537993),(0.640680,0.661085),(0.006015,0.002015),(0.519567,0.113208),(0.555353,0.701525),(0.008279,0.309082),(0.661211,0.426295),(0.088117,0.632972),(0.029422,0.608444),(0.655267,0.655267),(0.629252,0.282943),(0.500000,0.500000),(0.500000,0.500000),(0.602097,0.375000))	None	Domain FAD-binding domain	0.000327	0.537993	0.64068	0.661085	0.006015	0.002015	0.519567	0.113208	0.555353	0.701525	0.008279	0.309082	0.661211	0.426295	0.088117	0.632972	0.029422	0.608444	0.655267	0.655267	0.629252	0.282943	0.5	0.5	0.5	0.5	0.602097	0.375
OG0000257	(((((((((906-72A_2:0.2,C.ros.YKD0085_4:0.2)_4:0.9,(C.chloroleuca67-1_6:0.02,570-77_5:0.02)_5:1.08)_4:0.1,C.ros.v2_6:1.2)_4:0.3,245-78_3:1.5)_3:1,C.solani_3:2.5)_3:1.8,192-96_2:4.3)_3:22.7,(F.solani_2:18,(F.gram_2:11,F.verticillioides_4:11)_2:7)_2:9)_2:4,(T.atroviride_0:16,(Trichoderma.reesei_0:12,T.virens_2:12)_1:4)_1:15)_2:3,N.crassa_1:34)_2	0.001	((0.000198,0.530754),(0.618114,0.082717),(0.002015,0.504008),(0.515747,0.019803),(0.017923,0.640762),(0.601733,0.701791),(0.661211,0.426295),(0.246995,0.715523),(0.807015,0.682999),(0.742472,0.061867),(0.710786,0.438689),(0.294786,0.567953),(0.243514,0.089429),(0.674078,0.875000))	None	Domain Heterokaryon incompatibility	0.000198	0.530754	0.618114	0.082717	0.002015	0.504008	0.515747	0.019803	0.017923	0.640762	0.601733	0.701791	0.661211	0.426295	0.246995	0.715523	0.807015	0.682999	0.742472	0.061867	0.710786	0.438689	0.294786	0.567953	0.243514	0.089429	0.674078	0.875
OG0000762	(((((((((906-72A_2:0.2,C.ros.YKD0085_4:0.2)_3:0.9,(C.chloroleuca67-1_3:0.02,570-77_2:0.02)_3:1.08)_3:0.1,C.ros.v2_2:1.2)_3:0.3,245-78_3:1.5)_3:1,C.solani_4:2.5)_3:1.8,192-96_2:4.3)_3:22.7,(F.solani_0:18,(F.gram_1:11,F.verticillioides_4:11)_1:7)_1:9)_1:4,(T.atroviride_0:16,(Trichoderma.reesei_1:12,T.virens_0:12)_1:4)_1:15)_1:3,N.crassa_0:34)_1	0.003	((0.035060,0.011999),(0.593093,0.608434),(0.502411,0.003617),(0.511881,0.178847),(0.534396,0.640762),(0.601733,0.135020),(0.661211,0.426295),(0.088117,0.632972),(0.313070,0.608444),(0.655267,0.002371),(0.629252,0.696789),(0.294786,0.567953),(0.668060,0.243514),(0.602097,0.750000))	None	None	0.03506	0.011999	0.593093	0.608434	0.502411	0.003617	0.511881	0.178847	0.534396	0.640762	0.601733	0.13502	0.661211	0.426295	0.088117	0.632972	0.31307	0.608444	0.655267	0.002371	0.629252	0.696789	0.294786	0.567953	0.66806	0.243514	0.602097	0.75
OG0000170	(((((((((906-72A_3:0.2,C.ros.YKD0085_3:0.2)_3:0.9,(C.chloroleuca67-1_5:0.02,570-77_4:0.02)_4:1.08)_4:0.1,C.ros.v2_5:1.2)_4:0.3,245-78_5:1.5)_4:1,C.solani_2:2.5)_3:1.8,192-96_2:4.3)_3:22.7,(F.solani_4:18,(F.gram_3:11,F.verticillioides_2:11)_3:7)_3:9)_3:4,(T.atroviride_2:16,(Trichoderma.reesei_2:12,T.virens_6:12)_3:4)_3:15)_3:3,N.crassa_0:34)_3	0.017	((0.523341,0.523341),(0.179449,0.636370),(0.001612,0.503210),(0.515747,0.091314),(0.545061,0.112260),(0.057936,0.309082),(0.661211,0.426295),(0.535086,0.768606),(0.343973,0.735308),(0.794220,0.462416),(0.763920,0.832300),(0.545885,0.666265),(0.485576,0.023724),(0.725716,0.406250))	None	Domain NmrA-like domain	0.523341	0.523341	0.179449	0.63637	0.001612	0.50321	0.515747	0.091314	0.545061	0.11226	0.057936	0.309082	0.661211	0.426295	0.535086	0.768606	0.343973	0.735308	0.79422	0.462416	0.76392	0.8323	0.545885	0.666265	0.485576	0.023724	0.725716	0.40625
OG0000952	(((((((((906-72A_4:0.2,C.ros.YKD0085_2:0.2)_3:0.9,(C.chloroleuca67-1_3:0.02,570-77_4:0.02)_3:1.08)_3:0.1,C.ros.v2_4:1.2)_3:0.3,245-78_2:1.5)_3:1,C.solani_3:2.5)_3:1.8,192-96_2:4.3)_3:22.7,(F.solani_1:18,(F.gram_0:11,F.verticillioides_0:11)_0:7)_1:9)_1:4,(T.atroviride_0:16,(Trichoderma.reesei_0:12,T.virens_0:12)_0:4)_0:15)_1:3,N.crassa_0:34)_1	0.029	((0.011999,0.035060),(0.593093,0.608434),(0.502411,0.001209),(0.511881,0.068893),(0.534396,0.213631),(0.601733,0.701791),(0.661211,0.426295),(0.088117,0.632972),(0.719178,0.159355),(0.500000,0.500000),(0.629252,0.282943),(0.500000,0.500000),(0.500000,0.500000),(0.602097,0.750000))	None	None	0.011999	0.03506	0.593093	0.608434	0.502411	0.001209	0.511881	0.068893	0.534396	0.213631	0.601733	0.701791	0.661211	0.426295	0.088117	0.632972	0.719178	0.159355	0.5	0.5	0.629252	0.282943	0.5	0.5	0.5	0.5	0.602097	0.75
OG0001052	(((((((((906-72A_4:0.2,C.ros.YKD0085_5:0.2)_4:0.9,(C.chloroleuca67-1_1:0.02,570-77_1:0.02)_1:1.08)_4:0.1,C.ros.v2_4:1.2)_4:0.3,245-78_4:1.5)_4:1,C.solani_2:2.5)_3:1.8,192-96_2:4.3)_3:22.7,(F.solani_0:18,(F.gram_0:11,F.verticillioides_1:11)_1:7)_1:9)_1:4,(T.atroviride_0:16,(Trichoderma.reesei_0:12,T.virens_0:12)_0:4)_0:15)_1:3,N.crassa_0:34)_1	0.047	((0.530754,0.015995),(0.618114,0.000218),(0.500806,0.500806),(0.515747,0.647741),(0.545061,0.673649),(0.057936,0.309082),(0.661211,0.426295),(0.088117,0.632972),(0.313070,0.608444),(0.225704,0.655267),(0.629252,0.282943),(0.500000,0.500000),(0.500000,0.500000),(0.602097,0.750000))	guanosine tetraphosphate metabolic process	Domain RelA/SpoT	0.530754	0.015995	0.618114	0.000218	0.500806	0.500806	0.515747	0.647741	0.545061	0.673649	0.057936	0.309082	0.661211	0.426295	0.088117	0.632972	0.31307	0.608444	0.225704	0.655267	0.629252	0.282943	0.5	0.5	0.5	0.5	0.602097	0.75
OG0001018	(((((((((906-72A_2:0.2,C.ros.YKD0085_3:0.2)_3:0.9,(C.chloroleuca67-1_2:0.02,570-77_3:0.02)_3:1.08)_3:0.1,C.ros.v2_2:1.2)_3:0.3,245-78_3:1.5)_3:1,C.solani_3:2.5)_3:1.8,192-96_2:4.3)_3:22.7,(F.solani_3:18,(F.gram_0:11,F.verticillioides_1:11)_1:7)_1:9)_1:4,(T.atroviride_0:16,(Trichoderma.reesei_0:12,T.virens_1:12)_1:4)_1:15)_1:3,N.crassa_0:34)_1	0.047	((0.035060,0.523341),(0.593093,0.608434),(0.003617,0.502411),(0.511881,0.178847),(0.534396,0.640762),(0.601733,0.701791),(0.661211,0.426295),(0.088117,0.632972),(0.029422,0.608444),(0.225704,0.655267),(0.629252,0.696789),(0.294786,0.567953),(0.243514,0.668060),(0.602097,0.750000))	oxidation-reduction process ;oxidoreductase activity	Domain FAD dependent oxidoreductase	0.03506	0.523341	0.593093	0.608434	0.003617	0.502411	0.511881	0.178847	0.534396	0.640762	0.601733	0.701791	0.661211	0.426295	0.088117	0.632972	0.029422	0.608444	0.225704	0.655267	0.629252	0.696789	0.294786	0.567953	0.243514	0.66806	0.602097	0.75
OG0000042	(((((((((906-72A_9:0.2,C.ros.YKD0085_9:0.2)_9:0.9,(C.chloroleuca67-1_10:0.02,570-77_1:0.02)_8:1.08)_8:0.1,C.ros.v2_9:1.2)_8:0.3,245-78_2:1.5)_8:1,C.solani_10:2.5)_8:1.8,192-96_9:4.3)_8:22.7,(F.solani_4:18,(F.gram_3:11,F.verticillioides_4:11)_4:7)_4:9)_4:4,(T.atroviride_2:16,(Trichoderma.reesei_4:12,T.virens_4:12)_4:4)_4:15)_4:3,N.crassa_1:34)_4	0	((0.565283,0.565283),(0.135460,0.719829),(0.000030,0.000000),(0.530754,0.174928),(0.584126,0.000001),(0.709776,0.088668),(0.786264,0.435580),(0.085716,0.804088),(0.872036,0.772831),(0.528334,0.826833),(0.799806,0.858793),(0.245396,0.701882),(0.837932,0.837932),(0.763467,0.488281))	integral component of membrane ;transmembrane transport	Family Major facilitator superfamily	0.565283	0.565283	0.13546	0.719829	3e-05	0	0.530754	0.174928	0.584126	1e-06	0.709776	0.088668	0.786264	0.43558	0.085716	0.804088	0.872036	0.772831	0.528334	0.826833	0.799806	0.858793	0.245396	0.701882	0.837932	0.837932	0.763467	0.488281
OG0000049	(((((((((906-72A_7:0.2,C.ros.YKD0085_8:0.2)_8:0.9,(C.chloroleuca67-1_6:0.02,570-77_6:0.02)_6:1.08)_8:0.1,C.ros.v2_9:1.2)_8:0.3,245-78_8:1.5)_8:1,C.solani_10:2.5)_8:1.8,192-96_9:4.3)_8:22.7,(F.solani_2:18,(F.gram_1:11,F.verticillioides_0:11)_1:7)_2:9)_2:4,(T.atroviride_2:16,(Trichoderma.reesei_4:12,T.virens_6:12)_4:4)_3:15)_2:3,N.crassa_0:34)_2	0.038	((0.088765,0.558701),(0.696212,0.022840),(0.504804,0.504804),(0.530754,0.174928),(0.584126,0.763033),(0.709776,0.088668),(0.786264,0.435580),(0.012423,0.715523),(0.807015,0.275890),(0.655267,0.225704),(0.710786,0.216566),(0.545885,0.104515),(0.837932,0.099756),(0.674078,0.625000))	catalytic activity ;metabolic process	Domain Condensation domain;Domain AMP-dependent synthetase/ligase;Domain Phosphopantetheine binding ACP domain	0.088765	0.558701	0.696212	0.02284	0.504804	0.504804	0.530754	0.174928	0.584126	0.763033	0.709776	0.088668	0.786264	0.43558	0.012423	0.715523	0.807015	0.27589	0.655267	0.225704	0.710786	0.216566	0.545885	0.104515	0.837932	0.099756	0.674078	0.625
OG0000019	(((((((((906-72A_13:0.2,C.ros.YKD0085_11:0.2)_11:0.9,(C.chloroleuca67-1_10:0.02,570-77_11:0.02)_11:1.08)_11:0.1,C.ros.v2_11:1.2)_11:0.3,245-78_11:1.5)_11:1,C.solani_5:2.5)_9:1.8,192-96_10:4.3)_9:22.7,(F.solani_10:18,(F.gram_3:11,F.verticillioides_6:11)_5:7)_5:9)_4:4,(T.atroviride_2:16,(Trichoderma.reesei_2:12,T.virens_2:12)_2:4)_2:15)_3:3,N.crassa_2:34)_3	0.002	((0.005028,0.577991),(0.737723,0.761660),(0.013148,0.508755),(0.541547,0.775226),(0.610026,0.802680),(0.057824,0.004268),(0.800565,0.463397),(0.053165,0.264879),(0.012125,0.800390),(0.212447,0.359618),(0.201145,0.532688),(0.794728,0.622385),(0.756858,0.756858),(0.725716,0.906250))	integral component of membrane ;transmembrane transport	Family Major facilitator superfamily	0.005028	0.577991	0.737723	0.76166	0.013148	0.508755	0.541547	0.775226	0.610026	0.80268	0.057824	0.004268	0.800565	0.463397	0.053165	0.264879	0.012125	0.80039	0.212447	0.359618	0.201145	0.532688	0.794728	0.622385	0.756858	0.756858	0.725716	0.90625
OG0000189	(((((((((906-72A_7:0.2,C.ros.YKD0085_2:0.2)_6:0.9,(C.chloroleuca67-1_3:0.02,570-77_16:0.02)_6:1.08)_6:0.1,C.ros.v2_7:1.2)_6:0.3,245-78_2:1.5)_5:1,C.solani_5:2.5)_5:1.8,192-96_3:4.3)_4:22.7,(F.solani_1:18,(F.gram_0:11,F.verticillioides_0:11)_0:7)_1:9)_1:4,(T.atroviride_0:16,(Trichoderma.reesei_0:12,T.virens_0:12)_0:4)_0:15)_1:3,N.crassa_0:34)_1	0	((0.023976,0.000000),(0.661063,0.683000),(0.000000,0.000000),(0.523340,0.134479),(0.029838,0.001248),(0.652269,0.768559),(0.132424,0.493255),(0.042112,0.632972),(0.719178,0.159355),(0.500000,0.500000),(0.629252,0.282943),(0.500000,0.500000),(0.500000,0.500000),(0.602097,0.750000))	ATP binding	Domain ATPase, AAA-type, core;Domain BCS1, N-terminal	0.023976	0	0.661063	0.683	0	0	0.52334	0.134479	0.029838	0.001248	0.652269	0.768559	0.132424	0.493255	0.042112	0.632972	0.719178	0.159355	0.5	0.5	0.629252	0.282943	0.5	0.5	0.5	0.5	0.602097	0.75
OG0000329	(((((((((906-72A_5:0.2,C.ros.YKD0085_3:0.2)_4:0.9,(C.chloroleuca67-1_5:0.02,570-77_7:0.02)_5:1.08)_4:0.1,C.ros.v2_5:1.2)_4:0.3,245-78_4:1.5)_4:1,C.solani_4:2.5)_4:1.8,192-96_3:4.3)_4:22.7,(F.solani_3:18,(F.gram_0:11,F.verticillioides_0:11)_0:7)_1:9)_1:4,(T.atroviride_0:16,(Trichoderma.reesei_0:12,T.virens_0:12)_0:4)_0:15)_1:3,N.crassa_0:34)_1	0.002	((0.015995,0.046258),(0.618114,0.082717),(0.504008,0.000011),(0.515747,0.091314),(0.545061,0.673649),(0.628440,0.739410),(0.696372,0.493255),(0.042112,0.632972),(0.029422,0.159355),(0.500000,0.500000),(0.629252,0.282943),(0.500000,0.500000),(0.500000,0.500000),(0.602097,0.750000))	oxidation-reduction process ;oxidoreductase activity	Domain FAD dependent oxidoreductase	0.015995	0.046258	0.618114	0.082717	0.504008	1.1e-05	0.515747	0.091314	0.545061	0.673649	0.62844	0.73941	0.696372	0.493255	0.042112	0.632972	0.029422	0.159355	0.5	0.5	0.629252	0.282943	0.5	0.5	0.5	0.5	0.602097	0.75
OG0000284	(((((((((906-72A_5:0.2,C.ros.YKD0085_3:0.2)_4:0.9,(C.chloroleuca67-1_4:0.02,570-77_3:0.02)_4:1.08)_4:0.1,C.ros.v2_3:1.2)_4:0.3,245-78_6:1.5)_4:1,C.solani_4:2.5)_4:1.8,192-96_3:4.3)_4:22.7,(F.solani_3:18,(F.gram_1:11,F.verticillioides_1:11)_1:7)_2:9)_2:4,(T.atroviride_1:16,(Trichoderma.reesei_2:12,T.virens_2:12)_2:4)_2:15)_2:3,N.crassa_0:34)_2	0.01	((0.015995,0.046258),(0.618114,0.636370),(0.503210,0.004817),(0.515747,0.225471),(0.545061,0.029062),(0.628440,0.739410),(0.696372,0.493255),(0.142061,0.715523),(0.244689,0.275890),(0.655267,0.655267),(0.710786,0.786436),(0.452479,0.622385),(0.756858,0.756858),(0.674078,0.625000))	thiamine pyrophosphate binding ;catalytic activity ;magnesium ion binding	Domain Thiamine pyrophosphate enzyme, N-terminal TPP-binding domain;Domain Thiamine pyrophosphate enzyme, central domain;Domain Thiamine pyrophosphate enzyme, C-terminal TPP-binding	0.015995	0.046258	0.618114	0.63637	0.50321	0.004817	0.515747	0.225471	0.545061	0.029062	0.62844	0.73941	0.696372	0.493255	0.142061	0.715523	0.244689	0.27589	0.655267	0.655267	0.710786	0.786436	0.452479	0.622385	0.756858	0.756858	0.674078	0.625
OG0000138	(((((((((906-72A_4:0.2,C.ros.YKD0085_4:0.2)_4:0.9,(C.chloroleuca67-1_4:0.02,570-77_5:0.02)_4:1.08)_4:0.1,C.ros.v2_4:1.2)_4:0.3,245-78_3:1.5)_4:1,C.solani_4:2.5)_4:1.8,192-96_3:4.3)_4:22.7,(F.solani_4:18,(F.gram_0:11,F.verticillioides_5:11)_3:7)_3:9)_3:4,(T.atroviride_1:16,(Trichoderma.reesei_6:12,T.virens_6:12)_5:4)_4:15)_3:3,N.crassa_1:34)_3	0.022	((0.530754,0.530754),(0.618114,0.636370),(0.503210,0.001612),(0.515747,0.647741),(0.545061,0.266220),(0.628440,0.739410),(0.696372,0.493255),(0.391517,0.768606),(0.343973,0.735308),(0.008018,0.117702),(0.763920,0.308349),(0.041113,0.137603),(0.384002,0.384002),(0.725716,0.718750))	None	Domain Glutathione-dependent formaldehyde-activating enzyme/centromere protein V	0.530754	0.530754	0.618114	0.63637	0.50321	0.001612	0.515747	0.647741	0.545061	0.26622	0.62844	0.73941	0.696372	0.493255	0.391517	0.768606	0.343973	0.735308	0.008018	0.117702	0.76392	0.308349	0.041113	0.137603	0.384002	0.384002	0.725716	0.71875
OG0000626	(((((((((906-72A_2:0.2,C.ros.YKD0085_3:0.2)_3:0.9,(C.chloroleuca67-1_2:0.02,570-77_3:0.02)_3:1.08)_4:0.1,C.ros.v2_4:1.2)_4:0.3,245-78_5:1.5)_4:1,C.solani_4:2.5)_4:1.8,192-96_3:4.3)_4:22.7,(F.solani_3:18,(F.gram_1:11,F.verticillioides_1:11)_1:7)_1:9)_1:4,(T.atroviride_0:16,(Trichoderma.reesei_0:12,T.virens_0:12)_0:4)_0:15)_1:3,N.crassa_0:34)_1	0.046	((0.035060,0.523341),(0.179449,0.207741),(0.003617,0.502411),(0.515747,0.647741),(0.545061,0.112260),(0.628440,0.739410),(0.696372,0.493255),(0.042112,0.632972),(0.029422,0.608444),(0.655267,0.655267),(0.629252,0.282943),(0.500000,0.500000),(0.500000,0.500000),(0.602097,0.750000))	nutrient reservoir activity	Domain Cupin 1	0.03506	0.523341	0.179449	0.207741	0.003617	0.502411	0.515747	0.647741	0.545061	0.11226	0.62844	0.73941	0.696372	0.493255	0.042112	0.632972	0.029422	0.608444	0.655267	0.655267	0.629252	0.282943	0.5	0.5	0.5	0.5	0.602097	0.75
OG0000020	(((((((((906-72A_12:0.2,C.ros.YKD0085_13:0.2)_13:0.9,(C.chloroleuca67-1_13:0.02,570-77_14:0.02)_13:1.08)_13:0.1,C.ros.v2_11:1.2)_13:0.3,245-78_14:1.5)_13:1,C.solani_15:2.5)_13:1.8,192-96_13:4.3)_12:22.7,(F.solani_0:18,(F.gram_0:11,F.verticillioides_1:11)_1:7)_1:9)_1:4,(T.atroviride_0:16,(Trichoderma.reesei_2:12,T.virens_0:12)_1:4)_1:15)_1:3,N.crassa_0:34)_1	0.001	((0.137163,0.590116),(0.759652,0.782989),(0.510322,0.005238),(0.548531,0.126375),(0.625857,0.309895),(0.773254,0.165439),(0.332050,0.528268),(0.000115,0.632972),(0.313070,0.608444),(0.225704,0.655267),(0.629252,0.696789),(0.294786,0.567953),(0.089429,0.243514),(0.602097,0.750000))	None	None	0.137163	0.590116	0.759652	0.782989	0.510322	0.005238	0.548531	0.126375	0.625857	0.309895	0.773254	0.165439	0.33205	0.528268	0.000115	0.632972	0.31307	0.608444	0.225704	0.655267	0.629252	0.696789	0.294786	0.567953	0.089429	0.243514	0.602097	0.75
OG0000120	(((((((((906-72A_5:0.2,C.ros.YKD0085_5:0.2)_5:0.9,(C.chloroleuca67-1_8:0.02,570-77_13:0.02)_8:1.08)_6:0.1,C.ros.v2_8:1.2)_6:0.3,245-78_6:1.5)_6:1,C.solani_4:2.5)_5:1.8,192-96_4:4.3)_5:22.7,(F.solani_1:18,(F.gram_0:11,F.verticillioides_0:11)_0:7)_1:9)_1:4,(T.atroviride_0:16,(Trichoderma.reesei_2:12,T.virens_1:12)_1:4)_1:15)_1:3,N.crassa_0:34)_1	0	((0.537993,0.537993),(0.247596,0.033787),(0.506390,0.000000),(0.523340,0.040174),(0.565285,0.725262),(0.095568,0.424400),(0.725328,0.543304),(0.020126,0.632972),(0.719178,0.159355),(0.500000,0.500000),(0.629252,0.696789),(0.294786,0.567953),(0.089429,0.668060),(0.602097,0.750000))	None	None	0.537993	0.537993	0.247596	0.033787	0.50639	0	0.52334	0.040174	0.565285	0.725262	0.095568	0.4244	0.725328	0.543304	0.020126	0.632972	0.719178	0.159355	0.5	0.5	0.629252	0.696789	0.294786	0.567953	0.089429	0.66806	0.602097	0.75
OG0000072	(((((((((906-72A_4:0.2,C.ros.YKD0085_5:0.2)_5:0.9,(C.chloroleuca67-1_8:0.02,570-77_8:0.02)_8:1.08)_6:0.1,C.ros.v2_10:1.2)_6:0.3,245-78_5:1.5)_6:1,C.solani_4:2.5)_5:1.8,192-96_4:4.3)_5:22.7,(F.solani_10:18,(F.gram_3:11,F.verticillioides_4:11)_4:7)_4:9)_3:4,(T.atroviride_0:16,(Trichoderma.reesei_1:12,T.virens_1:12)_1:4)_1:15)_2:3,N.crassa_0:34)_2	0.001	((0.057221,0.537993),(0.247596,0.033787),(0.506390,0.506390),(0.523340,0.000255),(0.565285,0.351908),(0.095568,0.424400),(0.725328,0.543304),(0.179152,0.207039),(0.002547,0.772831),(0.528334,0.826833),(0.137231,0.438689),(0.294786,0.567953),(0.668060,0.668060),(0.674078,0.625000))	None	Family Tannase/feruloyl esterase	0.057221	0.537993	0.247596	0.033787	0.50639	0.50639	0.52334	0.000255	0.565285	0.351908	0.095568	0.4244	0.725328	0.543304	0.179152	0.207039	0.002547	0.772831	0.528334	0.826833	0.137231	0.438689	0.294786	0.567953	0.66806	0.66806	0.674078	0.625
OG0000067	(((((((((906-72A_6:0.2,C.ros.YKD0085_4:0.2)_6:0.9,(C.chloroleuca67-1_6:0.02,570-77_7:0.02)_6:1.08)_6:0.1,C.ros.v2_9:1.2)_6:0.3,245-78_5:1.5)_6:1,C.solani_4:2.5)_5:1.8,192-96_4:4.3)_5:22.7,(F.solani_1:18,(F.gram_3:11,F.verticillioides_1:11)_2:7)_2:9)_3:4,(T.atroviride_2:16,(Trichoderma.reesei_4:12,T.virens_9:12)_4:4)_4:15)_3:3,N.crassa_3:34)_3	0.001	((0.545060,0.000487),(0.661063,0.683000),(0.504804,0.002418),(0.523340,0.003495),(0.565285,0.351908),(0.095568,0.424400),(0.725328,0.543304),(0.179152,0.418211),(0.473297,0.682999),(0.166980,0.367970),(0.763920,0.308349),(0.245396,0.701882),(0.837932,0.003456),(0.725716,0.546875))	None	Domain Heterokaryon incompatibility	0.54506	0.000487	0.661063	0.683	0.504804	0.002418	0.52334	0.003495	0.565285	0.351908	0.095568	0.4244	0.725328	0.543304	0.179152	0.418211	0.473297	0.682999	0.16698	0.36797	0.76392	0.308349	0.245396	0.701882	0.837932	0.003456	0.725716	0.546875
OG0000038	(((((((((906-72A_6:0.2,C.ros.YKD0085_7:0.2)_7:0.9,(C.chloroleuca67-1_7:0.02,570-77_8:0.02)_7:1.08)_7:0.1,C.ros.v2_8:1.2)_7:0.3,245-78_4:1.5)_6:1,C.solani_5:2.5)_5:1.8,192-96_4:4.3)_5:22.7,(F.solani_16:18,(F.gram_4:11,F.verticillioides_6:11)_6:7)_7:9)_5:4,(T.atroviride_2:16,(Trichoderma.reesei_2:12,T.virens_2:12)_2:4)_2:15)_3:3,N.crassa_1:34)_3	0.002	((0.078470,0.551962),(0.679503,0.702477),(0.505598,0.002820),(0.527069,0.155066),(0.035775,0.024266),(0.095568,0.768559),(0.725328,0.543304),(0.652539,0.091215),(0.000653,0.556452),(0.252981,0.864187),(0.084685,0.532688),(0.794728,0.622385),(0.756858,0.756858),(0.725716,0.718750))	carbohydrate metabolic process ;hydrolase activity, hydrolyzing O-glycosyl compounds	Domain Glycoside hydrolase family 3 C-terminal domain;Domain Fibronectin type III-like domain;Domain PA14 domain;Domain Glycoside hydrolase, family 3, N-terminal	0.07847	0.551962	0.679503	0.702477	0.505598	0.00282	0.527069	0.155066	0.035775	0.024266	0.095568	0.768559	0.725328	0.543304	0.652539	0.091215	0.000653	0.556452	0.252981	0.864187	0.084685	0.532688	0.794728	0.622385	0.756858	0.756858	0.725716	0.71875
OG0000103	(((((((((906-72A_8:0.2,C.ros.YKD0085_7:0.2)_7:0.9,(C.chloroleuca67-1_5:0.02,570-77_5:0.02)_5:1.08)_7:0.1,C.ros.v2_8:1.2)_7:0.3,245-78_10:1.5)_7:1,C.solani_4:2.5)_5:1.8,192-96_4:4.3)_5:22.7,(F.solani_3:18,(F.gram_2:11,F.verticillioides_2:11)_2:7)_2:9)_2:4,(T.atroviride_0:16,(Trichoderma.reesei_0:12,T.virens_0:12)_0:4)_0:15)_2:3,N.crassa_1:34)_2	0.025	((0.027958,0.551962),(0.679503,0.017817),(0.504008,0.504008),(0.527069,0.155066),(0.574871,0.009083),(0.021570,0.424400),(0.725328,0.543304),(0.079371,0.715523),(0.244689,0.682999),(0.742472,0.742472),(0.710786,0.047223),(0.500000,0.500000),(0.500000,0.500000),(0.674078,0.875000))	amino acid transmembrane transport ;membrane ;amino acid transmembrane transporter activity	Family Amino acid/polyamine transporter I	0.027958	0.551962	0.679503	0.017817	0.504008	0.504008	0.527069	0.155066	0.574871	0.009083	0.02157	0.4244	0.725328	0.543304	0.079371	0.715523	0.244689	0.682999	0.742472	0.742472	0.710786	0.047223	0.5	0.5	0.5	0.5	0.674078	0.875
OG0000202	(((((((((906-72A_6:0.2,C.ros.YKD0085_6:0.2)_6:0.9,(C.chloroleuca67-1_6:0.02,570-77_7:0.02)_6:1.08)_6:0.1,C.ros.v2_3:1.2)_6:0.3,245-78_6:1.5)_6:1,C.solani_4:2.5)_5:1.8,192-96_4:4.3)_5:22.7,(F.solani_2:18,(F.gram_0:11,F.verticillioides_1:11)_1:7)_1:9)_1:4,(T.atroviride_0:16,(Trichoderma.reesei_0:12,T.virens_0:12)_0:4)_0:15)_1:3,N.crassa_0:34)_1	0.036	((0.545060,0.545060),(0.661063,0.683000),(0.504804,0.002418),(0.523340,0.001163),(0.565285,0.725262),(0.095568,0.424400),(0.725328,0.543304),(0.020126,0.632972),(0.117419,0.608444),(0.225704,0.655267),(0.629252,0.282943),(0.500000,0.500000),(0.500000,0.500000),(0.602097,0.750000))	integral component of membrane ;transmembrane transporter activity ;transmembrane transport	Family Major facilitator, sugar transporter-like	0.54506	0.54506	0.661063	0.683	0.504804	0.002418	0.52334	0.001163	0.565285	0.725262	0.095568	0.4244	0.725328	0.543304	0.020126	0.632972	0.117419	0.608444	0.225704	0.655267	0.629252	0.282943	0.5	0.5	0.5	0.5	0.602097	0.75
OG0000176	(((((((((906-72A_4:0.2,C.ros.YKD0085_5:0.2)_5:0.9,(C.chloroleuca67-1_5:0.02,570-77_6:0.02)_5:1.08)_5:0.1,C.ros.v2_7:1.2)_5:0.3,245-78_4:1.5)_5:1,C.solani_5:2.5)_5:1.8,192-96_4:4.3)_5:22.7,(F.solani_1:18,(F.gram_2:11,F.verticillioides_1:11)_1:7)_1:9)_1:4,(T.atroviride_1:16,(Trichoderma.reesei_0:12,T.virens_1:12)_1:4)_1:15)_1:3,N.crassa_1:34)_1	0.046	((0.057221,0.537993),(0.640680,0.661085),(0.504008,0.002015),(0.519567,0.029462),(0.555353,0.311949),(0.652269,0.768559),(0.725328,0.543304),(0.020126,0.632972),(0.719178,0.608444),(0.082388,0.655267),(0.629252,0.696789),(0.705540,0.567953),(0.243514,0.668060),(0.602097,0.375000))	None	Domain Ankyrin repeat-containing domain	0.057221	0.537993	0.64068	0.661085	0.504008	0.002015	0.519567	0.029462	0.555353	0.311949	0.652269	0.768559	0.725328	0.543304	0.020126	0.632972	0.719178	0.608444	0.082388	0.655267	0.629252	0.696789	0.70554	0.567953	0.243514	0.66806	0.602097	0.375
OG0000062	(((((((((906-72A_6:0.2,C.ros.YKD0085_8:0.2)_6:0.9,(C.chloroleuca67-1_5:0.02,570-77_6:0.02)_6:1.08)_6:0.1,C.ros.v2_6:1.2)_6:0.3,245-78_5:1.5)_6:1,C.solani_5:2.5)_6:1.8,192-96_5:4.3)_6:22.7,(F.solani_6:18,(F.gram_5:11,F.verticillioides_4:11)_4:7)_4:9)_4:4,(T.atroviride_2:16,(Trichoderma.reesei_2:12,T.virens_5:12)_3:4)_3:15)_3:3,N.crassa_0:34)_3	0.017	((0.545060,0.001548),(0.661063,0.683000),(0.007210,0.504804),(0.523340,0.696253),(0.565285,0.351908),(0.673570,0.466882),(0.749340,0.581950),(0.258830,0.804088),(0.156404,0.772831),(0.306311,0.826833),(0.201145,0.832300),(0.545885,0.666265),(0.485576,0.067010),(0.725716,0.406250))	None	None	0.54506	0.001548	0.661063	0.683	0.00721	0.504804	0.52334	0.696253	0.565285	0.351908	0.67357	0.466882	0.74934	0.58195	0.25883	0.804088	0.156404	0.772831	0.306311	0.826833	0.201145	0.8323	0.545885	0.666265	0.485576	0.06701	0.725716	0.40625
OG0000005	(((((((((906-72A_17:0.2,C.ros.YKD0085_17:0.2)_17:0.9,(C.chloroleuca67-1_14:0.02,570-77_19:0.02)_16:1.08)_16:0.1,C.ros.v2_13:1.2)_16:0.3,245-78_18:1.5)_16:1,C.solani_15:2.5)_16:1.8,192-96_17:4.3)_16:22.7,(F.solani_13:18,(F.gram_3:11,F.verticillioides_8:11)_6:7)_7:9)_6:4,(T.atroviride_3:16,(Trichoderma.reesei_3:12,T.virens_3:12)_3:4)_3:15)_4:3,N.crassa_1:34)_4	0	((0.612739,0.612739),(0.247910,0.808007),(0.000039,0.000000),(0.558700,0.017278),(0.647663,0.114736),(0.798962,0.666742),(0.859084,0.587400),(0.008535,0.358010),(0.016882,0.556452),(0.044452,0.148314),(0.063406,0.594349),(0.839001,0.666265),(0.807174,0.807174),(0.763467,0.488281))	ATPase activity ;ATP binding ;membrane ;ATPase activity, coupled to transmembrane movement of substances ;transport ;integral component of membrane	Domain ABC transporter-like;Domain ABC-2 type transporter;Domain CDR ABC transporter	0.612739	0.612739	0.24791	0.808007	3.9e-05	0	0.5587	0.017278	0.647663	0.114736	0.798962	0.666742	0.859084	0.5874	0.008535	0.35801	0.016882	0.556452	0.044452	0.148314	0.063406	0.594349	0.839001	0.666265	0.807174	0.807174	0.763467	0.488281
OG0000066	(((((((((906-72A_8:0.2,C.ros.YKD0085_7:0.2)_8:0.9,(C.chloroleuca67-1_8:0.02,570-77_12:0.02)_9:1.08)_8:0.1,C.ros.v2_8:1.2)_8:0.3,245-78_7:1.5)_8:1,C.solani_9:2.5)_8:1.8,192-96_6:4.3)_7:22.7,(F.solani_1:18,(F.gram_1:11,F.verticillioides_1:11)_1:7)_1:9)_1:4,(T.atroviride_0:16,(Trichoderma.reesei_0:12,T.virens_0:12)_0:4)_0:15)_1:3,N.crassa_0:34)_1	0	((0.558701,0.088765),(0.696212,0.159512),(0.010780,0.000000),(0.530754,0.733708),(0.584126,0.417958),(0.709776,0.312370),(0.219130,0.612664),(0.004597,0.632972),(0.719178,0.608444),(0.655267,0.655267),(0.629252,0.282943),(0.500000,0.500000),(0.500000,0.500000),(0.602097,0.750000))	None	None	0.558701	0.088765	0.696212	0.159512	0.01078	0	0.530754	0.733708	0.584126	0.417958	0.709776	0.31237	0.21913	0.612664	0.004597	0.632972	0.719178	0.608444	0.655267	0.655267	0.629252	0.282943	0.5	0.5	0.5	0.5	0.602097	0.75
OG0000048	(((((((((906-72A_13:0.2,C.ros.YKD0085_9:0.2)_9:0.9,(C.chloroleuca67-1_8:0.02,570-77_9:0.02)_8:1.08)_8:0.1,C.ros.v2_7:1.2)_8:0.3,245-78_6:1.5)_8:1,C.solani_8:2.5)_8:1.8,192-96_6:4.3)_7:22.7,(F.solani_4:18,(F.gram_2:11,F.verticillioides_4:11)_3:7)_3:9)_3:4,(T.atroviride_0:16,(Trichoderma.reesei_1:12,T.virens_1:12)_1:4)_1:15)_2:3,N.crassa_0:34)_2	0	((0.000001,0.565283),(0.135460,0.719829),(0.506390,0.003223),(0.530754,0.367401),(0.584126,0.040511),(0.709776,0.824507),(0.219130,0.612664),(0.065599,0.768606),(0.343973,0.735308),(0.462416,0.242391),(0.137231,0.438689),(0.294786,0.567953),(0.668060,0.668060),(0.674078,0.625000))	aminopeptidase activity ;proteolysis ;dipeptidyl-peptidase activity	Domain Xaa-Pro dipeptidyl-peptidase-like domain;Domain Xaa-Pro dipeptidyl-peptidase, C-terminal	1e-06	0.565283	0.13546	0.719829	0.50639	0.003223	0.530754	0.367401	0.584126	0.040511	0.709776	0.824507	0.21913	0.612664	0.065599	0.768606	0.343973	0.735308	0.462416	0.242391	0.137231	0.438689	0.294786	0.567953	0.66806	0.66806	0.674078	0.625
OG0000917	(((((((((906-72A_1:0.2,C.ros.YKD0085_1:0.2)_1:0.9,(C.chloroleuca67-1_1:0.02,570-77_1:0.02)_1:1.08)_1:0.1,C.ros.v2_12:1.2)_1:0.3,245-78_1:1.5)_1:1,C.solani_1:2.5)_1:1.8,192-96_1:4.3)_1:22.7,(F.solani_1:18,(F.gram_1:11,F.verticillioides_1:11)_1:7)_1:9)_1:4,(T.atroviride_1:16,(Trichoderma.reesei_1:12,T.virens_1:12)_1:4)_1:15)_1:3,N.crassa_1:34)_1	0	((0.507969,0.507969),(0.534409,0.540863),(0.500806,0.500806),(0.504008,0.000000),(0.511882,0.555412),(0.538011,0.587388),(0.565384,0.636857),(0.385799,0.632972),(0.719178,0.608444),(0.655267,0.655267),(0.629252,0.696789),(0.705540,0.567953),(0.668060,0.668060),(0.602097,0.375000))	None	None	0.507969	0.507969	0.534409	0.540863	0.500806	0.500806	0.504008	0	0.511882	0.555412	0.538011	0.587388	0.565384	0.636857	0.385799	0.632972	0.719178	0.608444	0.655267	0.655267	0.629252	0.696789	0.70554	0.567953	0.66806	0.66806	0.602097	0.375
OG0002449	(((((((((906-72A_1:0.2,C.ros.YKD0085_1:0.2)_1:0.9,(C.chloroleuca67-1_0:0.02,570-77_0:0.02)_0:1.08)_1:0.1,C.ros.v2_10:1.2)_1:0.3,245-78_1:1.5)_1:1,C.solani_1:2.5)_1:1.8,192-96_1:4.3)_1:22.7,(F.solani_1:18,(F.gram_0:11,F.verticillioides_0:11)_0:7)_1:9)_1:4,(T.atroviride_0:16,(Trichoderma.reesei_0:12,T.virens_0:12)_0:4)_0:15)_1:3,N.crassa_1:34)_1	0	((0.507969,0.507969),(0.534409,0.060859),(0.500000,0.500000),(0.504008,0.000000),(0.511882,0.555412),(0.538011,0.587388),(0.565384,0.636857),(0.385799,0.632972),(0.719178,0.159355),(0.500000,0.500000),(0.629252,0.282943),(0.500000,0.500000),(0.500000,0.500000),(0.602097,0.375000))	None	None	0.507969	0.507969	0.534409	0.060859	0.5	0.5	0.504008	0	0.511882	0.555412	0.538011	0.587388	0.565384	0.636857	0.385799	0.632972	0.719178	0.159355	0.5	0.5	0.629252	0.282943	0.5	0.5	0.5	0.5	0.602097	0.375
OG0007637	(((((((((906-72A_0:0.2,C.ros.YKD0085_0:0.2)_0:0.9,(C.chloroleuca67-1_0:0.02,570-77_4:0.02)_1:1.08)_1:0.1,C.ros.v2_9:1.2)_1:0.3,245-78_1:1.5)_1:1,C.solani_0:2.5)_1:1.8,192-96_1:4.3)_1:22.7,(F.solani_0:18,(F.gram_0:11,F.verticillioides_0:11)_0:7)_0:9)_1:4,(T.atroviride_0:16,(Trichoderma.reesei_0:12,T.virens_0:12)_0:4)_0:15)_1:3,N.crassa_0:34)_1	0	((0.500000,0.500000),(0.051306,0.540863),(0.001208,0.000000),(0.504008,0.000000),(0.511882,0.555412),(0.538011,0.128985),(0.565384,0.636857),(0.385799,0.194330),(0.500000,0.500000),(0.500000,0.500000),(0.629252,0.282943),(0.500000,0.500000),(0.500000,0.500000),(0.602097,0.750000))	None	Family Amidase	0.5	0.5	0.051306	0.540863	0.001208	0	0.504008	0	0.511882	0.555412	0.538011	0.128985	0.565384	0.636857	0.385799	0.19433	0.5	0.5	0.5	0.5	0.629252	0.282943	0.5	0.5	0.5	0.5	0.602097	0.75
OG0000389	(((((((((906-72A_2:0.2,C.ros.YKD0085_3:0.2)_2:0.9,(C.chloroleuca67-1_2:0.02,570-77_2:0.02)_2:1.08)_2:0.1,C.ros.v2_7:1.2)_2:0.3,245-78_1:1.5)_1:1,C.solani_1:2.5)_1:1.8,192-96_1:4.3)_1:22.7,(F.solani_2:18,(F.gram_0:11,F.verticillioides_1:11)_1:7)_1:9)_1:4,(T.atroviride_1:16,(Trichoderma.reesei_10:12,T.virens_4:12)_4:4)_2:15)_1:3,N.crassa_0:34)_1	0	((0.515747,0.008000),(0.565307,0.576787),(0.501609,0.501609),(0.507968,0.000001),(0.005976,0.555412),(0.538011,0.587388),(0.565384,0.636857),(0.385799,0.632972),(0.117419,0.608444),(0.225704,0.655267),(0.629252,0.105218),(0.452479,0.011686),(0.000610,0.837932),(0.602097,0.750000))	integral component of membrane ;transmembrane transport	Family Major facilitator superfamily	0.515747	0.008	0.565307	0.576787	0.501609	0.501609	0.507968	1e-06	0.005976	0.555412	0.538011	0.587388	0.565384	0.636857	0.385799	0.632972	0.117419	0.608444	0.225704	0.655267	0.629252	0.105218	0.452479	0.011686	0.00061	0.837932	0.602097	0.75
[truncated: 195 more rows]

## Sheet: ABC
Tree:(((((((((906-72A:0.2,C.ros.YKD0085:0.2):0.9,(C.chloroleuca67-1:0.02,570-77:0.02):1.08):0.1,C.ros.v2:1.2):0.3,245-78:1.5):1,C.solani:2.5):1.8,192-96:4.3):22.7,(F.solani:18,(F.gram:11,F.verticillioides:11):7):9):4,(T.atroviride:16,(Trichoderma.reesei:12,T.virens:12):4):15):3,N.crassa:34)
Lambda:	0.0331692	0.00753509	0.00599697	0.0052735
Lambda tree:	(((((((((1,1)1,(1,1)1)1,1)1,1)1,1)1,1)1,(2,(2,2)2)2)1,(3,(3,3)3)3)1,4)
[truncated: 39 more rows]

## Sheet: CAZyHMM
Tree:(((((((((906-72A:0.2,C.ros.YKD0085:0.2):0.9,(C.chloroleuca67-1:0.02,570-77:0.02):1.08):0.1,C.ros.v2:1.2):0.3,245-78:1.5):1,C.solani:2.5):1.8,192-96:4.3):22.7,(F.solani:18,(F.gram:11,F.verticillioides:11):7):9):4,(T.atroviride:16,(Trichoderma.reesei:12,T.virens:12):4):15):3,N.crassa:34)
[truncated: 190 more rows]

[truncated: 2 more sheets: Antismash, TCDB]
