# Supplementary material for: Comparative genomics highlights the importance of drug efflux transporters during evolution of mycoparasitism in Clonostachys subgenus Bionectria (Fungi, Ascomycota, Hypocreales)
Source: Evol Appl. 2020 Sep 28;14(2):476–97. doi: 10.1111/eva.13134 (PMC7896725; doi:10.1111/eva.13134)
Supplement: Supplementary file 12 — Table S5 [file EVA-14-476-s012.xlsx]

## Sheet: OrthoFinder_summary
Annotation report for gene clusters
CAFE p-value for reported clusters:	0.05
Number of clusters in report:	632
Summary for cluster OG0000000
	Cluster size:	315
	CAFE p_value:	0.002
	CAFE tree:	(((((((((CROS906.72A_27:0.2,CROSYKD0085_24:0.2)_24:0.9,(CCLO67-1_17:0.02,CROS570.77_17:0.02)_17:1.08)_21:0.1,CRV2_18:1.2)_21:0.3,CROS245.78_22:1.5)_21:1,CRSOL_20:2.5)_21:1.8,CROS192.96_34:4.3)_24:22.7,(FSOL_15:18,(FGRAM_6:11,FVERT_8:11)_9:7)_12:9)_15:4,(TRIATRO_18:16,(TREESEI_35:12,TVIRENS_52:12)_33:4)_27:15)_17:3,NCRASSA_2:34)_15
	CAFE Viterbi P-values:	((0.001286,0.647660),(0.035302,0.004711),(0.513433,0.513433),(0.574869,0.031821),(0.679457,0.420678),(0.829400,0.709063),(0.141982,0.001861),(0.087861,0.215612),(0.243364,0.121541),(0.149680,0.684767),(0.447047,0.003456),(0.022716,0.006454),(0.557894,0.000017),(0.232913,0.003475))
		CROS906.72A	CROSYKD0085	CCLO67-1	CROS570.77	CRV2	CROS245.78	CRSOL	CROS192.96	FSOL	FGRAM	FVERT	TRIATRO	TREESEI	TVIRENS	NCRASSA
	Species-members:	27	24	17	17	18	22	20	34	15	6	8	35	18	52	2
	PFAM domain content summary
	PF13894	1	0	0	0	0	0	0	0	0	0	0	0	0	0	0	C2H2-type zinc finger
	PF05729	17	13	11	10	11	16	14	22	10	3	5	13	10	25	2	NACHT domain
	PF06985	0	0	0	0	0	0	0	1	2	0	0	0	0	0	0	Heterokaryon incompatibility protein (HET)
	PF13857	0	0	0	0	0	1	0	0	0	0	0	2	1	2	0	Ankyrin repeats (many copies)
	PF04281	0	0	0	0	0	0	0	1	0	0	0	0	0	0	0	Mitochondrial import receptor subunit Tom22
	PF03531	0	0	0	0	0	0	0	1	0	0	0	0	0	0	0	Structure-specific recognition protein (SSRP1)
	PF00096	0	0	0	0	0	0	0	1	0	0	0	0	0	0	0	Zinc finger, C2H2 type
	PF09337	0	0	0	0	0	0	0	1	0	0	0	0	0	0	0	His(2)-Cys(2) zinc finger
	PF12796	17	13	12	10	15	17	14	19	14	4	6	21	12	25	2	Ankyrin repeats (3 copies)
	PF12171	1	0	0	0	1	0	0	0	0	0	0	0	0	0	0	Zinc-finger double-stranded RNA-binding
	PF12710	0	0	0	0	0	0	0	1	0	0	0	0	0	0	0	haloacid dehalogenase-like hydrolase
	PF00400	0	0	0	0	0	0	0	0	0	0	0	1	1	2	0	WD domain, G-beta repeat
	PF01048	19	13	8	6	6	18	16	26	3	4	6	22	14	41	1	Phosphorylase superfamily
	PF01544	0	0	0	0	0	0	0	0	1	0	0	0	0	0	0	CorA-like Mg2+ transporter protein
	PF01926	0	0	0	0	0	0	0	0	0	0	0	1	0	0	0	50S ribosome-binding GTPase
	PF13606	0	0	1	0	0	0	0	0	0	0	0	1	1	1	0	Ankyrin repeat
	PF04430	0	0	0	0	0	0	0	1	0	0	0	0	0	0	0	Protein of unknown function (DUF498/DUF598)
	PF14226	0	0	0	0	0	0	0	1	0	0	0	0	0	0	0	non-haem dioxygenase in morphine synthesis N-terminal
	PF07690	0	0	0	0	0	0	0	1	0	0	0	0	0	0	0	Major Facilitator Superfamily
	PF12770	0	1	0	0	0	0	0	0	0	0	0	0	0	0	0	CHAT domain
	PF01602	0	0	0	0	0	0	0	1	0	0	0	0	0	0	0	Adaptin N terminal region
	PF13622	0	0	0	0	0	0	0	1	0	0	0	0	0	0	0	Thioesterase-like superfamily
	PF11885	0	0	0	0	0	0	0	1	0	0	0	0	0	0	0	Protein of unknown function (DUF3405)
	PF00171	0	0	0	0	0	0	0	1	0	0	0	0	0	0	0	Aldehyde dehydrogenase family
	PF04479	0	0	0	0	0	0	0	1	0	0	0	0	0	0	0	RTA1 like protein
	PF14479	0	1	0	0	0	0	0	0	0	0	0	0	0	0	0	Prion-inhibition and propagation
	PF12756	1	0	0	0	0	0	0	0	0	0	0	0	0	0	0	C2H2 type zinc-finger (2 copies)
	PF13191	0	2	1	0	1	0	1	1	1	0	0	2	1	1	0	AAA ATPase domain
	PF03171	0	0	0	0	0	0	0	1	0	0	0	0	0	0	0	2OG-Fe(II) oxygenase superfamily
	PF00082	0	0	0	0	0	0	0	0	0	0	0	0	0	1	0	Subtilase family
	PF08512	0	0	0	0	0	0	0	1	0	0	0	0	0	0	0	Histone chaperone Rttp106-like
	PF00806	0	0	0	0	0	0	0	1	0	0	0	0	0	0	0	Pumilio-family RNA binding repeat
	PF13738	0	0	0	0	0	0	0	1	0	0	0	0	0	0	0	Pyridine nucleotide-disulphide oxidoreductase
	PF01738	0	0	0	0	0	0	0	1	0	0	0	0	0	0	0	Dienelactone hydrolase family
	PF14420	1	0	0	0	0	0	0	1	0	0	0	0	0	0	0	Clr5 domain
	PF13637	4	5	3	2	2	6	4	1	2	0	1	3	2	6	0	Ankyrin repeats (many copies)
	PF00795	0	0	0	0	0	0	0	2	0	0	0	0	0	0	0	Carbon-nitrogen hydrolase
	PF07065	0	0	0	0	0	0	0	1	0	0	0	0	0	0	0	D123
	PF07143	0	0	0	0	0	0	0	1	0	0	0	0	0	0	0	Hydroxyneurosporene synthase (CrtC)
	PF01494	0	0	0	0	0	0	0	1	0	0	0	0	0	0	0	FAD binding domain
	PF00023	9	8	4	6	8	9	8	11	8	2	3	7	8	15	2	Ankyrin repeat
	PF00644	0	0	0	0	0	0	0	1	0	0	0	0	0	0	0	Poly(ADP-ribose) polymerase catalytic domain
	PF00069	0	0	0	1	1	1	0	0	0	0	1	0	0	0	0	Protein kinase domain
	PF00416	0	0	0	0	0	0	0	1	0	0	0	0	0	0	0	Ribosomal protein S13/S18
	Cluster members
	Species:	CROS906.72A
	CROS906.72AT00002617_1	Protein of unknown function
	CROS906.72AT00008130_1	Protein of unknown function
	CROS906.72AT00015085_1	Protein of unknown function
	CROS906.72AT00000097_1	Protein of unknown function
	CROS906.72AT00008962_1	Protein of unknown function
	CROS906.72AT00002040_1	Protein of unknown function
	CROS906.72AT00012669_1	Protein of unknown function
	CROS906.72AT00018503_1	Protein of unknown function
	CROS906.72AT00009254_1	Protein of unknown function
	CROS906.72AT00010408_1	Protein of unknown function
	CROS906.72AT00014491_1	Protein of unknown function
	CROS906.72AT00013002_1	Protein of unknown function
	CROS906.72AT00013808_1	Protein of unknown function
	CROS906.72AT00016071_1	Protein of unknown function
	CROS906.72AT00006378_1	Protein of unknown function
	CROS906.72AT00014316_1	Protein of unknown function
	CROS906.72AT00018502_1	Similar to ANK3 Ankyrin-3 (Homo sapiens)
	CROS906.72AT00004735_1	Similar to ANKRD17 Ankyrin repeat domain-containing protein 17 (Homo sapiens)
	CROS906.72AT00004289_1	Similar to ANKRD50 Ankyrin repeat domain-containing protein 50 (Homo sapiens)
	CROS906.72AT00002616_1	Similar to ANKRD50 Ankyrin repeat domain-containing protein 50 (Homo sapiens)
	CROS906.72AT00006944_1	Similar to ANKRD50 Ankyrin repeat domain-containing protein 50 (Homo sapiens)
	CROS906.72AT00004921_1	Similar to ANKRD50 Ankyrin repeat domain-containing protein 50 (Homo sapiens)
	CROS906.72AT00005072_1	Similar to ANKRD50 Ankyrin repeat domain-containing protein 50 (Homo sapiens)
	CROS906.72AT00008568_1	Similar to Ankrd28 Serine/threonine-protein phosphatase 6 regulatory ankyrin repeat subunit A (Mus musculus)
	CROS906.72AT00003254_1	Similar to Ankrd28 Serine/threonine-protein phosphatase 6 regulatory ankyrin repeat subunit A (Mus musculus)
	CROS906.72AT00005751_1	Similar to HET-E1 Vegetative incompatibility protein HET-E-1 (Podospora anserina)
	CROS906.72AT00015062_1	Similar to ankrd52 Serine/threonine-protein phosphatase 6 regulatory ankyrin repeat subunit C (Danio rerio)
	Species:	CROSYKD0085
	CROSYKD0085T00009106_1	Protein of unknown function
	CROSYKD0085T00017391_1	Protein of unknown function
	CROSYKD0085T00003291_1	Protein of unknown function
	CROSYKD0085T00007607_1	Protein of unknown function
	CROSYKD0085T00014241_1	Protein of unknown function
	CROSYKD0085T00011216_1	Protein of unknown function
	CROSYKD0085T00018491_1	Protein of unknown function
	CROSYKD0085T00012847_1	Protein of unknown function
	CROSYKD0085T00017605_1	Protein of unknown function
	CROSYKD0085T00018524_1	Protein of unknown function
	CROSYKD0085T00007917_1	Protein of unknown function
	CROSYKD0085T00010954_1	Protein of unknown function
	CROSYKD0085T00018563_1	Protein of unknown function
	CROSYKD0085T00011119_1	Protein of unknown function
	CROSYKD0085T00013775_1	Protein of unknown function
	CROSYKD0085T00012408_1	Protein of unknown function
	CROSYKD0085T00015251_1	Similar to ANK3 Ankyrin-3 (Homo sapiens)
	CROSYKD0085T00001640_1	Similar to ANKK1 Ankyrin repeat and protein kinase domain-containing protein 1 (Homo sapiens)
	CROSYKD0085T00009803_1	Similar to ANKRD50 Ankyrin repeat domain-containing protein 50 (Homo sapiens)
	CROSYKD0085T00010562_1	Similar to Ankrd17 Ankyrin repeat domain-containing protein 17 (Mus musculus)
	CROSYKD0085T00002776_1	Similar to Ankrd44 Serine/threonine-protein phosphatase 6 regulatory ankyrin repeat subunit B (Mus musculus)
	CROSYKD0085T00010368_1	Similar to HET-E1 Vegetative incompatibility protein HET-E-1 (Podospora anserina)
	CROSYKD0085T00006859_1	Similar to ankrd52 Serine/threonine-protein phosphatase 6 regulatory ankyrin repeat subunit C (Danio rerio)
	CROSYKD0085T00011686_1	Similar to mask Ankyrin repeat and KH domain-containing protein mask (Drosophila melanogaster)
	Species:	CCLO67-1
	CCLO67-1T00003232_1	Protein of unknown function
	CCLO67-1T00007321_1	Protein of unknown function
	CCLO67-1T00008471_1	Protein of unknown function
	CCLO67-1T00012697_1	Protein of unknown function
	CCLO67-1T00016794_1	Protein of unknown function
	CCLO67-1T00009178_1	Protein of unknown function
	CCLO67-1T00015895_1	Protein of unknown function
	CCLO67-1T00015896_1	Similar to ANK3 Ankyrin-3 (Homo sapiens)
	CCLO67-1T00014038_1	Similar to ANKHD1 Ankyrin repeat and KH domain-containing protein 1 (Homo sapiens)
	CCLO67-1T00012438_1	Similar to ANKRD28 Serine/threonine-protein phosphatase 6 regulatory ankyrin repeat subunit A (Homo sapiens)
	CCLO67-1T00000465_1	Similar to ANKRD50 Ankyrin repeat domain-containing protein 50 (Homo sapiens)
	CCLO67-1T00009177_1	Similar to Ank1 Ankyrin-1 (Mus musculus)
	CCLO67-1T00010198_1	Similar to HET-E1 Vegetative incompatibility protein HET-E-1 (Podospora anserina)
	CCLO67-1T00018139_1	Similar to HET-E1 Vegetative incompatibility protein HET-E-1 (Podospora anserina)
	CCLO67-1T00009326_1	Similar to MIMI_L25 Putative ankyrin repeat protein L25 (Acanthamoeba polyphaga mimivirus)
	CCLO67-1T00001042_1	Similar to ankrd52 Serine/threonine-protein phosphatase 6 regulatory ankyrin repeat subunit C (Danio rerio)
	CCLO67-1T00015421_1	Similar to invs-b Inversin-B (Xenopus laevis)
	Species:	CROS570.77
	CROS570.77T00018445_1	Protein of unknown function
	CROS570.77T00009302_1	Protein of unknown function
	CROS570.77T00012209_1	Protein of unknown function
	CROS570.77T00014362_1	Protein of unknown function
	CROS570.77T00005790_1	Protein of unknown function
	CROS570.77T00004125_1	Protein of unknown function
	CROS570.77T00003189_1	Protein of unknown function
	CROS570.77T00011202_1	Protein of unknown function
	CROS570.77T00004746_1	Similar to ANKRD50 Ankyrin repeat domain-containing protein 50 (Homo sapiens)
	CROS570.77T00014361_1	Similar to ASB3 Ankyrin repeat and SOCS box protein 3 (Bos taurus)
	CROS570.77T00017520_1	Similar to HET-E1 Vegetative incompatibility protein HET-E-1 (Podospora anserina)
	CROS570.77T00007307_1	Similar to MM_0045 Putative ankyrin repeat protein MM_0045 (Methanosarcina mazei (strain ATCC BAA-159 / DSM 3647 / Goe1 / Go1 / JCM 11833 / OCM 88))
	CROS570.77T00012867_1	Similar to RF_0381 Putative ankyrin repeat protein RF_0381 (Rickettsia felis (strain ATCC VR-1525 / URRWXCal2))
	CROS570.77T00019259_1	Similar to RF_0381 Putative ankyrin repeat protein RF_0381 (Rickettsia felis (strain ATCC VR-1525 / URRWXCal2))
	CROS570.77T00015926_1	Similar to TPK1 cAMP-dependent protein kinase type 1 (Saccharomyces cerevisiae (strain ATCC 204508 / S288c))
	CROS570.77T00000591_1	Similar to ankrd52 Serine/threonine-protein phosphatase 6 regulatory ankyrin repeat subunit C (Danio rerio)
	CROS570.77T00007748_1	Similar to invs-b Inversin-B (Xenopus laevis)
	Species:	CRV2
	CRV2T00017517_1	Protein of unknown function
	CRV2T00013477_1	Protein of unknown function
	CRV2T00001817_1	Protein of unknown function
	CRV2T00010236_1	Protein of unknown function
	CRV2T00016655_1	Protein of unknown function
	CRV2T00019721_1	Protein of unknown function
	CRV2T00007098_1	Similar to ANK3 Ankyrin-3 (Homo sapiens)
	CRV2T00009331_1	Similar to ANKRD50 Ankyrin repeat domain-containing protein 50 (Homo sapiens)
	CRV2T00012996_1	Similar to ANKRD50 Ankyrin repeat domain-containing protein 50 (Homo sapiens)
	CRV2T00004957_1	Similar to ANKRD50 Ankyrin repeat domain-containing protein 50 (Homo sapiens)
	CRV2T00016300_1	Similar to ANKRD50 Ankyrin repeat domain-containing protein 50 (Homo sapiens)
	CRV2T00000882_1	Similar to ANKRD50 Ankyrin repeat domain-containing protein 50 (Homo sapiens)
	CRV2T00018767_1	Similar to ANKRD50 Ankyrin repeat domain-containing protein 50 (Homo sapiens)
	CRV2T00016003_1	Similar to Ankrd17 Ankyrin repeat domain-containing protein 17 (Mus musculus)
	CRV2T00002606_1	Similar to MM_0045 Putative ankyrin repeat protein MM_0045 (Methanosarcina mazei (strain ATCC BAA-159 / DSM 3647 / Goe1 / Go1 / JCM 11833 / OCM 88))
	CRV2T00008573_1	Similar to R11A8.7 Ankyrin repeat and KH domain-containing protein R11A8.7 (Caenorhabditis elegans)
	CRV2T00019117_1	Similar to RF_0381 Putative ankyrin repeat protein RF_0381 (Rickettsia felis (strain ATCC VR-1525 / URRWXCal2))
	CRV2T00013476_1	Similar to TPK2 cAMP-dependent protein kinase type 2 (Saccharomyces cerevisiae (strain ATCC 204508 / S288c))
	Species:	CROS245.78
	CROS245.78T00018396_1	Protein of unknown function
	CROS245.78T00014914_1	Protein of unknown function
	CROS245.78T00006412_1	Protein of unknown function
	CROS245.78T00013723_1	Protein of unknown function
	CROS245.78T00009368_1	Protein of unknown function
	CROS245.78T00016284_1	Protein of unknown function
	CROS245.78T00008250_1	Protein of unknown function
	CROS245.78T00008137_1	Similar to ANKRD17 Ankyrin repeat domain-containing protein 17 (Homo sapiens)
	CROS245.78T00002259_1	Similar to ANKRD50 Ankyrin repeat domain-containing protein 50 (Homo sapiens)
	CROS245.78T00007826_1	Similar to ANKRD50 Ankyrin repeat domain-containing protein 50 (Homo sapiens)
	CROS245.78T00014234_1	Similar to ANKRD50 Ankyrin repeat domain-containing protein 50 (Homo sapiens)
	CROS245.78T00013297_1	Similar to ANKRD50 Ankyrin repeat domain-containing protein 50 (Homo sapiens)
	CROS245.78T00002081_1	Similar to ANKRD50 Ankyrin repeat domain-containing protein 50 (Homo sapiens)
	CROS245.78T00005355_1	Similar to ANKRD50 Ankyrin repeat domain-containing protein 50 (Homo sapiens)
	CROS245.78T00008520_1	Similar to ANKRD50 Ankyrin repeat domain-containing protein 50 (Homo sapiens)
	CROS245.78T00011156_1	Similar to ANKRD50 Ankyrin repeat domain-containing protein 50 (Homo sapiens)
	CROS245.78T00010242_1	Similar to ANKRD50 Ankyrin repeat domain-containing protein 50 (Homo sapiens)
	CROS245.78T00017910_1	Similar to Ank1 Ankyrin-1 (Mus musculus)
	CROS245.78T00006388_1	Similar to Ank3 Ankyrin-3 (Mus musculus)
	CROS245.78T00013764_1	Similar to HET-E1 Vegetative incompatibility protein HET-E-1 (Podospora anserina)
	CROS245.78T00007993_1	Similar to TPK2 cAMP-dependent protein kinase type 2 (Saccharomyces cerevisiae (strain ATCC 204508 / S288c))
	CROS245.78T00015818_1	Similar to ankrd52 Serine/threonine-protein phosphatase 6 regulatory ankyrin repeat subunit C (Danio rerio)
	Species:	CRSOL
	CRSOLT00016883_1	Protein of unknown function
	CRSOLT00003198_1	Protein of unknown function
	CRSOLT00010663_1	Protein of unknown function
	CRSOLT00017937_1	Protein of unknown function
	CRSOLT00003053_1	Protein of unknown function
	CRSOLT00000985_1	Protein of unknown function
	CRSOLT00006981_1	Protein of unknown function
	CRSOLT00013407_1	Similar to ANK1 Ankyrin-1 (Homo sapiens)
	CRSOLT00016351_1	Similar to ANKHD1 Ankyrin repeat and KH domain-containing protein 1 (Homo sapiens)
	CRSOLT00017681_1	Similar to ANKRD17 Ankyrin repeat domain-containing protein 17 (Homo sapiens)
	CRSOLT00004762_1	Similar to ANKRD50 Ankyrin repeat domain-containing protein 50 (Homo sapiens)
	CRSOLT00005691_1	Similar to ANKRD50 Ankyrin repeat domain-containing protein 50 (Homo sapiens)
	CRSOLT00011789_1	Similar to ANKRD50 Ankyrin repeat domain-containing protein 50 (Homo sapiens)
	CRSOLT00011063_1	Similar to ANKRD50 Ankyrin repeat domain-containing protein 50 (Homo sapiens)
	CRSOLT00007346_1	Similar to ASB3 Ankyrin repeat and SOCS box protein 3 (Bos taurus)
	CRSOLT00006379_1	Similar to Ank3 Ankyrin-3 (Mus musculus)
	CRSOLT00016030_1	Similar to Ankrd28 Serine/threonine-protein phosphatase 6 regulatory ankyrin repeat subunit A (Mus musculus)
	CRSOLT00005874_1	Similar to HET-E1 Vegetative incompatibility protein HET-E-1 (Podospora anserina)
	CRSOLT00006933_1	Similar to HET-E1 Vegetative incompatibility protein HET-E-1 (Podospora anserina)
	CRSOLT00003030_1	Similar to MM_0045 Putative ankyrin repeat protein MM_0045 (Methanosarcina mazei (strain ATCC BAA-159 / DSM 3647 / Goe1 / Go1 / JCM 11833 / OCM 88))
	Species:	CROS192.96
	CROS192.96T00000612_1	Protein of unknown function
	CROS192.96T00006401_1	Protein of unknown function
	CROS192.96T00014041_1	Protein of unknown function
	CROS192.96T00004301_1	Protein of unknown function
	CROS192.96T00002569_1	Protein of unknown function
	CROS192.96T00000161_1	Protein of unknown function
	CROS192.96T00014040_1	Protein of unknown function
	CROS192.96T00017722_1	Protein of unknown function
	CROS192.96T00003191_1	Protein of unknown function
	CROS192.96T00017624_1	Protein of unknown function
	CROS192.96T00004388_1	Protein of unknown function
	CROS192.96T00002797_1	Protein of unknown function
	CROS192.96T00016365_1	Protein of unknown function
	CROS192.96T00004263_1	Protein of unknown function
	CROS192.96T00000162_1	Protein of unknown function
	CROS192.96T00013415_1	Protein of unknown function
	CROS192.96T00012270_1	Protein of unknown function
	CROS192.96T00003383_1	Protein of unknown function
	CROS192.96T00016849_1	Similar to APUM6 Pumilio homolog 6, chloroplastic (Arabidopsis thaliana)
	CROS192.96T00015135_1	Similar to Ap2b1 AP-2 complex subunit beta (Rattus norvegicus)
	CROS192.96T00006678_1	Similar to Cyanide hydratase (Aspergillus niger)
	CROS192.96T00010283_1	Similar to FUS7 Putative aldehyde dehydrogenase FUS7 (Gibberella fujikuroi (strain CBS 195.34 / IMI 58289 / NRRL A-6831))
	CROS192.96T00013202_1	Similar to Nitrilase (Gibberella moniliformis)
	CROS192.96T00009611_1	Similar to POB3 FACT complex subunit POB3 (Gibberella zeae (strain PH-1 / ATCC MYA-4620 / FGSC 9075 / NRRL 31084))
	CROS192.96T00009039_1	Similar to RTM1 Protein RTM1 (Saccharomyces cerevisiae)
	CROS192.96T00002451_1	Similar to Rv1260 Uncharacterized protein Rv1260 (Mycobacterium tuberculosis (strain ATCC 25618 / H37Rv))
	CROS192.96T00004974_1	Similar to SCO3172 Baeyer-Villiger monooxygenase (Streptomyces coelicolor (strain ATCC BAA-471 / A3(2) / M145))
	CROS192.96T00015126_1	Similar to SPT10 Protein SPT10 (Saccharomyces cerevisiae (strain ATCC 204508 / S288c))
	CROS192.96T00016103_1	Similar to SWS2 37S ribosomal protein SWS2, mitochondrial (Saccharomyces cerevisiae (strain ATCC 204508 / S288c))
	CROS192.96T00013991_1	Similar to cdc123 Cell division cycle protein 123 (Botryotinia fuckeliana (strain B05.10))
	CROS192.96T00013017_1	Similar to encD 2-oxoglutarate-Fe(II) type oxidoreductase (Neosartorya fumigata (strain ATCC MYA-4609 / Af293 / CBS 101355 / FGSC A1100))
	CROS192.96T00003679_1	Similar to khs Kievitone hydratase (Fusarium solani subsp. phaseoli)
	CROS192.96T00003351_1	Similar to tom22 Mitochondrial import receptor subunit tom22 (Neurospora crassa (strain ATCC 24698 / 74-OR23-1A / CBS 708.71 / DSM 1257 / FGSC 987))
	CROS192.96T00000488_1	Similar to tropI Hydrolase tropI (Talaromyces stipitatus (strain ATCC 10500 / CBS 375.48 / QM 6759 / NRRL 1006))
	Species:	FSOL
	FSOLT00013742_1	Protein of unknown function
	FSOLT00003739_1	Protein of unknown function
	FSOLT00007366_1	Protein of unknown function
	FSOLT00009612_1	Protein of unknown function
	FSOLT00010304_1	Protein of unknown function
	FSOLT00013538_1	Similar to ANK1 Ankyrin-1 (Homo sapiens)
	FSOLT00013146_1	Similar to ANKRD17 Ankyrin repeat domain-containing protein 17 (Homo sapiens)
	FSOLT00015866_1	Similar to ANKRD44 Serine/threonine-protein phosphatase 6 regulatory ankyrin repeat subunit B (Gallus gallus)
	FSOLT00005678_1	Similar to ANKRD50 Ankyrin repeat domain-containing protein 50 (Homo sapiens)
	FSOLT00005478_1	Similar to ANKRD50 Ankyrin repeat domain-containing protein 50 (Homo sapiens)
	FSOLT00011892_1	Similar to ANKRD50 Ankyrin repeat domain-containing protein 50 (Homo sapiens)
	FSOLT00001763_1	Similar to Ank1 Ankyrin-1 (Mus musculus)
	FSOLT00006408_1	Similar to Ank3 Ankyrin-3 (Mus musculus)
	FSOLT00012164_1	Similar to Ank3 Ankyrin-3 (Mus musculus)
	FSOLT00011429_1	Similar to ankrd52 Serine/threonine-protein phosphatase 6 regulatory ankyrin repeat subunit C (Danio rerio)
	Species:	FGRAM
	FGRAMT00003144_1	Protein of unknown function
	FGRAMT00012292_1	Protein of unknown function
	FGRAMT00011187_1	Protein of unknown function
	FGRAMT00003121_1	Protein of unknown function
	FGRAMT00011999_1	Similar to ANKRD17 Ankyrin repeat domain-containing protein 17 (Homo sapiens)
	FGRAMT00009285_1	Similar to secG Ankyrin repeat, PH and SEC7 domain containing protein secG (Dictyostelium discoideum)
	Species:	FVERT
	FVERTT00013000_1	Protein of unknown function
	FVERTT00006713_1	Protein of unknown function
	FVERTT00005823_1	Protein of unknown function
	FVERTT00011858_1	Protein of unknown function
	FVERTT00008386_1	Similar to ANK1 Ankyrin-1 (Homo sapiens)
	FVERTT00010205_1	Similar to ANKRD50 Ankyrin repeat domain-containing protein 50 (Homo sapiens)
	FVERTT00013536_1	Similar to MIMI_L25 Putative ankyrin repeat protein L25 (Acanthamoeba polyphaga mimivirus)
	FVERTT00009484_1	Similar to TPK3 cAMP-dependent protein kinase type 3 (Saccharomyces cerevisiae (strain ATCC 204508 / S288c))
	Species:	TRIATRO
	TRIATROT00001969_1	Protein of unknown function
	TRIATROT00011620_1	Protein of unknown function
	TRIATROT00007107_1	Protein of unknown function
	TRIATROT00004226_1	Protein of unknown function
	TRIATROT00010006_1	Protein of unknown function
	TRIATROT00003075_1	Protein of unknown function
	TRIATROT00000963_1	Protein of unknown function
	TRIATROT00005238_1	Protein of unknown function
	TRIATROT00001311_1	Protein of unknown function
	TRIATROT00000519_1	Protein of unknown function
	TRIATROT00006359_1	Protein of unknown function
	TRIATROT00006656_1	Protein of unknown function
	TRIATROT00010910_1	Protein of unknown function
	TRIATROT00002753_1	Protein of unknown function
	TRIATROT00008014_1	Protein of unknown function
	TRIATROT00006657_1	Protein of unknown function
	TRIATROT00006360_1	Protein of unknown function
	TRIATROT00010909_1	Protein of unknown function
	TRIATROT00006011_1	Protein of unknown function
	TRIATROT00004284_1	Protein of unknown function
	TRIATROT00009645_1	Protein of unknown function
	TRIATROT00008764_1	Protein of unknown function
	TRIATROT00006588_1	Protein of unknown function
	TRIATROT00002550_1	Similar to ANKRD50 Ankyrin repeat domain-containing protein 50 (Homo sapiens)
	TRIATROT00010944_1	Similar to ANKRD50 Ankyrin repeat domain-containing protein 50 (Homo sapiens)
	TRIATROT00003644_1	Similar to ANKRD50 Ankyrin repeat domain-containing protein 50 (Homo sapiens)
	TRIATROT00009709_1	Similar to ANKRD50 Ankyrin repeat domain-containing protein 50 (Homo sapiens)
	TRIATROT00001526_1	Similar to ANKRD50 Ankyrin repeat domain-containing protein 50 (Homo sapiens)
	TRIATROT00002021_1	Similar to ANKRD50 Ankyrin repeat domain-containing protein 50 (Homo sapiens)
	TRIATROT00002605_1	Similar to ANKRD50 Ankyrin repeat domain-containing protein 50 (Homo sapiens)
	TRIATROT00003847_1	Similar to ANKRD50 Ankyrin repeat domain-containing protein 50 (Homo sapiens)
	TRIATROT00009724_1	Similar to HET-E1 Vegetative incompatibility protein HET-E-1 (Podospora anserina)
	TRIATROT00003337_1	Similar to HET-E1 Vegetative incompatibility protein HET-E-1 (Podospora anserina)
	TRIATROT00007389_1	Similar to ankrd52 Serine/threonine-protein phosphatase 6 regulatory ankyrin repeat subunit C (Danio rerio)
	TRIATROT00008254_1	Similar to secG Ankyrin repeat, PH and SEC7 domain containing protein secG (Dictyostelium discoideum)
	Species:	TREESEI
	TREESEIT00004182_1	Protein of unknown function
	TREESEIT00002963_1	Protein of unknown function
	TREESEIT00008016_1	Protein of unknown function
	TREESEIT00009489_1	Protein of unknown function
	TREESEIT00008017_1	Protein of unknown function
	TREESEIT00005178_1	Protein of unknown function
	TREESEIT00008532_1	Protein of unknown function
	TREESEIT00009212_1	Protein of unknown function
	TREESEIT00003998_1	Protein of unknown function
	TREESEIT00008040_1	Similar to ANKRD44 Serine/threonine-protein phosphatase 6 regulatory ankyrin repeat subunit B (Gallus gallus)
	TREESEIT00002749_1	Similar to ANKRD50 Ankyrin repeat domain-containing protein 50 (Homo sapiens)
	TREESEIT00008832_1	Similar to ANKRD50 Ankyrin repeat domain-containing protein 50 (Homo sapiens)
	TREESEIT00008009_1	Similar to ANKRD50 Ankyrin repeat domain-containing protein 50 (Homo sapiens)
	TREESEIT00005904_1	Similar to ANKRD50 Ankyrin repeat domain-containing protein 50 (Homo sapiens)
	TREESEIT00009483_1	Similar to HET-E1 Vegetative incompatibility protein HET-E-1 (Podospora anserina)
	TREESEIT00007183_1	Similar to HET-E1 Vegetative incompatibility protein HET-E-1 (Podospora anserina)
	TREESEIT00009369_1	Similar to MM_0045 Putative ankyrin repeat protein MM_0045 (Methanosarcina mazei (strain ATCC BAA-159 / DSM 3647 / Goe1 / Go1 / JCM 11833 / OCM 88))
	TREESEIT00001532_1	Similar to alr2800 Uncharacterized WD repeat-containing protein alr2800 (Nostoc sp. (strain PCC 7120 / SAG 25.82 / UTEX 2576))
	Species:	TVIRENS
	TVIRENST00011656_1	Protein of unknown function
	TVIRENST00005497_1	Protein of unknown function
	TVIRENST00009561_1	Protein of unknown function
	TVIRENST00007219_1	Protein of unknown function
	TVIRENST00003265_1	Protein of unknown function
	TVIRENST00004430_1	Protein of unknown function
	TVIRENST00010044_1	Protein of unknown function
	TVIRENST00012248_1	Protein of unknown function
	TVIRENST00000785_1	Protein of unknown function
	TVIRENST00002072_1	Protein of unknown function
	TVIRENST00012034_1	Protein of unknown function
	TVIRENST00011788_1	Protein of unknown function
	TVIRENST00010655_1	Protein of unknown function
	TVIRENST00008048_1	Protein of unknown function
	TVIRENST00006549_1	Protein of unknown function
	TVIRENST00005539_1	Protein of unknown function
	TVIRENST00000208_1	Protein of unknown function
	TVIRENST00004532_1	Protein of unknown function
	TVIRENST00010026_1	Protein of unknown function
	TVIRENST00012660_1	Protein of unknown function
	TVIRENST00011621_1	Protein of unknown function
	TVIRENST00000852_1	Protein of unknown function
	TVIRENST00010418_1	Protein of unknown function
	TVIRENST00008969_1	Protein of unknown function
	TVIRENST00011214_1	Protein of unknown function
	TVIRENST00010441_1	Protein of unknown function
	TVIRENST00003170_1	Protein of unknown function
	TVIRENST00009727_1	Protein of unknown function
	TVIRENST00003906_1	Similar to ANK1 Ankyrin-1 (Homo sapiens)
	TVIRENST00011354_1	Similar to ANK2 Ankyrin-2 (Homo sapiens)
	TVIRENST00010905_1	Similar to ANK3 Ankyrin-3 (Homo sapiens)
	TVIRENST00009345_1	Similar to ANK3 Ankyrin-3 (Homo sapiens)
	TVIRENST00001948_1	Similar to ANK3 Ankyrin-3 (Homo sapiens)
	TVIRENST00010196_1	Similar to ANK3 Ankyrin-3 (Homo sapiens)
	TVIRENST00009980_1	Similar to ANKK1 Ankyrin repeat and protein kinase domain-containing protein 1 (Homo sapiens)
	TVIRENST00011659_1	Similar to ANKRD44 Serine/threonine-protein phosphatase 6 regulatory ankyrin repeat subunit B (Homo sapiens)
	TVIRENST00006601_1	Similar to ANKRD50 Ankyrin repeat domain-containing protein 50 (Homo sapiens)
	TVIRENST00005499_1	Similar to ANKRD50 Ankyrin repeat domain-containing protein 50 (Homo sapiens)
	TVIRENST00001669_1	Similar to ANKRD50 Ankyrin repeat domain-containing protein 50 (Homo sapiens)
	TVIRENST00006533_1	Similar to ANKRD50 Ankyrin repeat domain-containing protein 50 (Homo sapiens)
	TVIRENST00007286_1	Similar to ANKRD50 Ankyrin repeat domain-containing protein 50 (Homo sapiens)
	TVIRENST00010279_1	Similar to ANKRD50 Ankyrin repeat domain-containing protein 50 (Homo sapiens)
	TVIRENST00012531_1	Similar to Ankrd17 Ankyrin repeat domain-containing protein 17 (Mus musculus)
	TVIRENST00011033_1	Similar to HET-E1 Vegetative incompatibility protein HET-E-1 (Podospora anserina)
	TVIRENST00009289_1	Similar to HET-E1 Vegetative incompatibility protein HET-E-1 (Podospora anserina)
	TVIRENST00003805_1	Similar to HET-E1 Vegetative incompatibility protein HET-E-1 (Podospora anserina)
	TVIRENST00003551_1	Similar to HET-E1 Vegetative incompatibility protein HET-E-1 (Podospora anserina)
	TVIRENST00009562_1	Similar to HET-E1 Vegetative incompatibility protein HET-E-1 (Podospora anserina)
	TVIRENST00010401_1	Similar to MM_0045 Putative ankyrin repeat protein MM_0045 (Methanosarcina mazei (strain ATCC BAA-159 / DSM 3647 / Goe1 / Go1 / JCM 11833 / OCM 88))
	TVIRENST00010868_1	Similar to RF_0381 Putative ankyrin repeat protein RF_0381 (Rickettsia felis (strain ATCC VR-1525 / URRWXCal2))
	TVIRENST00002330_1	Similar to RF_0381 Putative ankyrin repeat protein RF_0381 (Rickettsia felis (strain ATCC VR-1525 / URRWXCal2))
	TVIRENST00006824_1	Similar to RIPK4 Receptor-interacting serine/threonine-protein kinase 4 (Homo sapiens)
	Species:	NCRASSA
	NCRASSAT00005439_1	Similar to ANKRD50 Ankyrin repeat domain-containing protein 50 (Homo sapiens)
	NCRASSAT00004212_1	Similar to HET-E1 Vegetative incompatibility protein HET-E-1 (Podospora anserina)
Summary for cluster OG0000001
	Cluster size:	194
	CAFE p_value:	0.002
	CAFE tree:	(((((((((CROS906.72A_22:0.2,CROSYKD0085_19:0.2)_21:0.9,(CCLO67-1_16:0.02,CROS570.77_18:0.02)_18:1.08)_21:0.1,CRV2_23:1.2)_21:0.3,CROS245.78_20:1.5)_21:1,CRSOL_31:2.5)_22:1.8,CROS192.96_21:4.3)_21:22.7,(FSOL_7:18,(FGRAM_6:11,FVERT_9:11)_7:7)_7:9)_6:4,(TRIATRO_0:16,(TREESEI_1:12,TVIRENS_1:12)_1:4)_1:15)_3:3,NCRASSA_0:34)_3
	CAFE Viterbi P-values:	((0.082617,0.006206),(0.818105,0.025370),(0.000049,0.514206),(0.574869,0.122592),(0.679457,0.626613),(0.556628,0.000285),(0.462312,0.924812),(0.000658,0.358010),(0.905740,0.837122),(0.642000,0.177932),(0.011260,0.171386),(0.294786,0.567953),(0.668060,0.668060),(0.725716,0.406250))
		CROS906.72A	CROSYKD0085	CCLO67-1	CROS570.77	CRV2	CROS245.78	CRSOL	CROS192.96	FSOL	FGRAM	FVERT	TRIATRO	TREESEI	TVIRENS	NCRASSA
	Species-members:	22	19	16	18	23	20	31	21	7	6	9	1	0	1	0
	PFAM domain content summary
	PF01283	0	0	0	0	0	0	0	1	0	0	0	0	0	0	0	Ribosomal protein S26e
	PF05729	0	0	0	0	0	0	0	1	0	0	0	0	0	0	0	NACHT domain
	PF06985	0	0	0	0	0	0	0	3	0	0	0	0	0	0	0	Heterokaryon incompatibility protein (HET)
	PF02265	0	0	0	0	0	0	0	1	0	0	0	0	0	0	0	S1/P1 Nuclease
	PF06314	0	0	0	0	0	0	0	1	0	0	0	0	0	0	0	Acetoacetate decarboxylase (ADC)
	PF13181	0	1	0	0	0	0	0	0	0	0	0	0	0	0	0	Tetratricopeptide repeat
	PF04117	0	0	0	0	0	0	0	1	0	0	0	0	0	0	0	Mpv17 / PMP22 family
	PF13374	1	1	1	0	1	1	0	2	1	0	0	0	0	0	0	Tetratricopeptide repeat
	PF00388	0	0	0	0	0	0	0	1	0	0	0	0	0	0	0	Phosphatidylinositol-specific phospholipase C, X domain
	PF12796	0	0	0	0	0	0	0	1	0	0	0	0	0	0	0	Ankyrin repeats (3 copies)
	PF07719	1	1	0	0	1	0	0	0	0	0	0	0	0	0	0	Tetratricopeptide repeat
	PF01784	0	0	0	0	0	0	0	1	0	0	0	0	0	0	0	NIF3 (NGG1p interacting factor 3)
	PF00550	0	0	0	0	0	0	0	1	0	0	0	0	0	0	0	Phosphopantetheine attachment site
	PF00248	0	0	0	0	0	0	0	1	0	0	0	0	0	0	0	Aldo/keto reductase family
	PF00387	0	0	0	0	0	0	0	1	0	0	0	0	0	0	0	Phosphatidylinositol-specific phospholipase C, Y domain
	PF11927	0	0	0	0	0	0	0	1	0	0	0	0	0	0	0	Protein of unknown function (DUF3445)
	PF00668	0	0	0	0	0	0	0	1	0	0	0	0	0	0	0	Condensation domain
	PF00160	0	0	0	0	0	0	0	1	0	0	0	0	0	0	0	Cyclophilin type peptidyl-prolyl cis-trans isomerase/CLD
	PF02146	0	0	0	0	0	0	0	1	0	0	0	0	0	0	0	Sir2 family
	PF01328	0	0	0	0	0	0	0	1	0	0	0	0	0	0	0	Peroxidase, family 2
	PF01487	0	0	0	0	0	0	0	1	0	0	0	0	0	0	0	Type I 3-dehydroquinase
	PF12770	20	19	15	14	17	19	29	19	6	5	4	0	0	1	0	CHAT domain
	PF00515	1	0	0	0	1	1	1	0	0	0	0	0	0	0	0	Tetratricopeptide repeat
	PF01494	0	0	0	0	0	0	0	2	0	0	0	0	0	0	0	FAD binding domain
	PF00023	0	0	0	0	0	0	0	1	0	0	0	0	0	0	0	Ankyrin repeat
	PF01966	0	0	0	0	0	0	0	1	0	0	0	0	0	0	0	HD domain
	PF00069	0	0	0	0	0	0	0	2	0	0	0	0	0	0	0	Protein kinase domain
	PF00501	0	0	0	0	0	0	0	1	0	0	0	0	0	0	0	AMP-binding enzyme
	Cluster members
	Species:	CROS906.72A
	CROS906.72AT00005064_1	Protein of unknown function
	CROS906.72AT00018317_1	Protein of unknown function
	CROS906.72AT00008630_1	Protein of unknown function
	CROS906.72AT00015664_1	Protein of unknown function
	CROS906.72AT00010778_1	Protein of unknown function
	CROS906.72AT00008575_1	Protein of unknown function
	CROS906.72AT00007867_1	Protein of unknown function
	CROS906.72AT00008924_1	Protein of unknown function
	CROS906.72AT00005205_1	Protein of unknown function
	CROS906.72AT00015663_1	Protein of unknown function
	CROS906.72AT00014700_1	Protein of unknown function
	CROS906.72AT00017613_1	Protein of unknown function
	CROS906.72AT00003997_1	Protein of unknown function
	CROS906.72AT00013312_1	Protein of unknown function
	CROS906.72AT00003996_1	Protein of unknown function
	CROS906.72AT00007750_1	Protein of unknown function
	CROS906.72AT00008678_1	Protein of unknown function
	CROS906.72AT00004886_1	Protein of unknown function
	CROS906.72AT00002544_1	Protein of unknown function
	CROS906.72AT00008545_1	Protein of unknown function
	CROS906.72AT00002424_1	Protein of unknown function
	CROS906.72AT00014863_1	Protein of unknown function
	Species:	CROSYKD0085
	CROSYKD0085T00014593_1	Protein of unknown function
	CROSYKD0085T00009067_1	Protein of unknown function
	CROSYKD0085T00007325_1	Protein of unknown function
	CROSYKD0085T00006153_1	Protein of unknown function
	CROSYKD0085T00016863_1	Protein of unknown function
	CROSYKD0085T00010384_1	Protein of unknown function
	CROSYKD0085T00006894_1	Protein of unknown function
	CROSYKD0085T00014333_1	Protein of unknown function
	CROSYKD0085T00018288_1	Protein of unknown function
	CROSYKD0085T00015528_1	Protein of unknown function
	CROSYKD0085T00007052_1	Protein of unknown function
	CROSYKD0085T00009962_1	Protein of unknown function
	CROSYKD0085T00006065_1	Protein of unknown function
	CROSYKD0085T00008299_1	Protein of unknown function
	CROSYKD0085T00016520_1	Protein of unknown function
	CROSYKD0085T00013583_1	Protein of unknown function
	CROSYKD0085T00015550_1	Protein of unknown function
	CROSYKD0085T00018019_1	Protein of unknown function
	CROSYKD0085T00005948_1	Protein of unknown function
	Species:	CCLO67-1
	CCLO67-1T00017241_1	Protein of unknown function
	CCLO67-1T00001696_1	Protein of unknown function
	CCLO67-1T00012428_1	Protein of unknown function
	CCLO67-1T00018540_1	Protein of unknown function
	CCLO67-1T00001450_1	Protein of unknown function
	CCLO67-1T00008113_1	Protein of unknown function
	CCLO67-1T00001687_1	Protein of unknown function
	CCLO67-1T00005831_1	Protein of unknown function
	CCLO67-1T00012461_1	Protein of unknown function
	CCLO67-1T00016760_1	Protein of unknown function
	CCLO67-1T00017645_1	Protein of unknown function
	CCLO67-1T00010974_1	Protein of unknown function
	CCLO67-1T00016761_1	Protein of unknown function
	CCLO67-1T00006028_1	Protein of unknown function
	CCLO67-1T00010232_1	Protein of unknown function
	CCLO67-1T00005918_1	Protein of unknown function
	Species:	CROS570.77
	CROS570.77T00007042_1	Protein of unknown function
	CROS570.77T00017791_1	Protein of unknown function
	CROS570.77T00016014_1	Protein of unknown function
	CROS570.77T00017485_1	Protein of unknown function
	CROS570.77T00006559_1	Protein of unknown function
	CROS570.77T00013197_1	Protein of unknown function
	CROS570.77T00017790_1	Protein of unknown function
	CROS570.77T00015918_1	Protein of unknown function
	CROS570.77T00010937_1	Protein of unknown function
	CROS570.77T00006468_1	Protein of unknown function
	CROS570.77T00018918_1	Protein of unknown function
	CROS570.77T00010927_1	Protein of unknown function
	CROS570.77T00006558_1	Protein of unknown function
	CROS570.77T00011045_1	Protein of unknown function
	CROS570.77T00019003_1	Protein of unknown function
	CROS570.77T00015549_1	Protein of unknown function
	CROS570.77T00000189_1	Protein of unknown function
	CROS570.77T00015433_1	Protein of unknown function
	Species:	CRV2
	CRV2T00010138_1	Protein of unknown function
	CRV2T00019654_1	Protein of unknown function
	CRV2T00013487_1	Protein of unknown function
	CRV2T00013501_1	Protein of unknown function
	CRV2T00014966_1	Protein of unknown function
	CRV2T00013469_1	Protein of unknown function
	CRV2T00018649_1	Protein of unknown function
	CRV2T00016547_1	Protein of unknown function
	CRV2T00004551_1	Protein of unknown function
	CRV2T00018589_1	Protein of unknown function
	CRV2T00015055_1	Protein of unknown function
	CRV2T00016952_1	Protein of unknown function
	CRV2T00016949_1	Protein of unknown function
	CRV2T00013841_1	Protein of unknown function
	CRV2T00012420_1	Protein of unknown function
	CRV2T00008435_1	Protein of unknown function
	CRV2T00016261_1	Protein of unknown function
	CRV2T00016950_1	Protein of unknown function
	CRV2T00009488_1	Protein of unknown function
	CRV2T00018352_1	Protein of unknown function
	CRV2T00003006_1	Protein of unknown function
	CRV2T00018791_1	Protein of unknown function
	CRV2T00010139_1	Protein of unknown function
	Species:	CROS245.78
	CROS245.78T00009615_1	Protein of unknown function
	CROS245.78T00007978_1	Protein of unknown function
	CROS245.78T00014236_1	Protein of unknown function
	CROS245.78T00007147_1	Protein of unknown function
	CROS245.78T00007821_1	Protein of unknown function
	CROS245.78T00009411_1	Protein of unknown function
	CROS245.78T00012304_1	Protein of unknown function
	CROS245.78T00009291_1	Protein of unknown function
	CROS245.78T00009883_1	Protein of unknown function
	CROS245.78T00001884_1	Protein of unknown function
	CROS245.78T00003616_1	Protein of unknown function
	CROS245.78T00017537_1	Protein of unknown function
	CROS245.78T00017559_1	Protein of unknown function
	CROS245.78T00015854_1	Protein of unknown function
	CROS245.78T00013921_1	Protein of unknown function
	CROS245.78T00009493_1	Protein of unknown function
	CROS245.78T00017560_1	Protein of unknown function
	CROS245.78T00002068_1	Protein of unknown function
	CROS245.78T00011559_1	Protein of unknown function
	CROS245.78T00008273_1	Protein of unknown function
	Species:	CRSOL
	CRSOLT00016520_1	Protein of unknown function
	CRSOLT00006094_1	Protein of unknown function
	CRSOLT00017908_1	Protein of unknown function
	CRSOLT00005785_1	Protein of unknown function
	CRSOLT00012892_1	Protein of unknown function
	CRSOLT00015265_1	Protein of unknown function
	CRSOLT00016433_1	Protein of unknown function
	CRSOLT00010312_1	Protein of unknown function
	CRSOLT00010133_1	Protein of unknown function
	CRSOLT00008344_1	Protein of unknown function
	CRSOLT00006002_1	Protein of unknown function
	CRSOLT00009387_1	Protein of unknown function
	CRSOLT00010311_1	Protein of unknown function
	CRSOLT00015981_1	Protein of unknown function
	CRSOLT00007224_1	Protein of unknown function
	CRSOLT00009386_1	Protein of unknown function
	CRSOLT00016977_1	Protein of unknown function
	CRSOLT00006106_1	Protein of unknown function
	CRSOLT00006168_1	Protein of unknown function
	CRSOLT00016713_1	Protein of unknown function
	CRSOLT00014234_1	Protein of unknown function
	CRSOLT00016970_1	Protein of unknown function
	CRSOLT00017917_1	Protein of unknown function
	CRSOLT00011141_1	Protein of unknown function
	CRSOLT00006979_1	Protein of unknown function
	CRSOLT00012657_1	Protein of unknown function
	CRSOLT00016540_1	Protein of unknown function
	CRSOLT00015379_1	Protein of unknown function
	CRSOLT00012192_1	Protein of unknown function
	CRSOLT00001003_1	Protein of unknown function
	CRSOLT00014594_1	Protein of unknown function
	Species:	CROS192.96
	CROS192.96T00008746_1	Protein of unknown function
	CROS192.96T00007495_1	Protein of unknown function
	CROS192.96T00015275_1	Protein of unknown function
	CROS192.96T00003370_1	Protein of unknown function
	CROS192.96T00012132_1	Protein of unknown function
	CROS192.96T00006607_1	Similar to CYP10 Peptidyl-prolyl cis-trans isomerase-like 3 (Gibberella zeae (strain PH-1 / ATCC MYA-4620 / FGSC 9075 / NRRL 31084))
	CROS192.96T00002044_1	Similar to HET-E1 Vegetative incompatibility protein HET-E-1 (Podospora anserina)
	CROS192.96T00002582_1	Similar to HET-E1 Vegetative incompatibility protein HET-E-1 (Podospora anserina)
	CROS192.96T00006897_1	Similar to Nuclease PA3 (Penicillium sp.)
	CROS192.96T00008157_1	Similar to OpS4 FAD-dependent monooxygenase OpS4 (Beauveria bassiana (strain ARSEF 2860))
	CROS192.96T00008251_1	Similar to Pentafunctional AROM polypeptide (Thanatephorus cucumeris)
	CROS192.96T00015137_1	Similar to SPCC126.12 Protein NIF3 homolog (Schizosaccharomyces pombe (strain 972 / ATCC 24843))
	CROS192.96T00008119_1	Similar to SRT1 NAD-dependent protein deacetylase SRT1 (Arabidopsis thaliana)
	CROS192.96T00003259_1	Similar to byr1 Protein kinase byr1 (Schizosaccharomyces pombe (strain 972 / ATCC 24843))
	CROS192.96T00005374_1	Similar to cds1 Serine/threonine-protein kinase cds1 (Schizosaccharomyces pombe (strain 972 / ATCC 24843))
	CROS192.96T00016599_1	Similar to dtxS3 Aldo-keto reductase dtxS3 (Metarhizium robertsii (strain ARSEF 23 / ATCC MYA-3075))
	CROS192.96T00011882_1	Similar to easA Nonribosomal peptide synthetase easA (Emericella nidulans (strain FGSC A4 / ATCC 38163 / CBS 112.46 / NRRL 194 / M139))
	CROS192.96T00013495_1	Similar to plc1 1-phosphatidylinositol 4,5-bisphosphate phosphodiesterase 1 (Schizosaccharomyces pombe (strain 972 / ATCC 24843))
	CROS192.96T00004821_1	Similar to rps-26 40S ribosomal protein S26E (Neurospora crassa (strain ATCC 24698 / 74-OR23-1A / CBS 708.71 / DSM 1257 / FGSC 987))
	CROS192.96T00005598_1	Similar to stcC Putative sterigmatocystin biosynthesis peroxidase stcC (Emericella nidulans (strain FGSC A4 / ATCC 38163 / CBS 112.46 / NRRL 194 / M139))
	CROS192.96T00015264_1	Similar to xlnD 3-hydroxybenzoate 6-hydroxylase 1 (Pseudomonas alcaligenes)
	Species:	FSOL
	FSOLT00015095_1	Protein of unknown function
	FSOLT00008126_1	Protein of unknown function
	FSOLT00015277_1	Protein of unknown function
	FSOLT00015666_1	Protein of unknown function
	FSOLT00007066_1	Protein of unknown function
	FSOLT00010560_1	Protein of unknown function
	FSOLT00008127_1	Protein of unknown function
	Species:	FGRAM
	FGRAMT00000117_1	Protein of unknown function
	FGRAMT00011263_1	Protein of unknown function
	FGRAMT00005235_1	Protein of unknown function
	FGRAMT00003819_1	Protein of unknown function
	FGRAMT00008219_1	Protein of unknown function
	FGRAMT00001815_1	Protein of unknown function
	Species:	FVERT
	FVERTT00013797_1	Protein of unknown function
	FVERTT00012216_1	Protein of unknown function
	FVERTT00003372_1	Protein of unknown function
	FVERTT00000118_1	Protein of unknown function
	FVERTT00003328_1	Protein of unknown function
	FVERTT00000119_1	Protein of unknown function
	FVERTT00012959_1	Protein of unknown function
	FVERTT00012217_1	Protein of unknown function
	FVERTT00003174_1	Protein of unknown function
	Species:	TRIATRO
	TRIATROT00007455_1	Protein of unknown function
	Species:	TREESEI
	Species:	TVIRENS
	TVIRENST00004533_1	Protein of unknown function
	Species:	NCRASSA
Summary for cluster OG0000002
	Cluster size:	194
	CAFE p_value:	0.001
	CAFE tree:	(((((((((CROS906.72A_21:0.2,CROSYKD0085_13:0.2)_15:0.9,(CCLO67-1_26:0.02,CROS570.77_26:0.02)_26:1.08)_15:0.1,CRV2_4:1.2)_13:0.3,CROS245.78_4:1.5)_13:1,CRSOL_21:2.5)_15:1.8,CROS192.96_18:4.3)_15:22.7,(FSOL_17:18,(FGRAM_8:11,FVERT_11:11)_10:7)_11:9)_10:4,(TRIATRO_5:16,(TREESEI_7:12,TVIRENS_10:12)_8:4)_8:15)_9:3,NCRASSA_3:34)_8
	CAFE Viterbi P-values:	((0.000000,0.003218),(0.778036,0.000000),(0.520325,0.520325),(0.001858,0.000000),(0.625857,0.000000),(0.058758,0.002131),(0.853557,0.152670),(0.163903,0.479599),(0.033924,0.644961),(0.375678,0.523433),(0.446962,0.731943),(0.204112,0.791566),(0.682321,0.228678),(0.352932,0.263626))
		CROS906.72A	CROSYKD0085	CCLO67-1	CROS570.77	CRV2	CROS245.78	CRSOL	CROS192.96	FSOL	FGRAM	FVERT	TRIATRO	TREESEI	TVIRENS	NCRASSA
	Species-members:	21	13	26	26	4	4	21	18	17	8	11	7	5	10	3
	PFAM domain content summary
	PF13460	0	0	0	0	0	0	0	1	0	0	0	0	0	0	0	NADH(P)-binding
	PF07859	0	0	0	0	0	0	0	1	0	0	0	0	0	0	0	alpha/beta hydrolase fold
	PF12796	0	0	0	0	0	0	0	1	0	0	0	0	0	0	0	Ankyrin repeats (3 copies)
	PF00120	0	0	0	0	0	0	0	1	0	0	0	0	0	0	0	Glutamine synthetase, catalytic domain
	PF00467	0	0	0	0	0	0	0	1	0	0	0	0	0	0	0	KOW motif
	PF01070	0	0	1	0	0	0	0	1	0	0	0	0	0	0	0	FMN-dependent dehydrogenase
	PF07719	0	0	0	0	0	0	0	1	0	0	0	0	0	0	0	Tetratricopeptide repeat
	PF00324	0	0	0	0	0	0	0	1	0	0	0	0	0	0	0	Amino acid permease
	PF05729	0	0	0	0	0	0	0	1	0	0	0	0	0	0	0	NACHT domain
	PF13147	0	0	0	0	0	0	0	1	0	0	0	0	0	0	0	Amidohydrolase
	PF01048	0	0	0	0	0	0	0	1	0	0	0	0	0	0	0	Phosphorylase superfamily
	PF02146	0	0	0	0	0	0	0	1	0	0	0	0	0	0	0	Sir2 family
	PF13520	0	0	0	0	0	0	0	1	0	0	0	0	0	0	0	Amino acid permease
	PF00023	0	0	0	0	0	0	0	1	0	0	0	0	0	0	0	Ankyrin repeat
	PF00172	0	0	0	0	0	0	0	1	0	0	0	0	0	0	0	Fungal Zn(2)-Cys(6) binuclear cluster domain
	PF13414	0	0	0	0	0	0	0	1	0	0	0	0	0	0	0	TPR repeat
	PF00171	21	13	26	26	4	4	21	18	17	8	11	7	5	10	3	Aldehyde dehydrogenase family
	Cluster members
	Species:	CROS906.72A
	CROS906.72AT00008974_1	Protein of unknown function
	CROS906.72AT00005068_1	Similar to ALDH1 Aldehyde dehydrogenase, cytosolic 1 (Macroscelides proboscideus)
	CROS906.72AT00018815_1	Similar to ALTA10 Aldehyde dehydrogenase (Alternaria alternata)
	CROS906.72AT00019024_1	Similar to CLAH10 Aldehyde dehydrogenase (Davidiella tassiana)
	CROS906.72AT00002216_1	Similar to CLAH10 Aldehyde dehydrogenase (Davidiella tassiana)
	CROS906.72AT00017556_1	Similar to CLAH10 Aldehyde dehydrogenase (Davidiella tassiana)
	CROS906.72AT00000075_1	Similar to CLAH10 Aldehyde dehydrogenase (Davidiella tassiana)
	CROS906.72AT00007845_1	Similar to SPAC922.07c Putative aldehyde dehydrogenase-like protein C922.07c (Schizosaccharomyces pombe (strain 972 / ATCC 24843))
	CROS906.72AT00011908_1	Similar to SPAC922.07c Putative aldehyde dehydrogenase-like protein C922.07c (Schizosaccharomyces pombe (strain 972 / ATCC 24843))
	CROS906.72AT00010629_1	Similar to SPAC922.07c Putative aldehyde dehydrogenase-like protein C922.07c (Schizosaccharomyces pombe (strain 972 / ATCC 24843))
	CROS906.72AT00017549_1	Similar to SPAC922.07c Putative aldehyde dehydrogenase-like protein C922.07c (Schizosaccharomyces pombe (strain 972 / ATCC 24843))
	CROS906.72AT00012315_1	Similar to SPAC922.07c Putative aldehyde dehydrogenase-like protein C922.07c (Schizosaccharomyces pombe (strain 972 / ATCC 24843))
	CROS906.72AT00018522_1	Similar to SPAC922.07c Putative aldehyde dehydrogenase-like protein C922.07c (Schizosaccharomyces pombe (strain 972 / ATCC 24843))
	CROS906.72AT00000215_1	Similar to SPAC922.07c Putative aldehyde dehydrogenase-like protein C922.07c (Schizosaccharomyces pombe (strain 972 / ATCC 24843))
	CROS906.72AT00001535_1	Similar to SPAC922.07c Putative aldehyde dehydrogenase-like protein C922.07c (Schizosaccharomyces pombe (strain 972 / ATCC 24843))
	CROS906.72AT00016570_1	Similar to SPAC922.07c Putative aldehyde dehydrogenase-like protein C922.07c (Schizosaccharomyces pombe (strain 972 / ATCC 24843))
	CROS906.72AT00018566_1	Similar to aldA Aldehyde dehydrogenase (Agaricus bisporus)
	CROS906.72AT00000424_1	Similar to aldA Aldehyde dehydrogenase (Agaricus bisporus)
	CROS906.72AT00014159_1	Similar to aldA Aldehyde dehydrogenase (Aspergillus niger)
	CROS906.72AT00018518_1	Similar to aldA Aldehyde dehydrogenase (Emericella nidulans (strain FGSC A4 / ATCC 38163 / CBS 112.46 / NRRL 194 / M139))
	CROS906.72AT00008973_1	Similar to betB NAD/NADP-dependent betaine aldehyde dehydrogenase (Yersinia pseudotuberculosis serotype IB (strain PB1/+))
	Species:	CROSYKD0085
	CROSYKD0085T00009116_1	Similar to ALD4 Potassium-activated aldehyde dehydrogenase, mitochondrial (Saccharomyces cerevisiae (strain ATCC 204508 / S288c))
	CROSYKD0085T00011142_1	Similar to CLAH10 Aldehyde dehydrogenase (Davidiella tassiana)
	CROSYKD0085T00015257_1	Similar to CLAH10 Aldehyde dehydrogenase (Davidiella tassiana)
	CROSYKD0085T00007256_1	Similar to CLAH10 Aldehyde dehydrogenase (Davidiella tassiana)
	CROSYKD0085T00007995_1	Similar to SPAC922.07c Putative aldehyde dehydrogenase-like protein C922.07c (Schizosaccharomyces pombe (strain 972 / ATCC 24843))
	CROSYKD0085T00015299_1	Similar to SPAC922.07c Putative aldehyde dehydrogenase-like protein C922.07c (Schizosaccharomyces pombe (strain 972 / ATCC 24843))
	CROSYKD0085T00018474_1	Similar to SPAC922.07c Putative aldehyde dehydrogenase-like protein C922.07c (Schizosaccharomyces pombe (strain 972 / ATCC 24843))
	CROSYKD0085T00013561_1	Similar to SPAC922.07c Putative aldehyde dehydrogenase-like protein C922.07c (Schizosaccharomyces pombe (strain 972 / ATCC 24843))
	CROSYKD0085T00000747_1	Similar to SPAC922.07c Putative aldehyde dehydrogenase-like protein C922.07c (Schizosaccharomyces pombe (strain 972 / ATCC 24843))
	CROSYKD0085T00013644_1	Similar to aldA Aldehyde dehydrogenase (Agaricus bisporus)
	CROSYKD0085T00004550_1	Similar to aldA Aldehyde dehydrogenase (Agaricus bisporus)
	CROSYKD0085T00002158_1	Similar to aldA Aldehyde dehydrogenase (Aspergillus niger)
	CROSYKD0085T00017072_1	Similar to aldA Aldehyde dehydrogenase (Emericella nidulans (strain FGSC A4 / ATCC 38163 / CBS 112.46 / NRRL 194 / M139))
	Species:	CCLO67-1
	CCLO67-1T00018631_1	Similar to ALDH1A1 Retinal dehydrogenase 1 (Oryctolagus cuniculus)
	CCLO67-1T00016283_1	Similar to CLAH10 Aldehyde dehydrogenase (Davidiella tassiana)
	CCLO67-1T00004162_1	Similar to CLAH10 Aldehyde dehydrogenase (Davidiella tassiana)
	CCLO67-1T00001716_1	Similar to CLAH10 Aldehyde dehydrogenase (Davidiella tassiana)
	CCLO67-1T00005518_1	Similar to CLAH10 Aldehyde dehydrogenase (Davidiella tassiana)
	CCLO67-1T00012672_1	Similar to CLAH10 Aldehyde dehydrogenase (Davidiella tassiana)
	CCLO67-1T00018326_1	Similar to SPAC922.07c Putative aldehyde dehydrogenase-like protein C922.07c (Schizosaccharomyces pombe (strain 972 / ATCC 24843))
	CCLO67-1T00016276_1	Similar to SPAC922.07c Putative aldehyde dehydrogenase-like protein C922.07c (Schizosaccharomyces pombe (strain 972 / ATCC 24843))
	CCLO67-1T00012281_1	Similar to SPAC922.07c Putative aldehyde dehydrogenase-like protein C922.07c (Schizosaccharomyces pombe (strain 972 / ATCC 24843))
	CCLO67-1T00013141_1	Similar to SPAC922.07c Putative aldehyde dehydrogenase-like protein C922.07c (Schizosaccharomyces pombe (strain 972 / ATCC 24843))
	CCLO67-1T00010493_1	Similar to SPAC922.07c Putative aldehyde dehydrogenase-like protein C922.07c (Schizosaccharomyces pombe (strain 972 / ATCC 24843))
	CCLO67-1T00013734_1	Similar to SPAC922.07c Putative aldehyde dehydrogenase-like protein C922.07c (Schizosaccharomyces pombe (strain 972 / ATCC 24843))
	CCLO67-1T00001468_1	Similar to SPAC922.07c Putative aldehyde dehydrogenase-like protein C922.07c (Schizosaccharomyces pombe (strain 972 / ATCC 24843))
	CCLO67-1T00010743_1	Similar to SPAC922.07c Putative aldehyde dehydrogenase-like protein C922.07c (Schizosaccharomyces pombe (strain 972 / ATCC 24843))
	CCLO67-1T00018570_1	Similar to SPAC922.07c Putative aldehyde dehydrogenase-like protein C922.07c (Schizosaccharomyces pombe (strain 972 / ATCC 24843))
	CCLO67-1T00011174_1	Similar to SPAC922.07c Putative aldehyde dehydrogenase-like protein C922.07c (Schizosaccharomyces pombe (strain 972 / ATCC 24843))
	CCLO67-1T00018492_1	Similar to SPAC922.07c Putative aldehyde dehydrogenase-like protein C922.07c (Schizosaccharomyces pombe (strain 972 / ATCC 24843))
	CCLO67-1T00009752_1	Similar to SPAC922.07c Putative aldehyde dehydrogenase-like protein C922.07c (Schizosaccharomyces pombe (strain 972 / ATCC 24843))
	CCLO67-1T00005333_1	Similar to aldA Aldehyde dehydrogenase (Agaricus bisporus)
	CCLO67-1T00018300_1	Similar to aldA Aldehyde dehydrogenase (Agaricus bisporus)
	CCLO67-1T00016930_1	Similar to aldA Aldehyde dehydrogenase (Aspergillus niger)
	CCLO67-1T00006414_1	Similar to aldA Aldehyde dehydrogenase (Aspergillus niger)
	CCLO67-1T00018498_1	Similar to aldA Aldehyde dehydrogenase (Emericella nidulans (strain FGSC A4 / ATCC 38163 / CBS 112.46 / NRRL 194 / M139))
	CCLO67-1T00016926_1	Similar to aldA Aldehyde dehydrogenase (Emericella nidulans (strain FGSC A4 / ATCC 38163 / CBS 112.46 / NRRL 194 / M139))
	CCLO67-1T00008479_1	Similar to aldA Aldehyde dehydrogenase (Emericella nidulans (strain FGSC A4 / ATCC 38163 / CBS 112.46 / NRRL 194 / M139))
	CCLO67-1T00001607_1	Similar to betB NAD/NADP-dependent betaine aldehyde dehydrogenase (Paraburkholderia phytofirmans (strain DSM 17436 / LMG 22146 / PsJN))
	Species:	CROS570.77
	CROS570.77T00019113_1	Similar to ALDH1A1 Retinal dehydrogenase 1 (Oryctolagus cuniculus)
	CROS570.77T00019079_1	Similar to ALTA10 Aldehyde dehydrogenase (Alternaria alternata)
	CROS570.77T00009162_1	Similar to CLAH10 Aldehyde dehydrogenase (Davidiella tassiana)
	CROS570.77T00002559_1	Similar to CLAH10 Aldehyde dehydrogenase (Davidiella tassiana)
	CROS570.77T00016132_1	Similar to CLAH10 Aldehyde dehydrogenase (Davidiella tassiana)
	CROS570.77T00012184_1	Similar to CLAH10 Aldehyde dehydrogenase (Davidiella tassiana)
	CROS570.77T00017249_1	Similar to CLAH10 Aldehyde dehydrogenase (Davidiella tassiana)
	CROS570.77T00018759_1	Similar to SPAC922.07c Putative aldehyde dehydrogenase-like protein C922.07c (Schizosaccharomyces pombe (strain 972 / ATCC 24843))
	CROS570.77T00016316_1	Similar to SPAC922.07c Putative aldehyde dehydrogenase-like protein C922.07c (Schizosaccharomyces pombe (strain 972 / ATCC 24843))
	CROS570.77T00000170_1	Similar to SPAC922.07c Putative aldehyde dehydrogenase-like protein C922.07c (Schizosaccharomyces pombe (strain 972 / ATCC 24843))
	CROS570.77T00018591_1	Similar to SPAC922.07c Putative aldehyde dehydrogenase-like protein C922.07c (Schizosaccharomyces pombe (strain 972 / ATCC 24843))
	CROS570.77T00002928_1	Similar to SPAC922.07c Putative aldehyde dehydrogenase-like protein C922.07c (Schizosaccharomyces pombe (strain 972 / ATCC 24843))
	CROS570.77T00011753_1	Similar to SPAC922.07c Putative aldehyde dehydrogenase-like protein C922.07c (Schizosaccharomyces pombe (strain 972 / ATCC 24843))
	CROS570.77T00017256_1	Similar to SPAC922.07c Putative aldehyde dehydrogenase-like protein C922.07c (Schizosaccharomyces pombe (strain 972 / ATCC 24843))
	CROS570.77T00006181_1	Similar to SPAC922.07c Putative aldehyde dehydrogenase-like protein C922.07c (Schizosaccharomyces pombe (strain 972 / ATCC 24843))
	CROS570.77T00018248_1	Similar to SPAC922.07c Putative aldehyde dehydrogenase-like protein C922.07c (Schizosaccharomyces pombe (strain 972 / ATCC 24843))
	CROS570.77T00018304_1	Similar to SPAC922.07c Putative aldehyde dehydrogenase-like protein C922.07c (Schizosaccharomyces pombe (strain 972 / ATCC 24843))
	CROS570.77T00012257_1	Similar to SPAC922.07c Putative aldehyde dehydrogenase-like protein C922.07c (Schizosaccharomyces pombe (strain 972 / ATCC 24843))
	CROS570.77T00016469_1	Similar to aldA Aldehyde dehydrogenase (Agaricus bisporus)
	CROS570.77T00015189_1	Similar to aldA Aldehyde dehydrogenase (Agaricus bisporus)
	CROS570.77T00008066_1	Similar to aldA Aldehyde dehydrogenase (Aspergillus niger)
	CROS570.77T00012973_1	Similar to aldA Aldehyde dehydrogenase (Aspergillus niger)
	CROS570.77T00018242_1	Similar to aldA Aldehyde dehydrogenase (Aspergillus niger)
	CROS570.77T00012977_1	Similar to aldA Aldehyde dehydrogenase (Emericella nidulans (strain FGSC A4 / ATCC 38163 / CBS 112.46 / NRRL 194 / M139))
	CROS570.77T00014039_1	Similar to aldA Aldehyde dehydrogenase (Emericella nidulans (strain FGSC A4 / ATCC 38163 / CBS 112.46 / NRRL 194 / M139))
	CROS570.77T00000035_1	Similar to betB NAD/NADP-dependent betaine aldehyde dehydrogenase (Paraburkholderia phytofirmans (strain DSM 17436 / LMG 22146 / PsJN))
	Species:	CRV2
	CRV2T00016111_1	Protein of unknown function
	CRV2T00016850_1	Similar to ALTA10 Aldehyde dehydrogenase (Alternaria alternata)
	CRV2T00018237_1	Similar to aldA Aldehyde dehydrogenase (Aspergillus niger)
	CRV2T00014072_1	Similar to betB NAD/NADP-dependent betaine aldehyde dehydrogenase (Paraburkholderia xenovorans (strain LB400))
	Species:	CROS245.78
	CROS245.78T00016717_1	Similar to ALTA10 Aldehyde dehydrogenase (Alternaria alternata)
	CROS245.78T00018511_1	Similar to Aldh2 Aldehyde dehydrogenase, mitochondrial (Mus musculus)
	CROS245.78T00008511_1	Similar to CLAH10 Aldehyde dehydrogenase (Davidiella tassiana)
	CROS245.78T00007734_1	Similar to aldA Aldehyde dehydrogenase (Agaricus bisporus)
	Species:	CRSOL
	CRSOLT00008361_1	Protein of unknown function
	CRSOLT00007153_1	Protein of unknown function
	CRSOLT00008479_1	Similar to ALDH1A1 Retinal dehydrogenase 1 (Oryctolagus cuniculus)
	CRSOLT00005716_1	Similar to CLAH10 Aldehyde dehydrogenase (Davidiella tassiana)
	CRSOLT00014792_1	Similar to CLAH10 Aldehyde dehydrogenase (Davidiella tassiana)
	CRSOLT00008120_1	Similar to CLAH10 Aldehyde dehydrogenase (Davidiella tassiana)
	CRSOLT00011463_1	Similar to CLAH10 Aldehyde dehydrogenase (Davidiella tassiana)
	CRSOLT00017837_1	Similar to SPAC922.07c Putative aldehyde dehydrogenase-like protein C922.07c (Schizosaccharomyces pombe (strain 972 / ATCC 24843))
	CRSOLT00006126_1	Similar to SPAC922.07c Putative aldehyde dehydrogenase-like protein C922.07c (Schizosaccharomyces pombe (strain 972 / ATCC 24843))
	CRSOLT00000983_1	Similar to SPAC922.07c Putative aldehyde dehydrogenase-like protein C922.07c (Schizosaccharomyces pombe (strain 972 / ATCC 24843))
	CRSOLT00017156_1	Similar to SPAC922.07c Putative aldehyde dehydrogenase-like protein C922.07c (Schizosaccharomyces pombe (strain 972 / ATCC 24843))
	CRSOLT00005588_1	Similar to SPAC922.07c Putative aldehyde dehydrogenase-like protein C922.07c (Schizosaccharomyces pombe (strain 972 / ATCC 24843))
	CRSOLT00007048_1	Similar to aldA Aldehyde dehydrogenase (Agaricus bisporus)
	CRSOLT00009407_1	Similar to aldA Aldehyde dehydrogenase (Agaricus bisporus)
	CRSOLT00005392_1	Similar to aldA Aldehyde dehydrogenase (Agaricus bisporus)
	CRSOLT00015837_1	Similar to aldA Aldehyde dehydrogenase (Aspergillus niger)
	CRSOLT00015096_1	Similar to aldA Aldehyde dehydrogenase (Aspergillus niger)
	CRSOLT00013678_1	Similar to aldA Aldehyde dehydrogenase (Aspergillus niger)
	CRSOLT00013675_1	Similar to aldA Aldehyde dehydrogenase (Aspergillus niger)
	CRSOLT00018289_1	Similar to aldA Aldehyde dehydrogenase (Aspergillus niger)
	CRSOLT00005884_1	Similar to aldA Aldehyde dehydrogenase (Emericella nidulans (strain FGSC A4 / ATCC 38163 / CBS 112.46 / NRRL 194 / M139))
	Species:	CROS192.96
	CROS192.96T00001873_1	Protein of unknown function
	CROS192.96T00001168_1	Protein of unknown function
	CROS192.96T00017032_1	Protein of unknown function
	CROS192.96T00009335_1	Protein of unknown function
	CROS192.96T00002142_1	Protein of unknown function
	CROS192.96T00006210_1	Protein of unknown function
	CROS192.96T00006213_1	Protein of unknown function
	CROS192.96T00011318_1	Protein of unknown function
	CROS192.96T00003610_1	Protein of unknown function
	CROS192.96T00001880_1	Protein of unknown function
	CROS192.96T00009169_1	Similar to BATDEDRAFT_20316 NAD-dependent protein deacylase SIR4 (Batrachochytrium dendrobatidis (strain JAM81 / FGSC 10211))
	CROS192.96T00018371_1	Similar to CYB2 Cytochrome b2, mitochondrial (Wickerhamomyces anomalus)
	CROS192.96T00005409_1	Similar to GAP1 General amino-acid permease GAP1 (Saccharomyces cerevisiae (strain ATCC 204508 / S288c))
	CROS192.96T00010812_1	Similar to HNM1 Choline transport protein (Saccharomyces cerevisiae (strain ATCC 204508 / S288c))
	CROS192.96T00006803_1	Similar to PYD2 Dihydropyrimidinase (Lachancea kluyveri (strain ATCC 58438 / CBS 3082 / CCRC 21498 / NBRC 1685 / JCM 7257 / NCYC 543 / NRRL Y-12651))
	CROS192.96T00010594_1	Similar to RPL26A 60S ribosomal protein L26-1 (Arabidopsis thaliana)
	CROS192.96T00011784_1	Similar to fluG Protein fluG (Emericella nidulans (strain FGSC A4 / ATCC 38163 / CBS 112.46 / NRRL 194 / M139))
	CROS192.96T00005332_1	Similar to sec72 Translocation protein sec72 (Schizosaccharomyces pombe (strain 972 / ATCC 24843))
	Species:	FSOL
	FSOLT00014524_1	Similar to ALDH1A1 Retinal dehydrogenase 1 (Oryctolagus cuniculus)
	FSOLT00016154_1	Similar to ALDH1A2 Retinal dehydrogenase 2 (Gallus gallus)
	FSOLT00011815_1	Similar to ALDH1A2 Retinal dehydrogenase 2 (Homo sapiens)
	FSOLT00014650_1	Similar to ALTA10 Aldehyde dehydrogenase (Alternaria alternata)
	FSOLT00006423_1	Similar to ALTA10 Aldehyde dehydrogenase (Alternaria alternata)
	FSOLT00009998_1	Similar to ALTA10 Aldehyde dehydrogenase (Alternaria alternata)
	FSOLT00015031_1	Similar to ALTA10 Aldehyde dehydrogenase (Alternaria alternata)
	FSOLT00000879_1	Similar to CLAH10 Aldehyde dehydrogenase (Davidiella tassiana)
	FSOLT00005266_1	Similar to CLAH10 Aldehyde dehydrogenase (Davidiella tassiana)
	FSOLT00001257_1	Similar to CLAH10 Aldehyde dehydrogenase (Davidiella tassiana)
	FSOLT00014533_1	Similar to CLAH10 Aldehyde dehydrogenase (Davidiella tassiana)
	FSOLT00013103_1	Similar to CLAH10 Aldehyde dehydrogenase (Davidiella tassiana)
	FSOLT00012196_1	Similar to SPAC922.07c Putative aldehyde dehydrogenase-like protein C922.07c (Schizosaccharomyces pombe (strain 972 / ATCC 24843))
	FSOLT00005617_1	Similar to SPAC922.07c Putative aldehyde dehydrogenase-like protein C922.07c (Schizosaccharomyces pombe (strain 972 / ATCC 24843))
	FSOLT00011241_1	Similar to aldA Aldehyde dehydrogenase (Aspergillus niger)
	FSOLT00005791_1	Similar to aldA Aldehyde dehydrogenase (Aspergillus niger)
	FSOLT00010508_1	Similar to aldA Aldehyde dehydrogenase (Aspergillus niger)
	Species:	FGRAM
	FGRAMT00011573_1	Similar to ALDH2B4 Aldehyde dehydrogenase family 2 member B4, mitochondrial (Arabidopsis thaliana)
	FGRAMT00002524_1	Similar to ALDH2B4 Aldehyde dehydrogenase family 2 member B4, mitochondrial (Arabidopsis thaliana)
	FGRAMT00002285_1	Similar to ALTA10 Aldehyde dehydrogenase (Alternaria alternata)
	FGRAMT00001035_1	Similar to CLAH10 Aldehyde dehydrogenase (Davidiella tassiana)
	FGRAMT00002404_1	Similar to CLAH10 Aldehyde dehydrogenase (Davidiella tassiana)
	FGRAMT00003465_1	Similar to SPAC922.07c Putative aldehyde dehydrogenase-like protein C922.07c (Schizosaccharomyces pombe (strain 972 / ATCC 24843))
	FGRAMT00011934_1	Similar to SPAC922.07c Putative aldehyde dehydrogenase-like protein C922.07c (Schizosaccharomyces pombe (strain 972 / ATCC 24843))
	FGRAMT00000151_1	Similar to SPAC922.07c Putative aldehyde dehydrogenase-like protein C922.07c (Schizosaccharomyces pombe (strain 972 / ATCC 24843))
	Species:	FVERT
	FVERTT00006508_1	Similar to ALDH1B1 Aldehyde dehydrogenase X, mitochondrial (Homo sapiens)
	FVERTT00009507_1	Similar to ALTA10 Aldehyde dehydrogenase (Alternaria alternata)
	FVERTT00004375_1	Similar to ALTA10 Aldehyde dehydrogenase (Alternaria alternata)
	FVERTT00007442_1	Similar to ALTA10 Aldehyde dehydrogenase (Alternaria alternata)
	FVERTT00000599_1	Similar to CLAH10 Aldehyde dehydrogenase (Davidiella tassiana)
	FVERTT00013578_1	Similar to CLAH10 Aldehyde dehydrogenase (Davidiella tassiana)
	FVERTT00012213_1	Similar to CLAH10 Aldehyde dehydrogenase (Davidiella tassiana)
	FVERTT00000853_1	Similar to SPAC922.07c Putative aldehyde dehydrogenase-like protein C922.07c (Schizosaccharomyces pombe (strain 972 / ATCC 24843))
	FVERTT00010532_1	Similar to SPAC922.07c Putative aldehyde dehydrogenase-like protein C922.07c (Schizosaccharomyces pombe (strain 972 / ATCC 24843))
	FVERTT00000160_1	Similar to SPAC922.07c Putative aldehyde dehydrogenase-like protein C922.07c (Schizosaccharomyces pombe (strain 972 / ATCC 24843))
	FVERTT00006515_1	Similar to gabD Succinate-semialdehyde dehydrogenase [NADP(+)] GabD (Escherichia coli (strain K12))
	Species:	TRIATRO
	TRIATROT00002025_1	Similar to ALDH1A1 Retinal dehydrogenase 1 (Oryctolagus cuniculus)
	TRIATROT00007949_1	Similar to ALTA10 Aldehyde dehydrogenase (Alternaria alternata)
	TRIATROT00009526_1	Similar to CLAH10 Aldehyde dehydrogenase (Davidiella tassiana)
	TRIATROT00006516_1	Similar to CLAH10 Aldehyde dehydrogenase (Davidiella tassiana)
	TRIATROT00000916_1	Similar to SPAC922.07c Putative aldehyde dehydrogenase-like protein C922.07c (Schizosaccharomyces pombe (strain 972 / ATCC 24843))
	TRIATROT00007018_1	Similar to SPAC922.07c Putative aldehyde dehydrogenase-like protein C922.07c (Schizosaccharomyces pombe (strain 972 / ATCC 24843))
	TRIATROT00011395_1	Similar to aldA Aldehyde dehydrogenase (Aspergillus niger)
	Species:	TREESEI
	TREESEIT00005474_1	Similar to CLAH10 Aldehyde dehydrogenase (Davidiella tassiana)
	TREESEIT00007546_1	Similar to CLAH10 Aldehyde dehydrogenase (Davidiella tassiana)
	TREESEIT00006462_1	Similar to SPAC922.07c Putative aldehyde dehydrogenase-like protein C922.07c (Schizosaccharomyces pombe (strain 972 / ATCC 24843))
	TREESEIT00004709_1	Similar to SPAC922.07c Putative aldehyde dehydrogenase-like protein C922.07c (Schizosaccharomyces pombe (strain 972 / ATCC 24843))
	TREESEIT00004175_1	Similar to aldA Aldehyde dehydrogenase (Aspergillus niger)
	Species:	TVIRENS
	TVIRENST00006707_1	Similar to ALDH1A1 Retinal dehydrogenase 1 (Gallus gallus)
	TVIRENST00001342_1	Similar to ALDH1A1 Retinal dehydrogenase 1 (Gallus gallus)
	TVIRENST00009326_1	Similar to ALDH1A1 Retinal dehydrogenase 1 (Oryctolagus cuniculus)
	TVIRENST00007773_1	Similar to ALTA10 Aldehyde dehydrogenase (Alternaria alternata)
	TVIRENST00012416_1	Similar to CLAH10 Aldehyde dehydrogenase (Davidiella tassiana)
	TVIRENST00006259_1	Similar to CLAH10 Aldehyde dehydrogenase (Davidiella tassiana)
	TVIRENST00010932_1	Similar to CLAH10 Aldehyde dehydrogenase (Davidiella tassiana)
	TVIRENST00009468_1	Similar to SPAC922.07c Putative aldehyde dehydrogenase-like protein C922.07c (Schizosaccharomyces pombe (strain 972 / ATCC 24843))
	TVIRENST00005931_1	Similar to SPAC922.07c Putative aldehyde dehydrogenase-like protein C922.07c (Schizosaccharomyces pombe (strain 972 / ATCC 24843))
	TVIRENST00012523_1	Similar to aldA Aldehyde dehydrogenase (Aspergillus niger)
	Species:	NCRASSA
	NCRASSAT00009179_1	Similar to ALDH1A2 Retinal dehydrogenase 2 (Gallus gallus)
	NCRASSAT00007115_1	Similar to CLAH10 Aldehyde dehydrogenase (Davidiella tassiana)
	NCRASSAT00006480_1	Similar to SPAC922.07c Putative aldehyde dehydrogenase-like protein C922.07c (Schizosaccharomyces pombe (strain 972 / ATCC 24843))
Summary for cluster OG0000003
	Cluster size:	184
	CAFE p_value:	0
	CAFE tree:	(((((((((CROS906.72A_17:0.2,CROSYKD0085_13:0.2)_14:0.9,(CCLO67-1_13:0.02,CROS570.77_14:0.02)_13:1.08)_13:0.1,CRV2_13:1.2)_13:0.3,CROS245.78_14:1.5)_13:1,CRSOL_14:2.5)_13:1.8,CROS192.96_7:4.3)_11:22.7,(FSOL_17:18,(FGRAM_6:11,FVERT_18:11)_12:7)_13:9)_12:4,(TRIATRO_10:16,(TREESEI_10:12,TVIRENS_14:12)_11:4)_11:15)_11:3,NCRASSA_4:34)_10
	CAFE Viterbi P-values:	((0.000283,0.146261),(0.208937,0.782989),(0.510322,0.005238),(0.548531,0.795949),(0.625857,0.309895),(0.773254,0.425888),(0.088032,0.033655),(0.956059,0.520500),(0.145189,0.673440),(0.006484,0.011377),(0.493394,0.918823),(0.765692,0.827857),(0.729831,0.143514),(0.405851,0.221691))
		CROS906.72A	CROSYKD0085	CCLO67-1	CROS570.77	CRV2	CROS245.78	CRSOL	CROS192.96	FSOL	FGRAM	FVERT	TRIATRO	TREESEI	TVIRENS	NCRASSA
	Species-members:	17	13	13	14	13	14	14	7	17	6	18	10	10	14	4
	PFAM domain content summary
	PF02817	0	0	0	0	0	0	0	1	0	0	0	0	0	0	0	e3 binding domain
	PF00364	0	0	0	0	0	0	0	1	0	0	0	0	0	0	0	Biotin-requiring enzyme
	PF00198	0	0	0	0	0	0	0	1	0	0	0	0	0	0	0	2-oxoacid dehydrogenases acyltransferase (catalytic domain)
	PF00083	17	13	13	14	13	14	14	6	17	5	17	10	10	14	4	Sugar (and other) transporter
	PF11951	0	0	0	0	0	0	0	1	0	0	0	0	0	0	0	Fungal specific transcription factor domain
	PF10937	0	0	0	0	0	0	0	1	0	0	0	0	0	0	0	Protein of unknown function (DUF2638)
	Cluster members
	Species:	CROS906.72A
	CROS906.72AT00006792_1	Similar to MAL11 General alpha-glucoside permease (Saccharomyces cerevisiae (strain ATCC 204508 / S288c))
	CROS906.72AT00011877_1	Similar to MAL11 General alpha-glucoside permease (Saccharomyces cerevisiae (strain ATCC 204508 / S288c))
	CROS906.72AT00009128_1	Similar to MAL31 Maltose permease MAL31 (Saccharomyces cerevisiae (strain ATCC 204508 / S288c))
	CROS906.72AT00004071_1	Similar to MAL31 Maltose permease MAL31 (Saccharomyces cerevisiae (strain ATCC 204508 / S288c))
	CROS906.72AT00015370_1	Similar to MAL31 Maltose permease MAL31 (Saccharomyces cerevisiae (strain ATCC 204508 / S288c))
	CROS906.72AT00019068_1	Similar to MAL31 Maltose permease MAL31 (Saccharomyces cerevisiae (strain ATCC 204508 / S288c))
	CROS906.72AT00015408_1	Similar to MAL31 Maltose permease MAL31 (Saccharomyces cerevisiae (strain ATCC 204508 / S288c))
	CROS906.72AT00019062_1	Similar to MAL31 Maltose permease MAL31 (Saccharomyces cerevisiae (strain ATCC 204508 / S288c))
	CROS906.72AT00019057_1	Similar to MAL31 Maltose permease MAL31 (Saccharomyces cerevisiae (strain ATCC 204508 / S288c))
	CROS906.72AT00005943_1	Similar to MAL31 Maltose permease MAL31 (Saccharomyces cerevisiae (strain ATCC 204508 / S288c))
	CROS906.72AT00014892_1	Similar to MAL31 Maltose permease MAL31 (Saccharomyces cerevisiae (strain ATCC 204508 / S288c))
	CROS906.72AT00013200_1	Similar to MAL31 Maltose permease MAL31 (Saccharomyces cerevisiae (strain ATCC 204508 / S288c))
	CROS906.72AT00004059_1	Similar to MAL31 Maltose permease MAL31 (Saccharomyces cerevisiae (strain ATCC 204508 / S288c))
	CROS906.72AT00011242_1	Similar to MAL61 Maltose permease MAL61 (Saccharomyces cerevisiae)
	CROS906.72AT00014322_1	Similar to MPH2 Alpha-glucosides permease MPH2 (Saccharomyces cerevisiae (strain ATCC 204508 / S288c))
	CROS906.72AT00016465_1	Similar to MPH3 Alpha-glucosides permease MPH3 (Saccharomyces cerevisiae (strain Lalvin EC1118 / Prise de mousse))
	CROS906.72AT00003314_1	Similar to MPH3 Alpha-glucosides permease MPH3 (Saccharomyces cerevisiae (strain YJM789))
	Species:	CROSYKD0085
	CROSYKD0085T00017312_1	Similar to MAL11 General alpha-glucoside permease (Saccharomyces cerevisiae (strain ATCC 204508 / S288c))
	CROSYKD0085T00003512_1	Similar to MAL11 General alpha-glucoside permease (Saccharomyces cerevisiae (strain ATCC 204508 / S288c))
	CROSYKD0085T00002424_1	Similar to MAL31 Maltose permease MAL31 (Saccharomyces cerevisiae (strain ATCC 204508 / S288c))
	CROSYKD0085T00008227_1	Similar to MAL31 Maltose permease MAL31 (Saccharomyces cerevisiae (strain ATCC 204508 / S288c))
	CROSYKD0085T00017454_1	Similar to MAL31 Maltose permease MAL31 (Saccharomyces cerevisiae (strain ATCC 204508 / S288c))
	CROSYKD0085T00002714_1	Similar to MAL31 Maltose permease MAL31 (Saccharomyces cerevisiae (strain ATCC 204508 / S288c))
	CROSYKD0085T00008238_1	Similar to MAL31 Maltose permease MAL31 (Saccharomyces cerevisiae (strain ATCC 204508 / S288c))
	CROSYKD0085T00009993_1	Similar to MAL31 Maltose permease MAL31 (Saccharomyces cerevisiae (strain ATCC 204508 / S288c))
	CROSYKD0085T00014181_1	Similar to MAL31 Maltose permease MAL31 (Saccharomyces cerevisiae (strain ATCC 204508 / S288c))
	CROSYKD0085T00004089_1	Similar to MAL31 Maltose permease MAL31 (Saccharomyces cerevisiae (strain ATCC 204508 / S288c))
	CROSYKD0085T00015675_1	Similar to MAL61 Maltose permease MAL61 (Saccharomyces cerevisiae)
	CROSYKD0085T00012855_1	Similar to MPH2 Alpha-glucosides permease MPH2 (Saccharomyces cerevisiae (strain ATCC 204508 / S288c))
	CROSYKD0085T00014074_1	Similar to MPH3 Alpha-glucosides permease MPH3 (Saccharomyces cerevisiae (strain Lalvin EC1118 / Prise de mousse))
	Species:	CCLO67-1
	CCLO67-1T00016713_1	Protein of unknown function
	CCLO67-1T00000683_1	Similar to MAL11 General alpha-glucoside permease (Saccharomyces cerevisiae (strain ATCC 204508 / S288c))
	CCLO67-1T00007384_1	Similar to MAL31 Maltose permease MAL31 (Saccharomyces cerevisiae (strain ATCC 204508 / S288c))
	CCLO67-1T00007149_1	Similar to MAL31 Maltose permease MAL31 (Saccharomyces cerevisiae (strain ATCC 204508 / S288c))
	CCLO67-1T00011463_1	Similar to MAL31 Maltose permease MAL31 (Saccharomyces cerevisiae (strain ATCC 204508 / S288c))
	CCLO67-1T00015479_1	Similar to MAL31 Maltose permease MAL31 (Saccharomyces cerevisiae (strain ATCC 204508 / S288c))
	CCLO67-1T00017301_1	Similar to MAL31 Maltose permease MAL31 (Saccharomyces cerevisiae (strain ATCC 204508 / S288c))
	CCLO67-1T00013845_1	Similar to MAL31 Maltose permease MAL31 (Saccharomyces cerevisiae (strain ATCC 204508 / S288c))
	CCLO67-1T00001985_1	Similar to MAL31 Maltose permease MAL31 (Saccharomyces cerevisiae (strain ATCC 204508 / S288c))
	CCLO67-1T00017374_1	Similar to MAL61 Maltose permease MAL61 (Saccharomyces cerevisiae)
	CCLO67-1T00014656_1	Similar to MAL61 Maltose permease MAL61 (Saccharomyces cerevisiae)
	CCLO67-1T00011877_1	Similar to MPH3 Alpha-glucosides permease MPH3 (Saccharomyces cerevisiae (strain Lalvin EC1118 / Prise de mousse))
	CCLO67-1T00008463_1	Similar to MPH3 Alpha-glucosides permease MPH3 (Saccharomyces cerevisiae (strain YJM789))
	Species:	CROS570.77
	CROS570.77T00001219_1	Protein of unknown function
	CROS570.77T00005570_1	Similar to MAL11 General alpha-glucoside permease (Saccharomyces cerevisiae (strain ATCC 204508 / S288c))
	CROS570.77T00018222_1	Similar to MAL11 General alpha-glucoside permease (Saccharomyces cerevisiae (strain ATCC 204508 / S288c))
	CROS570.77T00015134_1	Similar to MAL11 General alpha-glucoside permease (Saccharomyces cerevisiae (strain ATCC 204508 / S288c))
	CROS570.77T00004187_1	Similar to MAL31 Maltose permease MAL31 (Saccharomyces cerevisiae (strain ATCC 204508 / S288c))
	CROS570.77T00011906_1	Similar to MAL31 Maltose permease MAL31 (Saccharomyces cerevisiae (strain ATCC 204508 / S288c))
	CROS570.77T00016901_1	Similar to MAL31 Maltose permease MAL31 (Saccharomyces cerevisiae (strain ATCC 204508 / S288c))
	CROS570.77T00016041_1	Similar to MAL31 Maltose permease MAL31 (Saccharomyces cerevisiae (strain ATCC 204508 / S288c))
	CROS570.77T00010813_1	Similar to MAL31 Maltose permease MAL31 (Saccharomyces cerevisiae (strain ATCC 204508 / S288c))
	CROS570.77T00003727_1	Similar to MAL31 Maltose permease MAL31 (Saccharomyces cerevisiae (strain ATCC 204508 / S288c))
	CROS570.77T00002288_1	Similar to MAL31 Maltose permease MAL31 (Saccharomyces cerevisiae (strain ATCC 204508 / S288c))
	CROS570.77T00016253_1	Similar to MAL61 Maltose permease MAL61 (Saccharomyces cerevisiae)
	CROS570.77T00014026_1	Similar to MPH2 Alpha-glucosides permease MPH2 (Saccharomyces cerevisiae (strain ATCC 204508 / S288c))
	CROS570.77T00003628_1	Similar to MPH3 Alpha-glucosides permease MPH3 (Saccharomyces cerevisiae (strain Lalvin EC1118 / Prise de mousse))
	Species:	CRV2
	CRV2T00014189_1	Similar to MAL11 General alpha-glucoside permease (Saccharomyces cerevisiae (strain ATCC 204508 / S288c))
	CRV2T00001099_1	Similar to MAL11 General alpha-glucoside permease (Saccharomyces cerevisiae (strain ATCC 204508 / S288c))
	CRV2T00017361_1	Similar to MAL11 General alpha-glucoside permease (Saccharomyces cerevisiae (strain ATCC 204508 / S288c))
	CRV2T00018897_1	Similar to MAL31 Maltose permease MAL31 (Saccharomyces cerevisiae (strain ATCC 204508 / S288c))
	CRV2T00007592_1	Similar to MAL31 Maltose permease MAL31 (Saccharomyces cerevisiae (strain ATCC 204508 / S288c))
	CRV2T00009756_1	Similar to MAL31 Maltose permease MAL31 (Saccharomyces cerevisiae (strain ATCC 204508 / S288c))
	CRV2T00009455_1	Similar to MAL31 Maltose permease MAL31 (Saccharomyces cerevisiae (strain ATCC 204508 / S288c))
	CRV2T00018885_1	Similar to MAL31 Maltose permease MAL31 (Saccharomyces cerevisiae (strain ATCC 204508 / S288c))
	CRV2T00002035_1	Similar to MAL31 Maltose permease MAL31 (Saccharomyces cerevisiae (strain ATCC 204508 / S288c))
	CRV2T00011919_1	Similar to MAL61 Maltose permease MAL61 (Saccharomyces cerevisiae)
	CRV2T00013433_1	Similar to MAL61 Maltose permease MAL61 (Saccharomyces cerevisiae)
	CRV2T00016647_1	Similar to MPH2 Alpha-glucosides permease MPH2 (Saccharomyces cerevisiae (strain ATCC 204508 / S288c))
	CRV2T00001299_1	Similar to MPH3 Alpha-glucosides permease MPH3 (Saccharomyces cerevisiae (strain Lalvin EC1118 / Prise de mousse))
	Species:	CROS245.78
	CROS245.78T00016823_1	Similar to MAL11 General alpha-glucoside permease (Saccharomyces cerevisiae (strain ATCC 204508 / S288c))
	CROS245.78T00010835_1	Similar to MAL11 General alpha-glucoside permease (Saccharomyces cerevisiae (strain ATCC 204508 / S288c))
	CROS245.78T00004711_1	Similar to MAL11 General alpha-glucoside permease (Saccharomyces cerevisiae (strain ATCC 204508 / S288c))
	CROS245.78T00009828_1	Similar to MAL11 General alpha-glucoside permease (Saccharomyces cerevisiae (strain ATCC 204508 / S288c))
	CROS245.78T00014747_1	Similar to MAL11 General alpha-glucoside permease (Saccharomyces cerevisiae (strain ATCC 204508 / S288c))
	CROS245.78T00001391_1	Similar to MAL31 Maltose permease MAL31 (Saccharomyces cerevisiae (strain ATCC 204508 / S288c))
	CROS245.78T00005292_1	Similar to MAL31 Maltose permease MAL31 (Saccharomyces cerevisiae (strain ATCC 204508 / S288c))
	CROS245.78T00018679_1	Similar to MAL31 Maltose permease MAL31 (Saccharomyces cerevisiae (strain ATCC 204508 / S288c))
	CROS245.78T00016479_1	Similar to MAL31 Maltose permease MAL31 (Saccharomyces cerevisiae (strain ATCC 204508 / S288c))
	CROS245.78T00016470_1	Similar to MAL31 Maltose permease MAL31 (Saccharomyces cerevisiae (strain ATCC 204508 / S288c))
	CROS245.78T00004035_1	Similar to MAL31 Maltose permease MAL31 (Saccharomyces cerevisiae (strain ATCC 204508 / S288c))
	CROS245.78T00013892_1	Similar to MAL31 Maltose permease MAL31 (Saccharomyces cerevisiae (strain ATCC 204508 / S288c))
	CROS245.78T00013676_1	Similar to MAL61 Maltose permease MAL61 (Saccharomyces cerevisiae)
	CROS245.78T00012229_1	Similar to MPH3 Alpha-glucosides permease MPH3 (Saccharomyces cerevisiae (strain AWRI1631))
	Species:	CRSOL
	CRSOLT00017113_1	Similar to MAL11 General alpha-glucoside permease (Saccharomyces cerevisiae (strain ATCC 204508 / S288c))
	CRSOLT00004540_1	Similar to MAL11 General alpha-glucoside permease (Saccharomyces cerevisiae (strain ATCC 204508 / S288c))
	CRSOLT00013102_1	Similar to MAL11 General alpha-glucoside permease (Saccharomyces cerevisiae (strain ATCC 204508 / S288c))
	CRSOLT00011723_1	Similar to MAL11 General alpha-glucoside permease (Saccharomyces cerevisiae (strain ATCC 204508 / S288c))
	CRSOLT00004330_1	Similar to MAL11 General alpha-glucoside permease (Saccharomyces cerevisiae (strain ATCC 204508 / S288c))
	CRSOLT00017275_1	Similar to MAL31 Maltose permease MAL31 (Saccharomyces cerevisiae (strain ATCC 204508 / S288c))
	CRSOLT00014922_1	Similar to MAL31 Maltose permease MAL31 (Saccharomyces cerevisiae (strain ATCC 204508 / S288c))
	CRSOLT00014932_1	Similar to MAL31 Maltose permease MAL31 (Saccharomyces cerevisiae (strain ATCC 204508 / S288c))
	CRSOLT00003674_1	Similar to MAL31 Maltose permease MAL31 (Saccharomyces cerevisiae (strain ATCC 204508 / S288c))
	CRSOLT00016015_1	Similar to MAL31 Maltose permease MAL31 (Saccharomyces cerevisiae (strain ATCC 204508 / S288c))
	CRSOLT00006318_1	Similar to MAL31 Maltose permease MAL31 (Saccharomyces cerevisiae (strain ATCC 204508 / S288c))
	CRSOLT00018114_1	Similar to MAL61 Maltose permease MAL61 (Saccharomyces cerevisiae)
	CRSOLT00006761_1	Similar to MAL61 Maltose permease MAL61 (Saccharomyces cerevisiae)
	CRSOLT00005898_1	Similar to MPH2 Alpha-glucosides permease MPH2 (Saccharomyces cerevisiae (strain ATCC 204508 / S288c))
	Species:	CROS192.96
	CROS192.96T00010500_1	Protein of unknown function
	CROS192.96T00004852_1	Protein of unknown function
	CROS192.96T00016034_1	Protein of unknown function
	CROS192.96T00016171_1	Protein of unknown function
	CROS192.96T00015196_1	Protein of unknown function
	CROS192.96T00004555_1	Similar to STL1 Sugar transporter STL1 (Saccharomyces cerevisiae (strain ATCC 204508 / S288c))
	CROS192.96T00008728_1	Similar to mrp-3 Dihydrolipoyllysine-residue acetyltransferase component of pyruvate dehydrogenase complex, mitochondrial (Neurospora crassa (strain ATCC 24698 / 74-OR23-1A / CBS 708.71 / DSM 1257 / FGSC 987))
	Species:	FSOL
	FSOLT00014052_1	Protein of unknown function
	FSOLT00011261_1	Similar to MAL11 General alpha-glucoside permease (Saccharomyces cerevisiae (strain ATCC 204508 / S288c))
	FSOLT00014621_1	Similar to MAL11 General alpha-glucoside permease (Saccharomyces cerevisiae (strain ATCC 204508 / S288c))
	FSOLT00014100_1	Similar to MAL11 General alpha-glucoside permease (Saccharomyces cerevisiae (strain ATCC 204508 / S288c))
	FSOLT00010327_1	Similar to MAL11 General alpha-glucoside permease (Saccharomyces cerevisiae (strain ATCC 204508 / S288c))
	FSOLT00013979_1	Similar to MAL31 Maltose permease MAL31 (Saccharomyces cerevisiae (strain ATCC 204508 / S288c))
	FSOLT00015328_1	Similar to MAL31 Maltose permease MAL31 (Saccharomyces cerevisiae (strain ATCC 204508 / S288c))
	FSOLT00009432_1	Similar to MAL31 Maltose permease MAL31 (Saccharomyces cerevisiae (strain ATCC 204508 / S288c))
	FSOLT00008254_1	Similar to MAL31 Maltose permease MAL31 (Saccharomyces cerevisiae (strain ATCC 204508 / S288c))
	FSOLT00006134_1	Similar to MAL31 Maltose permease MAL31 (Saccharomyces cerevisiae (strain ATCC 204508 / S288c))
	FSOLT00013816_1	Similar to MAL31 Maltose permease MAL31 (Saccharomyces cerevisiae (strain ATCC 204508 / S288c))
	FSOLT00013035_1	Similar to MAL61 Maltose permease MAL61 (Saccharomyces cerevisiae)
	FSOLT00013529_1	Similar to MAL61 Maltose permease MAL61 (Saccharomyces cerevisiae)
	FSOLT00015581_1	Similar to MAL61 Maltose permease MAL61 (Saccharomyces cerevisiae)
	FSOLT00010270_1	Similar to MPH3 Alpha-glucosides permease MPH3 (Saccharomyces cerevisiae (strain ATCC 204508 / S288c))
	FSOLT00008939_1	Similar to MPH3 Alpha-glucosides permease MPH3 (Saccharomyces cerevisiae (strain AWRI1631))
	FSOLT00007818_1	Similar to MPH3 Alpha-glucosides permease MPH3 (Saccharomyces cerevisiae (strain YJM789))
	Species:	FGRAM
	FGRAMT00011442_1	Protein of unknown function
	FGRAMT00002490_1	Similar to MAL11 General alpha-glucoside permease (Saccharomyces cerevisiae (strain ATCC 204508 / S288c))
	FGRAMT00011872_1	Similar to MAL11 General alpha-glucoside permease (Saccharomyces cerevisiae (strain ATCC 204508 / S288c))
	FGRAMT00011445_1	Similar to MAL11 General alpha-glucoside permease (Saccharomyces cerevisiae (strain ATCC 204508 / S288c))
	FGRAMT00002422_1	Similar to MAL31 Maltose permease MAL31 (Saccharomyces cerevisiae (strain ATCC 204508 / S288c))
	FGRAMT00011276_1	Similar to MPH3 Alpha-glucosides permease MPH3 (Saccharomyces cerevisiae (strain YJM789))
	Species:	FVERT
	FVERTT00003334_1	Protein of unknown function
	FVERTT00012247_1	Similar to MAL11 General alpha-glucoside permease (Saccharomyces cerevisiae (strain ATCC 204508 / S288c))
	FVERTT00009541_1	Similar to MAL11 General alpha-glucoside permease (Saccharomyces cerevisiae (strain ATCC 204508 / S288c))
	FVERTT00009225_1	Similar to MAL11 General alpha-glucoside permease (Saccharomyces cerevisiae (strain ATCC 204508 / S288c))
	FVERTT00013490_1	Similar to MAL11 General alpha-glucoside permease (Saccharomyces cerevisiae (strain ATCC 204508 / S288c))
	FVERTT00011611_1	Similar to MAL11 General alpha-glucoside permease (Saccharomyces cerevisiae (strain ATCC 204508 / S288c))
	FVERTT00006593_1	Similar to MAL11 General alpha-glucoside permease (Saccharomyces cerevisiae (strain ATCC 204508 / S288c))
	FVERTT00012591_1	Similar to MAL11 General alpha-glucoside permease (Saccharomyces cerevisiae (strain ATCC 204508 / S288c))
	FVERTT00011195_1	Similar to MAL11 General alpha-glucoside permease (Saccharomyces cerevisiae (strain ATCC 204508 / S288c))
	FVERTT00008403_1	Similar to MAL11 General alpha-glucoside permease (Saccharomyces cerevisiae (strain ATCC 204508 / S288c))
	FVERTT00012583_1	Similar to MAL31 Maltose permease MAL31 (Saccharomyces cerevisiae (strain ATCC 204508 / S288c))
	FVERTT00012230_1	Similar to MAL31 Maltose permease MAL31 (Saccharomyces cerevisiae (strain ATCC 204508 / S288c))
	FVERTT00001850_1	Similar to MAL31 Maltose permease MAL31 (Saccharomyces cerevisiae (strain ATCC 204508 / S288c))
	FVERTT00014429_1	Similar to MAL31 Maltose permease MAL31 (Saccharomyces cerevisiae (strain ATCC 204508 / S288c))
	FVERTT00000010_1	Similar to MAL31 Maltose permease MAL31 (Saccharomyces cerevisiae (strain ATCC 204508 / S288c))
	FVERTT00003276_1	Similar to MAL31 Maltose permease MAL31 (Saccharomyces cerevisiae (strain ATCC 204508 / S288c))
	FVERTT00009996_1	Similar to MAL31 Maltose permease MAL31 (Saccharomyces cerevisiae (strain ATCC 204508 / S288c))
	FVERTT00013474_1	Similar to MAL61 Maltose permease MAL61 (Saccharomyces cerevisiae)
	Species:	TRIATRO
	TRIATROT00005383_1	Similar to MAL11 General alpha-glucoside permease (Saccharomyces cerevisiae (strain ATCC 204508 / S288c))
	TRIATROT00008629_1	Similar to MAL11 General alpha-glucoside permease (Saccharomyces cerevisiae (strain ATCC 204508 / S288c))
	TRIATROT00001904_1	Similar to MAL31 Maltose permease MAL31 (Saccharomyces cerevisiae (strain ATCC 204508 / S288c))
	TRIATROT00002095_1	Similar to MAL31 Maltose permease MAL31 (Saccharomyces cerevisiae (strain ATCC 204508 / S288c))
	TRIATROT00005020_1	Similar to MAL31 Maltose permease MAL31 (Saccharomyces cerevisiae (strain ATCC 204508 / S288c))
	TRIATROT00007007_1	Similar to MAL31 Maltose permease MAL31 (Saccharomyces cerevisiae (strain ATCC 204508 / S288c))
	TRIATROT00007669_1	Similar to MAL31 Maltose permease MAL31 (Saccharomyces cerevisiae (strain ATCC 204508 / S288c))
	TRIATROT00006448_1	Similar to MAL31 Maltose permease MAL31 (Saccharomyces cerevisiae (strain ATCC 204508 / S288c))
	TRIATROT00011727_1	Similar to MAL31 Maltose permease MAL31 (Saccharomyces cerevisiae (strain ATCC 204508 / S288c))
	TRIATROT00001088_1	Similar to MAL31 Maltose permease MAL31 (Saccharomyces cerevisiae (strain ATCC 204508 / S288c))
	Species:	TREESEI
	TREESEIT00008687_1	Similar to MAL11 General alpha-glucoside permease (Saccharomyces cerevisiae (strain ATCC 204508 / S288c))
	TREESEIT00003487_1	Similar to MAL11 General alpha-glucoside permease (Saccharomyces cerevisiae (strain ATCC 204508 / S288c))
	TREESEIT00006898_1	Similar to MAL11 General alpha-glucoside permease (Saccharomyces cerevisiae (strain ATCC 204508 / S288c))
	TREESEIT00006932_1	Similar to MAL31 Maltose permease MAL31 (Saccharomyces cerevisiae (strain ATCC 204508 / S288c))
	TREESEIT00003405_1	Similar to MAL31 Maltose permease MAL31 (Saccharomyces cerevisiae (strain ATCC 204508 / S288c))
	TREESEIT00007777_1	Similar to MAL31 Maltose permease MAL31 (Saccharomyces cerevisiae (strain ATCC 204508 / S288c))
	TREESEIT00009150_1	Similar to MAL31 Maltose permease MAL31 (Saccharomyces cerevisiae (strain ATCC 204508 / S288c))
	TREESEIT00006455_1	Similar to MAL31 Maltose permease MAL31 (Saccharomyces cerevisiae (strain ATCC 204508 / S288c))
	TREESEIT00001572_1	Similar to MAL31 Maltose permease MAL31 (Saccharomyces cerevisiae (strain ATCC 204508 / S288c))
	TREESEIT00007984_1	Similar to MAL31 Maltose permease MAL31 (Saccharomyces cerevisiae (strain ATCC 204508 / S288c))
	Species:	TVIRENS
	TVIRENST00006817_1	Similar to MAL11 General alpha-glucoside permease (Saccharomyces cerevisiae (strain ATCC 204508 / S288c))
	TVIRENST00010797_1	Similar to MAL11 General alpha-glucoside permease (Saccharomyces cerevisiae (strain ATCC 204508 / S288c))
	TVIRENST00004579_1	Similar to MAL11 General alpha-glucoside permease (Saccharomyces cerevisiae (strain ATCC 204508 / S288c))
	TVIRENST00006213_1	Similar to MAL31 Maltose permease MAL31 (Saccharomyces cerevisiae (strain ATCC 204508 / S288c))
	TVIRENST00000788_1	Similar to MAL31 Maltose permease MAL31 (Saccharomyces cerevisiae (strain ATCC 204508 / S288c))
	TVIRENST00003823_1	Similar to MAL31 Maltose permease MAL31 (Saccharomyces cerevisiae (strain ATCC 204508 / S288c))
	TVIRENST00007534_1	Similar to MAL31 Maltose permease MAL31 (Saccharomyces cerevisiae (strain ATCC 204508 / S288c))
	TVIRENST00004767_1	Similar to MAL31 Maltose permease MAL31 (Saccharomyces cerevisiae (strain ATCC 204508 / S288c))
	TVIRENST00009476_1	Similar to MAL31 Maltose permease MAL31 (Saccharomyces cerevisiae (strain ATCC 204508 / S288c))
	TVIRENST00005581_1	Similar to MAL31 Maltose permease MAL31 (Saccharomyces cerevisiae (strain ATCC 204508 / S288c))
	TVIRENST00008563_1	Similar to MAL61 Maltose permease MAL61 (Saccharomyces cerevisiae)
	TVIRENST00005632_1	Similar to MAL61 Maltose permease MAL61 (Saccharomyces cerevisiae)
	TVIRENST00000677_1	Similar to MAL61 Maltose permease MAL61 (Saccharomyces cerevisiae)
	TVIRENST00010680_1	Similar to MPH3 Alpha-glucosides permease MPH3 (Saccharomyces cerevisiae (strain AWRI1631))
	Species:	NCRASSA
	NCRASSAT00004404_1	Similar to MAL31 Maltose permease MAL31 (Saccharomyces cerevisiae (strain ATCC 204508 / S288c))
	NCRASSAT00002441_1	Similar to MAL31 Maltose permease MAL31 (Saccharomyces cerevisiae (strain ATCC 204508 / S288c))
	NCRASSAT00000553_1	Similar to MAL61 Maltose permease MAL61 (Saccharomyces cerevisiae)
	NCRASSAT00005834_1	Similar to MAL61 Maltose permease MAL61 (Saccharomyces cerevisiae)
Summary for cluster OG0000004
	Cluster size:	176
	CAFE p_value:	0
	CAFE tree:	(((((((((CROS906.72A_18:0.2,CROSYKD0085_16:0.2)_17:0.9,(CCLO67-1_15:0.02,CROS570.77_17:0.02)_16:1.08)_17:0.1,CRV2_19:1.2)_17:0.3,CROS245.78_14:1.5)_17:1,CRSOL_19:2.5)_17:1.8,CROS192.96_16:4.3)_16:22.7,(FSOL_15:18,(FGRAM_6:11,FVERT_10:11)_8:7)_9:9)_8:4,(TRIATRO_3:16,(TREESEI_3:12,TVIRENS_3:12)_3:4)_3:15)_5:3,NCRASSA_2:34)_5
	CAFE Viterbi P-values:	((0.067262,0.172476),(0.793563,0.517083),(0.019023,0.006446),(0.562011,0.092250),(0.654453,0.032485),(0.806105,0.220933),(0.399022,0.913332),(0.048884,0.427178),(0.020085,0.607695),(0.321314,0.206021),(0.036795,0.283833),(0.839001,0.666265),(0.807174,0.807174),(0.791627,0.544922))
		CROS906.72A	CROSYKD0085	CCLO67-1	CROS570.77	CRV2	CROS245.78	CRSOL	CROS192.96	FSOL	FGRAM	FVERT	TRIATRO	TREESEI	TVIRENS	NCRASSA
	Species-members:	18	16	15	17	19	14	19	16	15	6	10	3	3	3	2
	PFAM domain content summary
	PF08031	0	0	0	0	0	0	0	1	0	0	0	0	0	0	0	Berberine and berberine like
	PF09446	0	0	0	0	0	0	0	1	0	0	0	0	0	0	0	VMA21-like domain
	PF00400	0	0	0	0	0	0	0	1	0	0	0	0	0	0	0	WD domain, G-beta repeat
	PF00474	0	0	0	0	0	0	0	1	0	0	0	0	0	0	0	Sodium:solute symporter family
	PF01423	0	0	0	0	0	0	0	1	0	0	0	0	0	0	0	LSM domain
	PF07690	0	0	0	0	0	0	0	2	0	0	0	0	0	0	0	Major Facilitator Superfamily
	PF01765	1	1	1	1	1	1	1	1	1	1	1	1	1	1	1	Ribosome recycling factor
	PF01565	0	0	0	0	0	0	0	1	0	0	0	0	0	0	0	FAD binding domain
	PF00501	0	0	0	0	0	0	0	1	0	0	0	0	0	0	0	AMP-binding enzyme
	PF04426	0	0	0	0	0	0	0	1	0	0	0	0	0	0	0	Bul1 C terminus
	PF12697	0	0	0	0	0	0	0	1	0	0	0	0	0	0	0	Alpha/beta hydrolase family
	PF12311	0	0	0	0	0	0	0	1	0	0	0	0	0	0	0	Protein of unknown function (DUF3632)
	PF00520	0	0	0	0	0	0	0	1	0	0	0	0	0	0	0	Ion transport protein
	PF13193	0	0	0	0	0	0	0	1	0	0	0	0	0	0	0	AMP-binding enzyme C-terminal domain
	PF00171	18	16	15	17	18	14	19	16	15	5	9	3	2	3	1	Aldehyde dehydrogenase family
	Cluster members
	Species:	CROS906.72A
	CROS906.72AT00003566_1	Similar to PpSQ1_00395 3-sulfolactaldehyde dehydrogenase (Pseudomonas putida)
	CROS906.72AT00011098_1	Similar to PpSQ1_00395 3-sulfolactaldehyde dehydrogenase (Pseudomonas putida)
	CROS906.72AT00011771_1	Similar to SPAC1002.12c Putative succinate-semialdehyde dehydrogenase C1002.12c [NADP(+)] (Schizosaccharomyces pombe (strain 972 / ATCC 24843))
	CROS906.72AT00003082_1	Similar to SPAC1002.12c Putative succinate-semialdehyde dehydrogenase C1002.12c [NADP(+)] (Schizosaccharomyces pombe (strain 972 / ATCC 24843))
	CROS906.72AT00014277_1	Similar to SPAC1002.12c Putative succinate-semialdehyde dehydrogenase C1002.12c [NADP(+)] (Schizosaccharomyces pombe (strain 972 / ATCC 24843))
	CROS906.72AT00016250_1	Similar to SPAC1002.12c Putative succinate-semialdehyde dehydrogenase C1002.12c [NADP(+)] (Schizosaccharomyces pombe (strain 972 / ATCC 24843))
	CROS906.72AT00011818_1	Similar to UGA2 Succinate-semialdehyde dehydrogenase [NADP(+)] (Saccharomyces cerevisiae (strain ATCC 204508 / S288c))
	CROS906.72AT00002645_1	Similar to UGA2 Succinate-semialdehyde dehydrogenase [NADP(+)] (Saccharomyces cerevisiae (strain ATCC 204508 / S288c))
	CROS906.72AT00002458_1	Similar to UGA2 Succinate-semialdehyde dehydrogenase [NADP(+)] (Saccharomyces cerevisiae (strain ATCC 204508 / S288c))
	CROS906.72AT00009303_1	Similar to UGA2 Succinate-semialdehyde dehydrogenase [NADP(+)] (Saccharomyces cerevisiae (strain ATCC 204508 / S288c))
	CROS906.72AT00009360_1	Similar to davD Glutarate-semialdehyde dehydrogenase DavD (Pseudomonas aeruginosa (strain ATCC 15692 / DSM 22644 / CIP 104116 / JCM 14847 / LMG 12228 / 1C / PRS 101 / PAO1))
	CROS906.72AT00019002_1	Similar to davD Glutarate-semialdehyde dehydrogenase DavD (Pseudomonas putida (strain ATCC 47054 / DSM 6125 / NCIMB 11950 / KT2440))
	CROS906.72AT00003845_1	Similar to davD Glutarate-semialdehyde dehydrogenase DavD (Pseudomonas putida (strain ATCC 47054 / DSM 6125 / NCIMB 11950 / KT2440))
	CROS906.72AT00018327_1	Similar to gabD Succinate-semialdehyde dehydrogenase [NADP(+)] GabD (Escherichia coli (strain K12))
	CROS906.72AT00009538_1	Similar to gabD Succinate-semialdehyde dehydrogenase [NADP(+)] GabD (Escherichia coli (strain K12))
	CROS906.72AT00006468_1	Similar to gabD Succinate-semialdehyde dehydrogenase [NADP(+)] GabD (Escherichia coli (strain K12))
	CROS906.72AT00017550_1	Similar to gabD Succinate-semialdehyde dehydrogenase [NADP(+)] GabD (Escherichia coli (strain K12))
	CROS906.72AT00015008_1	Similar to gabD Succinate-semialdehyde dehydrogenase [NADP(+)] GabD (Escherichia coli (strain K12))
	Species:	CROSYKD0085
	CROSYKD0085T00014779_1	Similar to PpSQ1_00395 3-sulfolactaldehyde dehydrogenase (Pseudomonas putida)
	CROSYKD0085T00015788_1	Similar to PpSQ1_00395 3-sulfolactaldehyde dehydrogenase (Pseudomonas putida)
	CROSYKD0085T00012742_1	Similar to PpSQ1_00395 3-sulfolactaldehyde dehydrogenase (Pseudomonas putida)
	CROSYKD0085T00018079_1	Similar to SPAC1002.12c Putative succinate-semialdehyde dehydrogenase C1002.12c [NADP(+)] (Schizosaccharomyces pombe (strain 972 / ATCC 24843))
	CROSYKD0085T00010094_1	Similar to SPAC1002.12c Putative succinate-semialdehyde dehydrogenase C1002.12c [NADP(+)] (Schizosaccharomyces pombe (strain 972 / ATCC 24843))
	CROSYKD0085T00002944_1	Similar to SPAC1002.12c Putative succinate-semialdehyde dehydrogenase C1002.12c [NADP(+)] (Schizosaccharomyces pombe (strain 972 / ATCC 24843))
	CROSYKD0085T00013027_1	Similar to SPAC1002.12c Putative succinate-semialdehyde dehydrogenase C1002.12c [NADP(+)] (Schizosaccharomyces pombe (strain 972 / ATCC 24843))
	CROSYKD0085T00012673_1	Similar to SPAC1002.12c Putative succinate-semialdehyde dehydrogenase C1002.12c [NADP(+)] (Schizosaccharomyces pombe (strain 972 / ATCC 24843))
	CROSYKD0085T00017349_1	Similar to UGA2 Succinate-semialdehyde dehydrogenase [NADP(+)] (Saccharomyces cerevisiae (strain ATCC 204508 / S288c))
	CROSYKD0085T00009575_1	Similar to UGA2 Succinate-semialdehyde dehydrogenase [NADP(+)] (Saccharomyces cerevisiae (strain ATCC 204508 / S288c))
	CROSYKD0085T00010600_1	Similar to davD Glutarate-semialdehyde dehydrogenase DavD (Pseudomonas aeruginosa (strain ATCC 15692 / DSM 22644 / CIP 104116 / JCM 14847 / LMG 12228 / 1C / PRS 101 / PAO1))
	CROSYKD0085T00013088_1	Similar to davD Glutarate-semialdehyde dehydrogenase DavD (Pseudomonas aeruginosa (strain ATCC 15692 / DSM 22644 / CIP 104116 / JCM 14847 / LMG 12228 / 1C / PRS 101 / PAO1))
	CROSYKD0085T00010035_1	Similar to davD Glutarate-semialdehyde dehydrogenase DavD (Pseudomonas putida (strain ATCC 47054 / DSM 6125 / NCIMB 11950 / KT2440))
	CROSYKD0085T00016114_1	Similar to davD Glutarate-semialdehyde dehydrogenase DavD (Pseudomonas putida (strain ATCC 47054 / DSM 6125 / NCIMB 11950 / KT2440))
	CROSYKD0085T00017736_1	Similar to gabD Succinate-semialdehyde dehydrogenase [NADP(+)] GabD (Escherichia coli (strain K12))
	CROSYKD0085T00018518_1	Similar to gabD Succinate-semialdehyde dehydrogenase [NADP(+)] GabD (Escherichia coli (strain K12))
	Species:	CCLO67-1
	CCLO67-1T00012954_1	Similar to PpSQ1_00395 3-sulfolactaldehyde dehydrogenase (Pseudomonas putida)
	CCLO67-1T00009002_1	Similar to PpSQ1_00395 3-sulfolactaldehyde dehydrogenase (Pseudomonas putida)
	CCLO67-1T00013995_1	Similar to SPAC1002.12c Putative succinate-semialdehyde dehydrogenase C1002.12c [NADP(+)] (Schizosaccharomyces pombe (strain 972 / ATCC 24843))
	CCLO67-1T00013900_1	Similar to SPAC1002.12c Putative succinate-semialdehyde dehydrogenase C1002.12c [NADP(+)] (Schizosaccharomyces pombe (strain 972 / ATCC 24843))
	CCLO67-1T00003990_1	Similar to SPAC1002.12c Putative succinate-semialdehyde dehydrogenase C1002.12c [NADP(+)] (Schizosaccharomyces pombe (strain 972 / ATCC 24843))
	CCLO67-1T00017444_1	Similar to SPAC1002.12c Putative succinate-semialdehyde dehydrogenase C1002.12c [NADP(+)] (Schizosaccharomyces pombe (strain 972 / ATCC 24843))
	CCLO67-1T00008149_1	Similar to UGA2 Succinate-semialdehyde dehydrogenase [NADP(+)] (Saccharomyces cerevisiae (strain ATCC 204508 / S288c))
	CCLO67-1T00000929_1	Similar to UGA2 Succinate-semialdehyde dehydrogenase [NADP(+)] (Saccharomyces cerevisiae (strain ATCC 204508 / S288c))
	CCLO67-1T00017971_1	Similar to UGA2 Succinate-semialdehyde dehydrogenase [NADP(+)] (Saccharomyces cerevisiae (strain ATCC 204508 / S288c))
	CCLO67-1T00009400_1	Similar to davD Glutarate-semialdehyde dehydrogenase DavD (Pseudomonas aeruginosa (strain ATCC 15692 / DSM 22644 / CIP 104116 / JCM 14847 / LMG 12228 / 1C / PRS 101 / PAO1))
	CCLO67-1T00014472_1	Similar to davD Glutarate-semialdehyde dehydrogenase DavD (Pseudomonas aeruginosa (strain ATCC 15692 / DSM 22644 / CIP 104116 / JCM 14847 / LMG 12228 / 1C / PRS 101 / PAO1))
	CCLO67-1T00016277_1	Similar to davD Glutarate-semialdehyde dehydrogenase DavD (Pseudomonas putida (strain ATCC 47054 / DSM 6125 / NCIMB 11950 / KT2440))
	CCLO67-1T00015760_1	Similar to davD Glutarate-semialdehyde dehydrogenase DavD (Pseudomonas putida (strain ATCC 47054 / DSM 6125 / NCIMB 11950 / KT2440))
	CCLO67-1T00009047_1	Similar to gabD Succinate-semialdehyde dehydrogenase [NADP(+)] GabD (Escherichia coli (strain K12))
	CCLO67-1T00016235_1	Similar to gabD Succinate-semialdehyde dehydrogenase [NADP(+)] GabD (Escherichia coli (strain K12))
	Species:	CROS570.77
	CROS570.77T00006925_1	Similar to PpSQ1_00395 3-sulfolactaldehyde dehydrogenase (Pseudomonas putida)
	CROS570.77T00014779_1	Similar to PpSQ1_00395 3-sulfolactaldehyde dehydrogenase (Pseudomonas putida)
	CROS570.77T00000746_1	Similar to SPAC1002.12c Putative succinate-semialdehyde dehydrogenase C1002.12c [NADP(+)] (Schizosaccharomyces pombe (strain 972 / ATCC 24843))
	CROS570.77T00015019_1	Similar to SPAC1002.12c Putative succinate-semialdehyde dehydrogenase C1002.12c [NADP(+)] (Schizosaccharomyces pombe (strain 972 / ATCC 24843))
	CROS570.77T00018610_1	Similar to SPAC1002.12c Putative succinate-semialdehyde dehydrogenase C1002.12c [NADP(+)] (Schizosaccharomyces pombe (strain 972 / ATCC 24843))
	CROS570.77T00003951_1	Similar to SPAC1002.12c Putative succinate-semialdehyde dehydrogenase C1002.12c [NADP(+)] (Schizosaccharomyces pombe (strain 972 / ATCC 24843))
	CROS570.77T00010895_1	Similar to UGA2 Succinate-semialdehyde dehydrogenase [NADP(+)] (Saccharomyces cerevisiae (strain ATCC 204508 / S288c))
	CROS570.77T00011079_1	Similar to UGA2 Succinate-semialdehyde dehydrogenase [NADP(+)] (Saccharomyces cerevisiae (strain ATCC 204508 / S288c))
	CROS570.77T00000703_1	Similar to UGA2 Succinate-semialdehyde dehydrogenase [NADP(+)] (Saccharomyces cerevisiae (strain ATCC 204508 / S288c))
	CROS570.77T00015985_1	Similar to davD Glutarate-semialdehyde dehydrogenase DavD (Pseudomonas aeruginosa (strain ATCC 15692 / DSM 22644 / CIP 104116 / JCM 14847 / LMG 12228 / 1C / PRS 101 / PAO1))
	CROS570.77T00018546_1	Similar to davD Glutarate-semialdehyde dehydrogenase DavD (Pseudomonas aeruginosa (strain ATCC 15692 / DSM 22644 / CIP 104116 / JCM 14847 / LMG 12228 / 1C / PRS 101 / PAO1))
	CROS570.77T00016605_1	Similar to davD Glutarate-semialdehyde dehydrogenase DavD (Pseudomonas aeruginosa (strain ATCC 15692 / DSM 22644 / CIP 104116 / JCM 14847 / LMG 12228 / 1C / PRS 101 / PAO1))
	CROS570.77T00006651_1	Similar to davD Glutarate-semialdehyde dehydrogenase DavD (Pseudomonas putida (strain ATCC 47054 / DSM 6125 / NCIMB 11950 / KT2440))
	CROS570.77T00018544_1	Similar to davD Glutarate-semialdehyde dehydrogenase DavD (Pseudomonas putida (strain ATCC 47054 / DSM 6125 / NCIMB 11950 / KT2440))
	CROS570.77T00017296_1	Similar to gabD Succinate-semialdehyde dehydrogenase [NADP(+)] GabD (Escherichia coli (strain K12))
	CROS570.77T00017255_1	Similar to gabD Succinate-semialdehyde dehydrogenase [NADP(+)] GabD (Escherichia coli (strain K12))
	CROS570.77T00014824_1	Similar to gabD Succinate-semialdehyde dehydrogenase [NADP(+)] GabD (Escherichia coli (strain K12))
	Species:	CRV2
	CRV2T00011691_1	Protein of unknown function
	CRV2T00019712_1	Similar to PpSQ1_00395 3-sulfolactaldehyde dehydrogenase (Pseudomonas putida)
	CRV2T00022023_1	Similar to PpSQ1_00395 3-sulfolactaldehyde dehydrogenase (Pseudomonas putida)
	CRV2T00019802_1	Similar to PpSQ1_00395 3-sulfolactaldehyde dehydrogenase (Pseudomonas putida)
	CRV2T00002445_1	Similar to SPAC1002.12c Putative succinate-semialdehyde dehydrogenase C1002.12c [NADP(+)] (Schizosaccharomyces pombe (strain 972 / ATCC 24843))
	CRV2T00013091_1	Similar to SPAC1002.12c Putative succinate-semialdehyde dehydrogenase C1002.12c [NADP(+)] (Schizosaccharomyces pombe (strain 972 / ATCC 24843))
	CRV2T00005069_1	Similar to SPAC1002.12c Putative succinate-semialdehyde dehydrogenase C1002.12c [NADP(+)] (Schizosaccharomyces pombe (strain 972 / ATCC 24843))
	CRV2T00020362_1	Similar to SPAC1002.12c Putative succinate-semialdehyde dehydrogenase C1002.12c [NADP(+)] (Schizosaccharomyces pombe (strain 972 / ATCC 24843))
	CRV2T00017689_1	Similar to SPAC1002.12c Putative succinate-semialdehyde dehydrogenase C1002.12c [NADP(+)] (Schizosaccharomyces pombe (strain 972 / ATCC 24843))
	CRV2T00002495_1	Similar to UGA2 Succinate-semialdehyde dehydrogenase [NADP(+)] (Saccharomyces cerevisiae (strain ATCC 204508 / S288c))
	CRV2T00014591_1	Similar to UGA2 Succinate-semialdehyde dehydrogenase [NADP(+)] (Saccharomyces cerevisiae (strain ATCC 204508 / S288c))
	CRV2T00016811_1	Similar to UGA2 Succinate-semialdehyde dehydrogenase [NADP(+)] (Saccharomyces cerevisiae (strain ATCC 204508 / S288c))
	CRV2T00011693_1	Similar to davD Glutarate-semialdehyde dehydrogenase DavD (Pseudomonas aeruginosa (strain ATCC 15692 / DSM 22644 / CIP 104116 / JCM 14847 / LMG 12228 / 1C / PRS 101 / PAO1))
	CRV2T00005012_1	Similar to davD Glutarate-semialdehyde dehydrogenase DavD (Pseudomonas aeruginosa (strain ATCC 15692 / DSM 22644 / CIP 104116 / JCM 14847 / LMG 12228 / 1C / PRS 101 / PAO1))
	CRV2T00014248_1	Similar to davD Glutarate-semialdehyde dehydrogenase DavD (Pseudomonas putida (strain ATCC 47054 / DSM 6125 / NCIMB 11950 / KT2440))
	CRV2T00009413_1	Similar to davD Glutarate-semialdehyde dehydrogenase DavD (Pseudomonas putida (strain ATCC 47054 / DSM 6125 / NCIMB 11950 / KT2440))
	CRV2T00011167_1	Similar to gabD Succinate-semialdehyde dehydrogenase [NADP(+)] GabD (Escherichia coli (strain K12))
	CRV2T00009905_1	Similar to gabD Succinate-semialdehyde dehydrogenase [NADP(+)] GabD (Escherichia coli (strain K12))
	CRV2T00016862_1	Similar to gabD Succinate-semialdehyde dehydrogenase [NADP(+)] GabD (Escherichia coli (strain K12))
	Species:	CROS245.78
	CROS245.78T00005530_1	Similar to Aldh5a1 Succinate-semialdehyde dehydrogenase, mitochondrial (Rattus norvegicus)
	CROS245.78T00007270_1	Similar to PpSQ1_00395 3-sulfolactaldehyde dehydrogenase (Pseudomonas putida)
	CROS245.78T00012269_1	Similar to SPAC1002.12c Putative succinate-semialdehyde dehydrogenase C1002.12c [NADP(+)] (Schizosaccharomyces pombe (strain 972 / ATCC 24843))
	CROS245.78T00016808_1	Similar to SPAC1002.12c Putative succinate-semialdehyde dehydrogenase C1002.12c [NADP(+)] (Schizosaccharomyces pombe (strain 972 / ATCC 24843))
	CROS245.78T00016241_1	Similar to SPAC1002.12c Putative succinate-semialdehyde dehydrogenase C1002.12c [NADP(+)] (Schizosaccharomyces pombe (strain 972 / ATCC 24843))
	CROS245.78T00001922_1	Similar to UGA2 Succinate-semialdehyde dehydrogenase [NADP(+)] (Saccharomyces cerevisiae (strain ATCC 204508 / S288c))
	CROS245.78T00011053_1	Similar to UGA2 Succinate-semialdehyde dehydrogenase [NADP(+)] (Saccharomyces cerevisiae (strain ATCC 204508 / S288c))
	CROS245.78T00016201_1	Similar to UGA2 Succinate-semialdehyde dehydrogenase [NADP(+)] (Saccharomyces cerevisiae (strain ATCC 204508 / S288c))
	CROS245.78T00011740_1	Similar to davD Glutarate-semialdehyde dehydrogenase DavD (Pseudomonas aeruginosa (strain ATCC 15692 / DSM 22644 / CIP 104116 / JCM 14847 / LMG 12228 / 1C / PRS 101 / PAO1))
	CROS245.78T00010212_1	Similar to davD Glutarate-semialdehyde dehydrogenase DavD (Pseudomonas aeruginosa (strain ATCC 15692 / DSM 22644 / CIP 104116 / JCM 14847 / LMG 12228 / 1C / PRS 101 / PAO1))
	CROS245.78T00013847_1	Similar to davD Glutarate-semialdehyde dehydrogenase DavD (Pseudomonas putida (strain ATCC 47054 / DSM 6125 / NCIMB 11950 / KT2440))
	CROS245.78T00012260_1	Similar to gabD Succinate-semialdehyde dehydrogenase [NADP(+)] GabD (Escherichia coli (strain K12))
	CROS245.78T00015311_1	Similar to gabD Succinate-semialdehyde dehydrogenase [NADP(+)] GabD (Escherichia coli (strain K12))
	CROS245.78T00011789_1	Similar to gabD Succinate-semialdehyde dehydrogenase [NADP(+)] GabD (Escherichia coli (strain K12))
	Species:	CRSOL
	CRSOLT00008329_1	Similar to PpSQ1_00395 3-sulfolactaldehyde dehydrogenase (Pseudomonas putida)
	CRSOLT00006895_1	Similar to SPAC1002.12c Putative succinate-semialdehyde dehydrogenase C1002.12c [NADP(+)] (Schizosaccharomyces pombe (strain 972 / ATCC 24843))
	CRSOLT00003189_1	Similar to SPAC1002.12c Putative succinate-semialdehyde dehydrogenase C1002.12c [NADP(+)] (Schizosaccharomyces pombe (strain 972 / ATCC 24843))
	CRSOLT00002610_1	Similar to SPAC1002.12c Putative succinate-semialdehyde dehydrogenase C1002.12c [NADP(+)] (Schizosaccharomyces pombe (strain 972 / ATCC 24843))
	CRSOLT00003144_1	Similar to UGA2 Succinate-semialdehyde dehydrogenase [NADP(+)] (Saccharomyces cerevisiae (strain ATCC 204508 / S288c))
	CRSOLT00010626_1	Similar to UGA2 Succinate-semialdehyde dehydrogenase [NADP(+)] (Saccharomyces cerevisiae (strain ATCC 204508 / S288c))
	CRSOLT00011212_1	Similar to UGA2 Succinate-semialdehyde dehydrogenase [NADP(+)] (Saccharomyces cerevisiae (strain ATCC 204508 / S288c))
	CRSOLT00017218_1	Similar to UGA2 Succinate-semialdehyde dehydrogenase [NADP(+)] (Saccharomyces cerevisiae (strain ATCC 204508 / S288c))
	CRSOLT00016312_1	Similar to davD Glutarate-semialdehyde dehydrogenase DavD (Pseudomonas aeruginosa (strain ATCC 15692 / DSM 22644 / CIP 104116 / JCM 14847 / LMG 12228 / 1C / PRS 101 / PAO1))
	CRSOLT00006549_1	Similar to davD Glutarate-semialdehyde dehydrogenase DavD (Pseudomonas aeruginosa (strain ATCC 15692 / DSM 22644 / CIP 104116 / JCM 14847 / LMG 12228 / 1C / PRS 101 / PAO1))
	CRSOLT00010571_1	Similar to davD Glutarate-semialdehyde dehydrogenase DavD (Pseudomonas aeruginosa (strain ATCC 15692 / DSM 22644 / CIP 104116 / JCM 14847 / LMG 12228 / 1C / PRS 101 / PAO1))
	CRSOLT00008370_1	Similar to davD Glutarate-semialdehyde dehydrogenase DavD (Pseudomonas aeruginosa (strain ATCC 15692 / DSM 22644 / CIP 104116 / JCM 14847 / LMG 12228 / 1C / PRS 101 / PAO1))
	CRSOLT00009412_1	Similar to davD Glutarate-semialdehyde dehydrogenase DavD (Pseudomonas aeruginosa (strain ATCC 15692 / DSM 22644 / CIP 104116 / JCM 14847 / LMG 12228 / 1C / PRS 101 / PAO1))
	CRSOLT00008417_1	Similar to davD Glutarate-semialdehyde dehydrogenase DavD (Pseudomonas putida (strain ATCC 47054 / DSM 6125 / NCIMB 11950 / KT2440))
	CRSOLT00008759_1	Similar to davD Glutarate-semialdehyde dehydrogenase DavD (Pseudomonas putida (strain ATCC 47054 / DSM 6125 / NCIMB 11950 / KT2440))
	CRSOLT00016054_1	Similar to davD Glutarate-semialdehyde dehydrogenase DavD (Pseudomonas putida (strain ATCC 47054 / DSM 6125 / NCIMB 11950 / KT2440))
	CRSOLT00015095_1	Similar to gabD Succinate-semialdehyde dehydrogenase [NADP(+)] GabD (Escherichia coli (strain K12))
	CRSOLT00017439_1	Similar to gabD Succinate-semialdehyde dehydrogenase [NADP(+)] GabD (Escherichia coli (strain K12))
	CRSOLT00017915_1	Similar to gabD Succinate-semialdehyde dehydrogenase [NADP(+)] GabD (Escherichia coli (strain K12))
	Species:	CROS192.96
	CROS192.96T00011571_1	Protein of unknown function
	CROS192.96T00018280_1	Protein of unknown function
	CROS192.96T00006978_1	Protein of unknown function
	CROS192.96T00001112_1	Protein of unknown function
	CROS192.96T00014840_1	Protein of unknown function
	CROS192.96T00002967_1	Protein of unknown function
	CROS192.96T00007029_1	Protein of unknown function
	CROS192.96T00010819_1	Protein of unknown function
	CROS192.96T00012882_1	Similar to DUR3 Urea active transporter (Saccharomyces cerevisiae (strain ATCC 204508 / S288c))
	CROS192.96T00003295_1	Similar to Fzr1 Fizzy-related protein homolog (Mus musculus)
	CROS192.96T00012097_1	Similar to LSM6 U6 snRNA-associated Sm-like protein LSm6 (Chaetomium globosum (strain ATCC 6205 / CBS 148.51 / DSM 1962 / NBRC 6347 / NRRL 1970))
	CROS192.96T00000483_1	Similar to SPAC1002.16c Uncharacterized transporter C1002.16c (Schizosaccharomyces pombe (strain 972 / ATCC 24843))
	CROS192.96T00011442_1	Similar to SPAPB1E7.08c Uncharacterized MFS-type transporter PB1E7.08c (Schizosaccharomyces pombe (strain 972 / ATCC 24843))
	CROS192.96T00008062_1	Similar to VMA21 Vacuolar ATPase assembly integral membrane protein VMA21 (Chaetomium globosum (strain ATCC 6205 / CBS 148.51 / DSM 1962 / NBRC 6347 / NRRL 1970))
	CROS192.96T00011070_1	Similar to ZEB1 FAD-linked oxidoreductase ZEB1 (Gibberella zeae (strain PH-1 / ATCC MYA-4620 / FGSC 9075 / NRRL 31084))
	CROS192.96T00003341_1	Similar to vrtB Malonamoyl-CoA synthetase vrtB (Penicillium aethiopicum)
	Species:	FSOL
	FSOLT00013025_1	Similar to SPAC1002.12c Putative succinate-semialdehyde dehydrogenase C1002.12c [NADP(+)] (Schizosaccharomyces pombe (strain 972 / ATCC 24843))
	FSOLT00010365_1	Similar to SPAC1002.12c Putative succinate-semialdehyde dehydrogenase C1002.12c [NADP(+)] (Schizosaccharomyces pombe (strain 972 / ATCC 24843))
	FSOLT00004543_1	Similar to SPAC1002.12c Putative succinate-semialdehyde dehydrogenase C1002.12c [NADP(+)] (Schizosaccharomyces pombe (strain 972 / ATCC 24843))
	FSOLT00012450_1	Similar to UGA2 Succinate-semialdehyde dehydrogenase [NADP(+)] (Saccharomyces cerevisiae (strain ATCC 204508 / S288c))
	FSOLT00002299_1	Similar to UGA2 Succinate-semialdehyde dehydrogenase [NADP(+)] (Saccharomyces cerevisiae (strain ATCC 204508 / S288c))
	FSOLT00012036_1	Similar to davD Glutarate-semialdehyde dehydrogenase DavD (Pseudomonas aeruginosa (strain ATCC 15692 / DSM 22644 / CIP 104116 / JCM 14847 / LMG 12228 / 1C / PRS 101 / PAO1))
	FSOLT00012473_1	Similar to davD Glutarate-semialdehyde dehydrogenase DavD (Pseudomonas aeruginosa (strain ATCC 15692 / DSM 22644 / CIP 104116 / JCM 14847 / LMG 12228 / 1C / PRS 101 / PAO1))
	FSOLT00007876_1	Similar to davD Glutarate-semialdehyde dehydrogenase DavD (Pseudomonas aeruginosa (strain ATCC 15692 / DSM 22644 / CIP 104116 / JCM 14847 / LMG 12228 / 1C / PRS 101 / PAO1))
	FSOLT00001017_1	Similar to davD Glutarate-semialdehyde dehydrogenase DavD (Pseudomonas aeruginosa (strain ATCC 15692 / DSM 22644 / CIP 104116 / JCM 14847 / LMG 12228 / 1C / PRS 101 / PAO1))
	FSOLT00007970_1	Similar to davD Glutarate-semialdehyde dehydrogenase DavD (Pseudomonas aeruginosa (strain ATCC 15692 / DSM 22644 / CIP 104116 / JCM 14847 / LMG 12228 / 1C / PRS 101 / PAO1))
	FSOLT00005782_1	Similar to davD Glutarate-semialdehyde dehydrogenase DavD (Pseudomonas putida (strain ATCC 47054 / DSM 6125 / NCIMB 11950 / KT2440))
	FSOLT00005650_1	Similar to davD Glutarate-semialdehyde dehydrogenase DavD (Pseudomonas putida (strain ATCC 47054 / DSM 6125 / NCIMB 11950 / KT2440))
	FSOLT00013465_1	Similar to gabD Succinate-semialdehyde dehydrogenase [NADP(+)] GabD (Escherichia coli (strain K12))
	FSOLT00013432_1	Similar to gabD Succinate-semialdehyde dehydrogenase [NADP(+)] GabD (Escherichia coli (strain K12))
	FSOLT00011230_1	Similar to gabD Succinate-semialdehyde dehydrogenase [NADP(+)] GabD (Escherichia coli (strain K12))
	Species:	FGRAM
	FGRAMT00000897_1	Protein of unknown function
	FGRAMT00003747_1	Similar to Aldh5a1 Succinate-semialdehyde dehydrogenase, mitochondrial (Mus musculus)
	FGRAMT00007167_1	Similar to SPAC1002.12c Putative succinate-semialdehyde dehydrogenase C1002.12c [NADP(+)] (Schizosaccharomyces pombe (strain 972 / ATCC 24843))
	FGRAMT00011287_1	Similar to UGA2 Succinate-semialdehyde dehydrogenase [NADP(+)] (Saccharomyces cerevisiae (strain ATCC 204508 / S288c))
	FGRAMT00000899_1	Similar to davD Glutarate-semialdehyde dehydrogenase DavD (Pseudomonas aeruginosa (strain ATCC 15692 / DSM 22644 / CIP 104116 / JCM 14847 / LMG 12228 / 1C / PRS 101 / PAO1))
	FGRAMT00003464_1	Similar to davD Glutarate-semialdehyde dehydrogenase DavD (Pseudomonas putida (strain ATCC 47054 / DSM 6125 / NCIMB 11950 / KT2440))
	Species:	FVERT
	FVERTT00000713_1	Protein of unknown function
	FVERTT00010179_1	Similar to SPAC1002.12c Putative succinate-semialdehyde dehydrogenase C1002.12c [NADP(+)] (Schizosaccharomyces pombe (strain 972 / ATCC 24843))
	FVERTT00005262_1	Similar to SPAC1002.12c Putative succinate-semialdehyde dehydrogenase C1002.12c [NADP(+)] (Schizosaccharomyces pombe (strain 972 / ATCC 24843))
	FVERTT00000181_1	Similar to UGA2 Succinate-semialdehyde dehydrogenase [NADP(+)] (Saccharomyces cerevisiae (strain ATCC 204508 / S288c))
	FVERTT00003348_1	Similar to UGA2 Succinate-semialdehyde dehydrogenase [NADP(+)] (Saccharomyces cerevisiae (strain ATCC 204508 / S288c))
	FVERTT00000626_1	Similar to davD Glutarate-semialdehyde dehydrogenase DavD (Pseudomonas aeruginosa (strain ATCC 15692 / DSM 22644 / CIP 104116 / JCM 14847 / LMG 12228 / 1C / PRS 101 / PAO1))
	FVERTT00004361_1	Similar to davD Glutarate-semialdehyde dehydrogenase DavD (Pseudomonas putida (strain ATCC 47054 / DSM 6125 / NCIMB 11950 / KT2440))
	FVERTT00010539_1	Similar to gabD Succinate-semialdehyde dehydrogenase [NADP(+)] GabD (Escherichia coli (strain K12))
	FVERTT00001559_1	Similar to gabD Succinate-semialdehyde dehydrogenase [NADP(+)] GabD (Escherichia coli (strain K12))
	FVERTT00001663_1	Similar to gabD Succinate-semialdehyde dehydrogenase [NADP(+)] GabD (Escherichia coli (strain K12))
	Species:	TRIATRO
	TRIATROT00001463_1	Similar to SPAC1002.12c Putative succinate-semialdehyde dehydrogenase C1002.12c [NADP(+)] (Schizosaccharomyces pombe (strain 972 / ATCC 24843))
	TRIATROT00006296_1	Similar to davD Glutarate-semialdehyde dehydrogenase DavD (Pseudomonas putida (strain ATCC 47054 / DSM 6125 / NCIMB 11950 / KT2440))
	TRIATROT00011501_1	Similar to gabD Succinate-semialdehyde dehydrogenase [NADP(+)] GabD (Escherichia coli (strain K12))
	Species:	TREESEI
	TREESEIT00006301_1	Protein of unknown function
	TREESEIT00009356_1	Similar to UGA2 Succinate-semialdehyde dehydrogenase [NADP(+)] (Saccharomyces cerevisiae (strain ATCC 204508 / S288c))
	TREESEIT00006303_1	Similar to davD Glutarate-semialdehyde dehydrogenase DavD (Pseudomonas putida (strain ATCC 47054 / DSM 6125 / NCIMB 11950 / KT2440))
	Species:	TVIRENS
	TVIRENST00008197_1	Similar to davD Glutarate-semialdehyde dehydrogenase DavD (Pseudomonas putida (strain ATCC 47054 / DSM 6125 / NCIMB 11950 / KT2440))
	TVIRENST00004118_1	Similar to davD Glutarate-semialdehyde dehydrogenase DavD (Pseudomonas putida (strain ATCC 47054 / DSM 6125 / NCIMB 11950 / KT2440))
	TVIRENST00006633_1	Similar to gabD Succinate-semialdehyde dehydrogenase [NADP(+)] GabD (Escherichia coli (strain K12))
	Species:	NCRASSA
	NCRASSAT00000114_1	Protein of unknown function
	NCRASSAT00001587_1	Similar to davD Glutarate-semialdehyde dehydrogenase DavD (Pseudomonas putida (strain ATCC 47054 / DSM 6125 / NCIMB 11950 / KT2440))
Summary for cluster OG0000005
	Cluster size:	164
	CAFE p_value:	0
	CAFE tree:	(((((((((CROS906.72A_17:0.2,CROSYKD0085_17:0.2)_17:0.9,(CCLO67-1_14:0.02,CROS570.77_19:0.02)_16:1.08)_16:0.1,CRV2_13:1.2)_16:0.3,CROS245.78_18:1.5)_16:1,CRSOL_15:2.5)_16:1.8,CROS192.96_17:4.3)_16:22.7,(FSOL_13:18,(FGRAM_3:11,FVERT_8:11)_6:7)_7:9)_6:4,(TRIATRO_3:16,(TREESEI_3:12,TVIRENS_3:12)_3:4)_3:15)_4:3,NCRASSA_1:34)_4
	CAFE Viterbi P-values:	((0.612739,0.612739),(0.247910,0.808007),(0.000039,0.000000),(0.558700,0.017278),(0.647663,0.114736),(0.798962,0.666742),(0.859084,0.587400),(0.008535,0.358010),(0.016882,0.556452),(0.044452,0.148314),(0.063406,0.594349),(0.839001,0.666265),(0.807174,0.807174),(0.763467,0.488281))
		CROS906.72A	CROSYKD0085	CCLO67-1	CROS570.77	CRV2	CROS245.78	CRSOL	CROS192.96	FSOL	FGRAM	FVERT	TRIATRO	TREESEI	TVIRENS	NCRASSA
	Species-members:	17	17	14	19	13	18	15	17	13	3	8	3	3	3	1
	PFAM domain content summary
	PF12937	0	0	0	0	0	0	0	1	0	0	0	0	0	0	0	F-box-like
	PF00067	0	0	0	0	0	0	0	1	0	0	0	0	0	0	0	Cytochrome P450
	PF04969	0	0	0	0	0	0	0	1	0	0	0	0	0	0	0	CS domain
	PF00005	17	17	14	19	13	18	15	17	13	3	8	3	3	3	1	ABC transporter
	PF06422	17	17	14	18	12	18	15	17	12	3	8	3	3	3	1	CDR ABC transporter
	PF00850	0	0	0	0	0	0	0	1	0	0	0	0	0	0	0	Histone deacetylase domain
	PF04488	0	0	0	0	0	0	0	1	0	0	0	0	0	0	0	Glycosyltransferase sugar-binding region containing DXD motif
	PF05368	0	0	0	0	0	0	0	1	0	0	0	0	0	0	0	NmrA-like family
	PF09748	0	0	0	0	0	0	0	1	0	0	0	0	0	0	0	Transcription factor subunit Med10 of Mediator complex
	PF09757	0	0	0	0	0	0	0	1	0	0	0	0	0	0	0	Arb2 domain
	PF01565	0	0	0	0	0	0	0	1	0	0	0	0	0	0	0	FAD binding domain
	PF04082	0	0	0	0	0	0	0	1	0	0	0	0	0	0	0	Fungal specific transcription factor domain
	PF14510	16	16	12	18	10	17	14	14	13	3	8	3	3	3	1	ABC-transporter extracellular N-terminal
	PF07690	0	0	0	0	0	0	0	1	0	0	0	0	0	0	0	Major Facilitator Superfamily
	PF13508	0	0	0	0	0	0	0	1	0	0	0	0	0	0	0	Acetyltransferase (GNAT) domain
	PF11951	0	0	0	0	0	0	0	1	0	0	0	0	0	0	0	Fungal specific transcription factor domain
	PF00172	0	0	0	0	0	0	0	1	0	0	0	0	0	0	0	Fungal Zn(2)-Cys(6) binuclear cluster domain
	PF00106	0	0	0	0	0	0	0	1	0	0	0	0	0	0	0	short chain dehydrogenase
	PF01061	17	17	14	18	13	18	15	17	12	3	8	3	3	3	1	ABC-2 type transporter
	Cluster members
	Species:	CROS906.72A
	CROS906.72AT00013535_1	Similar to ZRA1 ZEB2-regulated ABC transporter 1 (Gibberella zeae (strain PH-1 / ATCC MYA-4620 / FGSC 9075 / NRRL 31084))
	CROS906.72AT00013906_1	Similar to ZRA1 ZEB2-regulated ABC transporter 1 (Gibberella zeae (strain PH-1 / ATCC MYA-4620 / FGSC 9075 / NRRL 31084))
	CROS906.72AT00004644_1	Similar to ZRA1 ZEB2-regulated ABC transporter 1 (Gibberella zeae (strain PH-1 / ATCC MYA-4620 / FGSC 9075 / NRRL 31084))
	CROS906.72AT00007628_1	Similar to ZRA1 ZEB2-regulated ABC transporter 1 (Gibberella zeae (strain PH-1 / ATCC MYA-4620 / FGSC 9075 / NRRL 31084))
	CROS906.72AT00010724_1	Similar to ZRA1 ZEB2-regulated ABC transporter 1 (Gibberella zeae (strain PH-1 / ATCC MYA-4620 / FGSC 9075 / NRRL 31084))
	CROS906.72AT00009709_1	Similar to ZRA1 ZEB2-regulated ABC transporter 1 (Gibberella zeae (strain PH-1 / ATCC MYA-4620 / FGSC 9075 / NRRL 31084))
	CROS906.72AT00011878_1	Similar to ZRA1 ZEB2-regulated ABC transporter 1 (Gibberella zeae (strain PH-1 / ATCC MYA-4620 / FGSC 9075 / NRRL 31084))
	CROS906.72AT00015901_1	Similar to ZRA1 ZEB2-regulated ABC transporter 1 (Gibberella zeae (strain PH-1 / ATCC MYA-4620 / FGSC 9075 / NRRL 31084))
	CROS906.72AT00002489_1	Similar to ZRA1 ZEB2-regulated ABC transporter 1 (Gibberella zeae (strain PH-1 / ATCC MYA-4620 / FGSC 9075 / NRRL 31084))
	CROS906.72AT00001681_1	Similar to ZRA1 ZEB2-regulated ABC transporter 1 (Gibberella zeae (strain PH-1 / ATCC MYA-4620 / FGSC 9075 / NRRL 31084))
	CROS906.72AT00004397_1	Similar to ZRA1 ZEB2-regulated ABC transporter 1 (Gibberella zeae (strain PH-1 / ATCC MYA-4620 / FGSC 9075 / NRRL 31084))
	CROS906.72AT00013370_1	Similar to ZRA1 ZEB2-regulated ABC transporter 1 (Gibberella zeae (strain PH-1 / ATCC MYA-4620 / FGSC 9075 / NRRL 31084))
	CROS906.72AT00004412_1	Similar to ZRA1 ZEB2-regulated ABC transporter 1 (Gibberella zeae (strain PH-1 / ATCC MYA-4620 / FGSC 9075 / NRRL 31084))
	CROS906.72AT00005794_1	Similar to ZRA1 ZEB2-regulated ABC transporter 1 (Gibberella zeae (strain PH-1 / ATCC MYA-4620 / FGSC 9075 / NRRL 31084))
	CROS906.72AT00017046_1	Similar to ZRA1 ZEB2-regulated ABC transporter 1 (Gibberella zeae (strain PH-1 / ATCC MYA-4620 / FGSC 9075 / NRRL 31084))
	CROS906.72AT00017696_1	Similar to ZRA1 ZEB2-regulated ABC transporter 1 (Gibberella zeae (strain PH-1 / ATCC MYA-4620 / FGSC 9075 / NRRL 31084))
	CROS906.72AT00002066_1	Similar to ZRA1 ZEB2-regulated ABC transporter 1 (Gibberella zeae (strain PH-1 / ATCC MYA-4620 / FGSC 9075 / NRRL 31084))
	Species:	CROSYKD0085
	CROSYKD0085T00006006_1	Similar to ZRA1 ZEB2-regulated ABC transporter 1 (Gibberella zeae (strain PH-1 / ATCC MYA-4620 / FGSC 9075 / NRRL 31084))
	CROSYKD0085T00009603_1	Similar to ZRA1 ZEB2-regulated ABC transporter 1 (Gibberella zeae (strain PH-1 / ATCC MYA-4620 / FGSC 9075 / NRRL 31084))
	CROSYKD0085T00012345_1	Similar to ZRA1 ZEB2-regulated ABC transporter 1 (Gibberella zeae (strain PH-1 / ATCC MYA-4620 / FGSC 9075 / NRRL 31084))
	CROSYKD0085T00013299_1	Similar to ZRA1 ZEB2-regulated ABC transporter 1 (Gibberella zeae (strain PH-1 / ATCC MYA-4620 / FGSC 9075 / NRRL 31084))
	CROSYKD0085T00017455_1	Similar to ZRA1 ZEB2-regulated ABC transporter 1 (Gibberella zeae (strain PH-1 / ATCC MYA-4620 / FGSC 9075 / NRRL 31084))
	CROSYKD0085T00010796_1	Similar to ZRA1 ZEB2-regulated ABC transporter 1 (Gibberella zeae (strain PH-1 / ATCC MYA-4620 / FGSC 9075 / NRRL 31084))
	CROSYKD0085T00012966_1	Similar to ZRA1 ZEB2-regulated ABC transporter 1 (Gibberella zeae (strain PH-1 / ATCC MYA-4620 / FGSC 9075 / NRRL 31084))
	CROSYKD0085T00009303_1	Similar to ZRA1 ZEB2-regulated ABC transporter 1 (Gibberella zeae (strain PH-1 / ATCC MYA-4620 / FGSC 9075 / NRRL 31084))
	CROSYKD0085T00013550_1	Similar to ZRA1 ZEB2-regulated ABC transporter 1 (Gibberella zeae (strain PH-1 / ATCC MYA-4620 / FGSC 9075 / NRRL 31084))
	CROSYKD0085T00014265_1	Similar to ZRA1 ZEB2-regulated ABC transporter 1 (Gibberella zeae (strain PH-1 / ATCC MYA-4620 / FGSC 9075 / NRRL 31084))
	CROSYKD0085T00000920_1	Similar to ZRA1 ZEB2-regulated ABC transporter 1 (Gibberella zeae (strain PH-1 / ATCC MYA-4620 / FGSC 9075 / NRRL 31084))
	CROSYKD0085T00005302_1	Similar to ZRA1 ZEB2-regulated ABC transporter 1 (Gibberella zeae (strain PH-1 / ATCC MYA-4620 / FGSC 9075 / NRRL 31084))
	CROSYKD0085T00003211_1	Similar to ZRA1 ZEB2-regulated ABC transporter 1 (Gibberella zeae (strain PH-1 / ATCC MYA-4620 / FGSC 9075 / NRRL 31084))
	CROSYKD0085T00017563_1	Similar to ZRA1 ZEB2-regulated ABC transporter 1 (Gibberella zeae (strain PH-1 / ATCC MYA-4620 / FGSC 9075 / NRRL 31084))
	CROSYKD0085T00014398_1	Similar to ZRA1 ZEB2-regulated ABC transporter 1 (Gibberella zeae (strain PH-1 / ATCC MYA-4620 / FGSC 9075 / NRRL 31084))
	CROSYKD0085T00014383_1	Similar to ZRA1 ZEB2-regulated ABC transporter 1 (Gibberella zeae (strain PH-1 / ATCC MYA-4620 / FGSC 9075 / NRRL 31084))
	CROSYKD0085T00000838_1	Similar to ZRA1 ZEB2-regulated ABC transporter 1 (Gibberella zeae (strain PH-1 / ATCC MYA-4620 / FGSC 9075 / NRRL 31084))
	Species:	CCLO67-1
	CCLO67-1T00001478_1	Similar to ZRA1 ZEB2-regulated ABC transporter 1 (Gibberella zeae (strain PH-1 / ATCC MYA-4620 / FGSC 9075 / NRRL 31084))
	CCLO67-1T00008858_1	Similar to ZRA1 ZEB2-regulated ABC transporter 1 (Gibberella zeae (strain PH-1 / ATCC MYA-4620 / FGSC 9075 / NRRL 31084))
	CCLO67-1T00005698_1	Similar to ZRA1 ZEB2-regulated ABC transporter 1 (Gibberella zeae (strain PH-1 / ATCC MYA-4620 / FGSC 9075 / NRRL 31084))
	CCLO67-1T00005972_1	Similar to ZRA1 ZEB2-regulated ABC transporter 1 (Gibberella zeae (strain PH-1 / ATCC MYA-4620 / FGSC 9075 / NRRL 31084))
	CCLO67-1T00011115_1	Similar to ZRA1 ZEB2-regulated ABC transporter 1 (Gibberella zeae (strain PH-1 / ATCC MYA-4620 / FGSC 9075 / NRRL 31084))
	CCLO67-1T00008872_1	Similar to ZRA1 ZEB2-regulated ABC transporter 1 (Gibberella zeae (strain PH-1 / ATCC MYA-4620 / FGSC 9075 / NRRL 31084))
	CCLO67-1T00016003_1	Similar to ZRA1 ZEB2-regulated ABC transporter 1 (Gibberella zeae (strain PH-1 / ATCC MYA-4620 / FGSC 9075 / NRRL 31084))
	CCLO67-1T00008178_1	Similar to ZRA1 ZEB2-regulated ABC transporter 1 (Gibberella zeae (strain PH-1 / ATCC MYA-4620 / FGSC 9075 / NRRL 31084))
	CCLO67-1T00010343_1	Similar to ZRA1 ZEB2-regulated ABC transporter 1 (Gibberella zeae (strain PH-1 / ATCC MYA-4620 / FGSC 9075 / NRRL 31084))
	CCLO67-1T00009901_1	Similar to ZRA1 ZEB2-regulated ABC transporter 1 (Gibberella zeae (strain PH-1 / ATCC MYA-4620 / FGSC 9075 / NRRL 31084))
	CCLO67-1T00016059_1	Similar to ZRA1 ZEB2-regulated ABC transporter 1 (Gibberella zeae (strain PH-1 / ATCC MYA-4620 / FGSC 9075 / NRRL 31084))
	CCLO67-1T00004435_1	Similar to ZRA1 ZEB2-regulated ABC transporter 1 (Gibberella zeae (strain PH-1 / ATCC MYA-4620 / FGSC 9075 / NRRL 31084))
	CCLO67-1T00000383_1	Similar to ZRA1 ZEB2-regulated ABC transporter 1 (Gibberella zeae (strain PH-1 / ATCC MYA-4620 / FGSC 9075 / NRRL 31084))
	CCLO67-1T00009378_1	Similar to ZRA1 ZEB2-regulated ABC transporter 1 (Gibberella zeae (strain PH-1 / ATCC MYA-4620 / FGSC 9075 / NRRL 31084))
	Species:	CROS570.77
	CROS570.77T00016524_1	Similar to ZRA1 ZEB2-regulated ABC transporter 1 (Gibberella zeae (strain PH-1 / ATCC MYA-4620 / FGSC 9075 / NRRL 31084))
	CROS570.77T00005869_1	Similar to ZRA1 ZEB2-regulated ABC transporter 1 (Gibberella zeae (strain PH-1 / ATCC MYA-4620 / FGSC 9075 / NRRL 31084))
	CROS570.77T00000160_1	Similar to ZRA1 ZEB2-regulated ABC transporter 1 (Gibberella zeae (strain PH-1 / ATCC MYA-4620 / FGSC 9075 / NRRL 31084))
	CROS570.77T00015930_1	Similar to ZRA1 ZEB2-regulated ABC transporter 1 (Gibberella zeae (strain PH-1 / ATCC MYA-4620 / FGSC 9075 / NRRL 31084))
	CROS570.77T00006348_1	Similar to ZRA1 ZEB2-regulated ABC transporter 1 (Gibberella zeae (strain PH-1 / ATCC MYA-4620 / FGSC 9075 / NRRL 31084))
	CROS570.77T00002106_1	Similar to ZRA1 ZEB2-regulated ABC transporter 1 (Gibberella zeae (strain PH-1 / ATCC MYA-4620 / FGSC 9075 / NRRL 31084))
	CROS570.77T00009521_1	Similar to ZRA1 ZEB2-regulated ABC transporter 1 (Gibberella zeae (strain PH-1 / ATCC MYA-4620 / FGSC 9075 / NRRL 31084))
	CROS570.77T00009506_1	Similar to ZRA1 ZEB2-regulated ABC transporter 1 (Gibberella zeae (strain PH-1 / ATCC MYA-4620 / FGSC 9075 / NRRL 31084))
	CROS570.77T00014526_1	Similar to ZRA1 ZEB2-regulated ABC transporter 1 (Gibberella zeae (strain PH-1 / ATCC MYA-4620 / FGSC 9075 / NRRL 31084))
	CROS570.77T00007778_1	Similar to ZRA1 ZEB2-regulated ABC transporter 1 (Gibberella zeae (strain PH-1 / ATCC MYA-4620 / FGSC 9075 / NRRL 31084))
	CROS570.77T00018630_1	Similar to ZRA1 ZEB2-regulated ABC transporter 1 (Gibberella zeae (strain PH-1 / ATCC MYA-4620 / FGSC 9075 / NRRL 31084))
	CROS570.77T00006120_1	Similar to ZRA1 ZEB2-regulated ABC transporter 1 (Gibberella zeae (strain PH-1 / ATCC MYA-4620 / FGSC 9075 / NRRL 31084))
	CROS570.77T00011107_1	Similar to ZRA1 ZEB2-regulated ABC transporter 1 (Gibberella zeae (strain PH-1 / ATCC MYA-4620 / FGSC 9075 / NRRL 31084))
	CROS570.77T00018207_1	Similar to ZRA1 ZEB2-regulated ABC transporter 1 (Gibberella zeae (strain PH-1 / ATCC MYA-4620 / FGSC 9075 / NRRL 31084))
	CROS570.77T00017508_1	Similar to ZRA1 ZEB2-regulated ABC transporter 1 (Gibberella zeae (strain PH-1 / ATCC MYA-4620 / FGSC 9075 / NRRL 31084))
	CROS570.77T00012404_1	Similar to ZRA1 ZEB2-regulated ABC transporter 1 (Gibberella zeae (strain PH-1 / ATCC MYA-4620 / FGSC 9075 / NRRL 31084))
	CROS570.77T00006080_1	Similar to ZRA1 ZEB2-regulated ABC transporter 1 (Gibberella zeae (strain PH-1 / ATCC MYA-4620 / FGSC 9075 / NRRL 31084))
	CROS570.77T00006617_1	Similar to ZRA1 ZEB2-regulated ABC transporter 1 (Gibberella zeae (strain PH-1 / ATCC MYA-4620 / FGSC 9075 / NRRL 31084))
	CROS570.77T00007269_1	Similar to ZRA1 ZEB2-regulated ABC transporter 1 (Gibberella zeae (strain PH-1 / ATCC MYA-4620 / FGSC 9075 / NRRL 31084))
	Species:	CRV2
	CRV2T00003112_1	Similar to ZRA1 ZEB2-regulated ABC transporter 1 (Gibberella zeae (strain PH-1 / ATCC MYA-4620 / FGSC 9075 / NRRL 31084))
	CRV2T00012335_1	Similar to ZRA1 ZEB2-regulated ABC transporter 1 (Gibberella zeae (strain PH-1 / ATCC MYA-4620 / FGSC 9075 / NRRL 31084))
	CRV2T00003566_1	Similar to ZRA1 ZEB2-regulated ABC transporter 1 (Gibberella zeae (strain PH-1 / ATCC MYA-4620 / FGSC 9075 / NRRL 31084))
	CRV2T00013408_1	Similar to ZRA1 ZEB2-regulated ABC transporter 1 (Gibberella zeae (strain PH-1 / ATCC MYA-4620 / FGSC 9075 / NRRL 31084))
	CRV2T00012935_1	Similar to ZRA1 ZEB2-regulated ABC transporter 1 (Gibberella zeae (strain PH-1 / ATCC MYA-4620 / FGSC 9075 / NRRL 31084))
	CRV2T00008471_1	Similar to ZRA1 ZEB2-regulated ABC transporter 1 (Gibberella zeae (strain PH-1 / ATCC MYA-4620 / FGSC 9075 / NRRL 31084))
	CRV2T00014617_1	Similar to ZRA1 ZEB2-regulated ABC transporter 1 (Gibberella zeae (strain PH-1 / ATCC MYA-4620 / FGSC 9075 / NRRL 31084))
	CRV2T00022196_1	Similar to ZRA1 ZEB2-regulated ABC transporter 1 (Gibberella zeae (strain PH-1 / ATCC MYA-4620 / FGSC 9075 / NRRL 31084))
	CRV2T00003717_1	Similar to ZRA1 ZEB2-regulated ABC transporter 1 (Gibberella zeae (strain PH-1 / ATCC MYA-4620 / FGSC 9075 / NRRL 31084))
	CRV2T00010210_1	Similar to ZRA1 ZEB2-regulated ABC transporter 1 (Gibberella zeae (strain PH-1 / ATCC MYA-4620 / FGSC 9075 / NRRL 31084))
	CRV2T00016054_1	Similar to ZRA1 ZEB2-regulated ABC transporter 1 (Gibberella zeae (strain PH-1 / ATCC MYA-4620 / FGSC 9075 / NRRL 31084))
	CRV2T00017124_1	Similar to ZRA1 ZEB2-regulated ABC transporter 1 (Gibberella zeae (strain PH-1 / ATCC MYA-4620 / FGSC 9075 / NRRL 31084))
	CRV2T00022195_1	Similar to ZRA1 ZEB2-regulated ABC transporter 1 (Gibberella zeae (strain PH-1 / ATCC MYA-4620 / FGSC 9075 / NRRL 31084))
	Species:	CROS245.78
	CROS245.78T00009552_1	Similar to ZRA1 ZEB2-regulated ABC transporter 1 (Gibberella zeae (strain PH-1 / ATCC MYA-4620 / FGSC 9075 / NRRL 31084))
	CROS245.78T00014159_1	Similar to ZRA1 ZEB2-regulated ABC transporter 1 (Gibberella zeae (strain PH-1 / ATCC MYA-4620 / FGSC 9075 / NRRL 31084))
	CROS245.78T00015828_1	Similar to ZRA1 ZEB2-regulated ABC transporter 1 (Gibberella zeae (strain PH-1 / ATCC MYA-4620 / FGSC 9075 / NRRL 31084))
	CROS245.78T00001949_1	Similar to ZRA1 ZEB2-regulated ABC transporter 1 (Gibberella zeae (strain PH-1 / ATCC MYA-4620 / FGSC 9075 / NRRL 31084))
	CROS245.78T00015516_1	Similar to ZRA1 ZEB2-regulated ABC transporter 1 (Gibberella zeae (strain PH-1 / ATCC MYA-4620 / FGSC 9075 / NRRL 31084))
	CROS245.78T00001132_1	Similar to ZRA1 ZEB2-regulated ABC transporter 1 (Gibberella zeae (strain PH-1 / ATCC MYA-4620 / FGSC 9075 / NRRL 31084))
	CROS245.78T00016992_1	Similar to ZRA1 ZEB2-regulated ABC transporter 1 (Gibberella zeae (strain PH-1 / ATCC MYA-4620 / FGSC 9075 / NRRL 31084))
	CROS245.78T00010709_1	Similar to ZRA1 ZEB2-regulated ABC transporter 1 (Gibberella zeae (strain PH-1 / ATCC MYA-4620 / FGSC 9075 / NRRL 31084))
	CROS245.78T00007787_1	Similar to ZRA1 ZEB2-regulated ABC transporter 1 (Gibberella zeae (strain PH-1 / ATCC MYA-4620 / FGSC 9075 / NRRL 31084))
	CROS245.78T00002343_1	Similar to ZRA1 ZEB2-regulated ABC transporter 1 (Gibberella zeae (strain PH-1 / ATCC MYA-4620 / FGSC 9075 / NRRL 31084))
	CROS245.78T00008646_1	Similar to ZRA1 ZEB2-regulated ABC transporter 1 (Gibberella zeae (strain PH-1 / ATCC MYA-4620 / FGSC 9075 / NRRL 31084))
	CROS245.78T00006728_1	Similar to ZRA1 ZEB2-regulated ABC transporter 1 (Gibberella zeae (strain PH-1 / ATCC MYA-4620 / FGSC 9075 / NRRL 31084))
	CROS245.78T00009855_1	Similar to ZRA1 ZEB2-regulated ABC transporter 1 (Gibberella zeae (strain PH-1 / ATCC MYA-4620 / FGSC 9075 / NRRL 31084))
	CROS245.78T00012973_1	Similar to ZRA1 ZEB2-regulated ABC transporter 1 (Gibberella zeae (strain PH-1 / ATCC MYA-4620 / FGSC 9075 / NRRL 31084))
	CROS245.78T00009398_1	Similar to ZRA1 ZEB2-regulated ABC transporter 1 (Gibberella zeae (strain PH-1 / ATCC MYA-4620 / FGSC 9075 / NRRL 31084))
	CROS245.78T00015673_1	Similar to ZRA1 ZEB2-regulated ABC transporter 1 (Gibberella zeae (strain PH-1 / ATCC MYA-4620 / FGSC 9075 / NRRL 31084))
	CROS245.78T00006713_1	Similar to ZRA1 ZEB2-regulated ABC transporter 1 (Gibberella zeae (strain PH-1 / ATCC MYA-4620 / FGSC 9075 / NRRL 31084))
	CROS245.78T00006864_1	Similar to ZRA1 ZEB2-regulated ABC transporter 1 (Gibberella zeae (strain PH-1 / ATCC MYA-4620 / FGSC 9075 / NRRL 31084))
	Species:	CRSOL
	CRSOLT00017918_1	Similar to ZRA1 ZEB2-regulated ABC transporter 1 (Gibberella zeae (strain PH-1 / ATCC MYA-4620 / FGSC 9075 / NRRL 31084))
	CRSOLT00006994_1	Similar to ZRA1 ZEB2-regulated ABC transporter 1 (Gibberella zeae (strain PH-1 / ATCC MYA-4620 / FGSC 9075 / NRRL 31084))
	CRSOLT00014710_1	Similar to ZRA1 ZEB2-regulated ABC transporter 1 (Gibberella zeae (strain PH-1 / ATCC MYA-4620 / FGSC 9075 / NRRL 31084))
	CRSOLT00007510_1	Similar to ZRA1 ZEB2-regulated ABC transporter 1 (Gibberella zeae (strain PH-1 / ATCC MYA-4620 / FGSC 9075 / NRRL 31084))
	CRSOLT00006208_1	Similar to ZRA1 ZEB2-regulated ABC transporter 1 (Gibberella zeae (strain PH-1 / ATCC MYA-4620 / FGSC 9075 / NRRL 31084))
	CRSOLT00016907_1	Similar to ZRA1 ZEB2-regulated ABC transporter 1 (Gibberella zeae (strain PH-1 / ATCC MYA-4620 / FGSC 9075 / NRRL 31084))
	CRSOLT00000143_1	Similar to ZRA1 ZEB2-regulated ABC transporter 1 (Gibberella zeae (strain PH-1 / ATCC MYA-4620 / FGSC 9075 / NRRL 31084))
	CRSOLT00017146_1	Similar to ZRA1 ZEB2-regulated ABC transporter 1 (Gibberella zeae (strain PH-1 / ATCC MYA-4620 / FGSC 9075 / NRRL 31084))
	CRSOLT00004844_1	Similar to ZRA1 ZEB2-regulated ABC transporter 1 (Gibberella zeae (strain PH-1 / ATCC MYA-4620 / FGSC 9075 / NRRL 31084))
	CRSOLT00014073_1	Similar to ZRA1 ZEB2-regulated ABC transporter 1 (Gibberella zeae (strain PH-1 / ATCC MYA-4620 / FGSC 9075 / NRRL 31084))
	CRSOLT00002404_1	Similar to ZRA1 ZEB2-regulated ABC transporter 1 (Gibberella zeae (strain PH-1 / ATCC MYA-4620 / FGSC 9075 / NRRL 31084))
	CRSOLT00000007_1	Similar to ZRA1 ZEB2-regulated ABC transporter 1 (Gibberella zeae (strain PH-1 / ATCC MYA-4620 / FGSC 9075 / NRRL 31084))
	CRSOLT00016762_1	Similar to ZRA1 ZEB2-regulated ABC transporter 1 (Gibberella zeae (strain PH-1 / ATCC MYA-4620 / FGSC 9075 / NRRL 31084))
	CRSOLT00014170_1	Similar to ZRA1 ZEB2-regulated ABC transporter 1 (Gibberella zeae (strain PH-1 / ATCC MYA-4620 / FGSC 9075 / NRRL 31084))
	CRSOLT00018156_1	Similar to ZRA1 ZEB2-regulated ABC transporter 1 (Gibberella zeae (strain PH-1 / ATCC MYA-4620 / FGSC 9075 / NRRL 31084))
	Species:	CROS192.96
	CROS192.96T00008837_1	Protein of unknown function
	CROS192.96T00007205_1	Protein of unknown function
	CROS192.96T00004419_1	Protein of unknown function
	CROS192.96T00003754_1	Protein of unknown function
	CROS192.96T00005341_1	Protein of unknown function
	CROS192.96T00003263_1	Protein of unknown function
	CROS192.96T00017583_1	Protein of unknown function
	CROS192.96T00005571_1	Protein of unknown function
	CROS192.96T00008652_1	Similar to DHCR24 Delta(24)-sterol reductase (Macaca fascicularis)
	CROS192.96T00011668_1	Similar to NUT2 Mediator of RNA polymerase II transcription subunit 10 (Chaetomium globosum (strain ATCC 6205 / CBS 148.51 / DSM 1962 / NBRC 6347 / NRRL 1970))
	CROS192.96T00005130_1	Similar to SPAC25B8.11 Uncharacterized transcriptional regulatory protein C25B8.11 (Schizosaccharomyces pombe (strain 972 / ATCC 24843))
	CROS192.96T00003739_1	Similar to SPBC460.05 Uncharacterized transporter C460.05 (Schizosaccharomyces pombe (strain 972 / ATCC 24843))
	CROS192.96T00016800_1	Similar to TIC32 Short-chain dehydrogenase TIC 32, chloroplastic (Arabidopsis thaliana)
	CROS192.96T00012912_1	Similar to TRI13 Cytochrome P450 monooxygenase TRI13 (Fusarium sporotrichioides)
	CROS192.96T00007847_1	Similar to clr3 Histone deacetylase clr3 (Schizosaccharomyces pombe (strain 972 / ATCC 24843))
	CROS192.96T00007659_1	Similar to nudC Nuclear movement protein nudC (Emericella nidulans (strain FGSC A4 / ATCC 38163 / CBS 112.46 / NRRL 194 / M139))
	CROS192.96T00015256_1	Similar to och1 Initiation-specific alpha-1,6-mannosyltransferase (Schizosaccharomyces pombe (strain 972 / ATCC 24843))
	Species:	FSOL
	FSOLT00007258_1	Similar to ZRA1 ZEB2-regulated ABC transporter 1 (Gibberella zeae (strain PH-1 / ATCC MYA-4620 / FGSC 9075 / NRRL 31084))
	FSOLT00012811_1	Similar to ZRA1 ZEB2-regulated ABC transporter 1 (Gibberella zeae (strain PH-1 / ATCC MYA-4620 / FGSC 9075 / NRRL 31084))
	FSOLT00006386_1	Similar to ZRA1 ZEB2-regulated ABC transporter 1 (Gibberella zeae (strain PH-1 / ATCC MYA-4620 / FGSC 9075 / NRRL 31084))
	FSOLT00016135_1	Similar to ZRA1 ZEB2-regulated ABC transporter 1 (Gibberella zeae (strain PH-1 / ATCC MYA-4620 / FGSC 9075 / NRRL 31084))
	FSOLT00011298_1	Similar to ZRA1 ZEB2-regulated ABC transporter 1 (Gibberella zeae (strain PH-1 / ATCC MYA-4620 / FGSC 9075 / NRRL 31084))
	FSOLT00001304_1	Similar to ZRA1 ZEB2-regulated ABC transporter 1 (Gibberella zeae (strain PH-1 / ATCC MYA-4620 / FGSC 9075 / NRRL 31084))
	FSOLT00015001_1	Similar to ZRA1 ZEB2-regulated ABC transporter 1 (Gibberella zeae (strain PH-1 / ATCC MYA-4620 / FGSC 9075 / NRRL 31084))
	FSOLT00002882_1	Similar to ZRA1 ZEB2-regulated ABC transporter 1 (Gibberella zeae (strain PH-1 / ATCC MYA-4620 / FGSC 9075 / NRRL 31084))
	FSOLT00008104_1	Similar to ZRA1 ZEB2-regulated ABC transporter 1 (Gibberella zeae (strain PH-1 / ATCC MYA-4620 / FGSC 9075 / NRRL 31084))
	FSOLT00011634_1	Similar to ZRA1 ZEB2-regulated ABC transporter 1 (Gibberella zeae (strain PH-1 / ATCC MYA-4620 / FGSC 9075 / NRRL 31084))
	FSOLT00008966_1	Similar to ZRA1 ZEB2-regulated ABC transporter 1 (Gibberella zeae (strain PH-1 / ATCC MYA-4620 / FGSC 9075 / NRRL 31084))
	FSOLT00002976_1	Similar to ZRA1 ZEB2-regulated ABC transporter 1 (Gibberella zeae (strain PH-1 / ATCC MYA-4620 / FGSC 9075 / NRRL 31084))
	FSOLT00016215_1	Similar to ZRA1 ZEB2-regulated ABC transporter 1 (Gibberella zeae (strain PH-1 / ATCC MYA-4620 / FGSC 9075 / NRRL 31084))
	Species:	FGRAM
	FGRAMT00012210_1	Similar to ZRA1 ZEB2-regulated ABC transporter 1 (Gibberella zeae (strain PH-1 / ATCC MYA-4620 / FGSC 9075 / NRRL 31084))
	FGRAMT00003803_1	Similar to ZRA1 ZEB2-regulated ABC transporter 1 (Gibberella zeae (strain PH-1 / ATCC MYA-4620 / FGSC 9075 / NRRL 31084))
	FGRAMT00004937_1	Similar to ZRA1 ZEB2-regulated ABC transporter 1 (Gibberella zeae (strain PH-1 / ATCC MYA-4620 / FGSC 9075 / NRRL 31084))
	Species:	FVERT
	FVERTT00003804_1	Similar to ZRA1 ZEB2-regulated ABC transporter 1 (Gibberella zeae (strain PH-1 / ATCC MYA-4620 / FGSC 9075 / NRRL 31084))
	FVERTT00012037_1	Similar to ZRA1 ZEB2-regulated ABC transporter 1 (Gibberella zeae (strain PH-1 / ATCC MYA-4620 / FGSC 9075 / NRRL 31084))
	FVERTT00001838_1	Similar to ZRA1 ZEB2-regulated ABC transporter 1 (Gibberella zeae (strain PH-1 / ATCC MYA-4620 / FGSC 9075 / NRRL 31084))
	FVERTT00009421_1	Similar to ZRA1 ZEB2-regulated ABC transporter 1 (Gibberella zeae (strain PH-1 / ATCC MYA-4620 / FGSC 9075 / NRRL 31084))
	FVERTT00013348_1	Similar to ZRA1 ZEB2-regulated ABC transporter 1 (Gibberella zeae (strain PH-1 / ATCC MYA-4620 / FGSC 9075 / NRRL 31084))
	FVERTT00010745_1	Similar to ZRA1 ZEB2-regulated ABC transporter 1 (Gibberella zeae (strain PH-1 / ATCC MYA-4620 / FGSC 9075 / NRRL 31084))
	FVERTT00013564_1	Similar to ZRA1 ZEB2-regulated ABC transporter 1 (Gibberella zeae (strain PH-1 / ATCC MYA-4620 / FGSC 9075 / NRRL 31084))
	FVERTT00011302_1	Similar to ZRA1 ZEB2-regulated ABC transporter 1 (Gibberella zeae (strain PH-1 / ATCC MYA-4620 / FGSC 9075 / NRRL 31084))
	Species:	TRIATRO
	TRIATROT00003530_1	Similar to ZRA1 ZEB2-regulated ABC transporter 1 (Gibberella zeae (strain PH-1 / ATCC MYA-4620 / FGSC 9075 / NRRL 31084))
	TRIATROT00002043_1	Similar to ZRA1 ZEB2-regulated ABC transporter 1 (Gibberella zeae (strain PH-1 / ATCC MYA-4620 / FGSC 9075 / NRRL 31084))
	TRIATROT00004162_1	Similar to ZRA1 ZEB2-regulated ABC transporter 1 (Gibberella zeae (strain PH-1 / ATCC MYA-4620 / FGSC 9075 / NRRL 31084))
	Species:	TREESEI
	TREESEIT00004580_1	Similar to ZRA1 ZEB2-regulated ABC transporter 1 (Gibberella zeae (strain PH-1 / ATCC MYA-4620 / FGSC 9075 / NRRL 31084))
	TREESEIT00009095_1	Similar to ZRA1 ZEB2-regulated ABC transporter 1 (Gibberella zeae (strain PH-1 / ATCC MYA-4620 / FGSC 9075 / NRRL 31084))
	TREESEIT00003384_1	Similar to ZRA1 ZEB2-regulated ABC transporter 1 (Gibberella zeae (strain PH-1 / ATCC MYA-4620 / FGSC 9075 / NRRL 31084))
	Species:	TVIRENS
	TVIRENST00000830_1	Similar to ZRA1 ZEB2-regulated ABC transporter 1 (Gibberella zeae (strain PH-1 / ATCC MYA-4620 / FGSC 9075 / NRRL 31084))
	TVIRENST00004867_1	Similar to ZRA1 ZEB2-regulated ABC transporter 1 (Gibberella zeae (strain PH-1 / ATCC MYA-4620 / FGSC 9075 / NRRL 31084))
	TVIRENST00001570_1	Similar to ZRA1 ZEB2-regulated ABC transporter 1 (Gibberella zeae (strain PH-1 / ATCC MYA-4620 / FGSC 9075 / NRRL 31084))
	Species:	NCRASSA
	NCRASSAT00009448_1	Similar to ZRA1 ZEB2-regulated ABC transporter 1 (Gibberella zeae (strain PH-1 / ATCC MYA-4620 / FGSC 9075 / NRRL 31084))
Summary for cluster OG0000006
	Cluster size:	162
	CAFE p_value:	0.001
	CAFE tree:	(((((((((CROS906.72A_16:0.2,CROSYKD0085_16:0.2)_16:0.9,(CCLO67-1_17:0.02,CROS570.77_15:0.02)_16:1.08)_16:0.1,CRV2_17:1.2)_16:0.3,CROS245.78_19:1.5)_16:1,CRSOL_8:2.5)_14:1.8,CROS192.96_16:4.3)_14:22.7,(FSOL_4:18,(FGRAM_6:11,FVERT_5:11)_5:7)_5:9)_6:4,(TRIATRO_5:16,(TREESEI_7:12,TVIRENS_9:12)_7:4)_7:15)_6:3,NCRASSA_2:34)_6
	CAFE Viterbi P-values:	((0.607278,0.607278),(0.786120,0.808007),(0.006446,0.019023),(0.558700,0.307389),(0.647663,0.055776),(0.109762,0.000726),(0.847357,0.299400),(0.021972,0.574739),(0.665191,0.800390),(0.359618,0.848682),(0.843293,0.479588),(0.381446,0.774900),(0.883157,0.198990),(0.813076,0.394043))
		CROS906.72A	CROSYKD0085	CCLO67-1	CROS570.77	CRV2	CROS245.78	CRSOL	CROS192.96	FSOL	FGRAM	FVERT	TRIATRO	TREESEI	TVIRENS	NCRASSA
	Species-members:	16	16	17	15	17	19	8	16	4	6	5	7	5	9	2
	PFAM domain content summary
	PF01565	0	0	0	0	0	0	0	1	0	0	0	0	0	0	0	FAD binding domain
	PF00385	0	0	0	0	0	0	0	1	0	0	0	0	0	0	0	Chromo (CHRromatin Organisation MOdifier) domain
	PF12796	0	0	0	0	0	0	0	1	0	0	0	0	0	0	0	Ankyrin repeats (3 copies)
	PF06218	0	0	0	0	0	0	0	1	0	0	0	0	0	0	0	Nitrogen permease regulator 2
	PF06985	0	0	0	0	0	0	0	1	0	0	0	0	0	0	0	Heterokaryon incompatibility protein (HET)
	PF00172	0	0	0	0	0	0	0	1	0	0	0	0	0	0	0	Fungal Zn(2)-Cys(6) binuclear cluster domain
	PF08031	0	0	0	0	0	0	0	1	0	0	0	0	0	0	0	Berberine and berberine like
	PF07690	0	0	0	0	0	0	0	1	0	0	0	0	0	0	0	Major Facilitator Superfamily
	PF07173	0	0	0	0	0	0	0	1	0	0	0	0	0	0	0	Protein of unknown function (DUF1399)
	PF00067	16	16	17	15	17	19	8	16	4	6	5	7	5	9	2	Cytochrome P450
	PF04082	0	0	0	0	0	0	0	1	0	0	0	0	0	0	0	Fungal specific transcription factor domain
	PF13398	0	0	0	0	0	0	0	1	0	0	0	0	0	0	0	Peptidase M50B-like
	PF00657	0	0	0	0	0	0	0	1	0	0	0	0	0	0	0	GDSL-like Lipase/Acylhydrolase
	PF08240	0	0	0	0	0	0	0	1	0	0	0	0	0	0	0	Alcohol dehydrogenase GroES-like domain
	PF11951	0	0	0	0	0	0	0	0	0	0	0	0	0	1	0	Fungal specific transcription factor domain
	PF00023	0	0	0	0	0	0	0	1	0	0	0	0	0	0	0	Ankyrin repeat
	PF00107	0	0	0	0	0	0	0	1	0	0	0	0	0	0	0	Zinc-binding dehydrogenase
	PF00069	0	0	0	0	0	0	0	1	0	0	0	0	0	0	0	Protein kinase domain
	PF00232	0	0	0	0	0	0	1	0	0	0	0	0	0	0	0	Glycosyl hydrolase family 1
	Cluster members
	Species:	CROS906.72A
	CROS906.72AT00001891_1	Similar to FUM2 Cytochrome P450 monooxygenase FUM2 (Gibberella moniliformis (strain M3125 / FGSC 7600))
	CROS906.72AT00005855_1	Similar to TRI11 Trichothecene C-15 hydroxylase (Fusarium sporotrichioides)
	CROS906.72AT00015471_1	Similar to TRI11 Trichothecene C-15 hydroxylase (Fusarium sporotrichioides)
	CROS906.72AT00008583_1	Similar to TRI11 Trichothecene C-15 hydroxylase (Fusarium sporotrichioides)
	CROS906.72AT00002533_1	Similar to aclL Cytochrome P450 monooxygenase aclL (Aspergillus oryzae (strain ATCC 42149 / RIB 40))
	CROS906.72AT00003878_1	Similar to aclL Cytochrome P450 monooxygenase aclL (Aspergillus oryzae (strain ATCC 42149 / RIB 40))
	CROS906.72AT00000066_1	Similar to aclL Cytochrome P450 monooxygenase aclL (Aspergillus oryzae (strain ATCC 42149 / RIB 40))
	CROS906.72AT00017177_1	Similar to aclL Cytochrome P450 monooxygenase aclL (Aspergillus oryzae (strain ATCC 42149 / RIB 40))
	CROS906.72AT00004406_1	Similar to aclL Cytochrome P450 monooxygenase aclL (Aspergillus oryzae (strain ATCC 42149 / RIB 40))
	CROS906.72AT00001744_1	Similar to aclL Cytochrome P450 monooxygenase aclL (Aspergillus oryzae (strain ATCC 42149 / RIB 40))
	CROS906.72AT00005098_1	Similar to aclL Cytochrome P450 monooxygenase aclL (Aspergillus oryzae (strain ATCC 42149 / RIB 40))
	CROS906.72AT00005767_1	Similar to aclL Cytochrome P450 monooxygenase aclL (Aspergillus oryzae (strain ATCC 42149 / RIB 40))
	CROS906.72AT00015493_1	Similar to aclL Cytochrome P450 monooxygenase aclL (Aspergillus oryzae (strain ATCC 42149 / RIB 40))
	CROS906.72AT00012819_1	Similar to aclL Cytochrome P450 monooxygenase aclL (Aspergillus oryzae (strain ATCC 42149 / RIB 40))
	CROS906.72AT00006952_1	Similar to aclL Cytochrome P450 monooxygenase aclL (Aspergillus oryzae (strain ATCC 42149 / RIB 40))
	CROS906.72AT00017096_1	Similar to hpm1 Cytochrome P450 monooxygenase hmp1 (Hypomyces subiculosus)
	Species:	CROSYKD0085
	CROSYKD0085T00009440_1	Similar to FUM2 Cytochrome P450 monooxygenase FUM2 (Gibberella moniliformis (strain M3125 / FGSC 7600))
	CROSYKD0085T00013232_1	Similar to TRI11 Isotrichodermin C-15 hydroxylase (Fusarium sporotrichioides)
	CROSYKD0085T00014996_1	Similar to TRI11 Isotrichodermin C-15 hydroxylase (Fusarium sporotrichioides)
	CROSYKD0085T00015557_1	Similar to TRI11 Isotrichodermin C-15 hydroxylase (Fusarium sporotrichioides)
	CROSYKD0085T00011150_1	Similar to aclL Cytochrome P450 monooxygenase aclL (Aspergillus oryzae (strain ATCC 42149 / RIB 40))
	CROSYKD0085T00009646_1	Similar to aclL Cytochrome P450 monooxygenase aclL (Aspergillus oryzae (strain ATCC 42149 / RIB 40))
	CROSYKD0085T00012148_1	Similar to aclL Cytochrome P450 monooxygenase aclL (Aspergillus oryzae (strain ATCC 42149 / RIB 40))
	CROSYKD0085T00010546_1	Similar to aclL Cytochrome P450 monooxygenase aclL (Aspergillus oryzae (strain ATCC 42149 / RIB 40))
	CROSYKD0085T00008620_1	Similar to aclL Cytochrome P450 monooxygenase aclL (Aspergillus oryzae (strain ATCC 42149 / RIB 40))
	CROSYKD0085T00017205_1	Similar to aclL Cytochrome P450 monooxygenase aclL (Aspergillus oryzae (strain ATCC 42149 / RIB 40))
	CROSYKD0085T00012403_1	Similar to aclL Cytochrome P450 monooxygenase aclL (Aspergillus oryzae (strain ATCC 42149 / RIB 40))
	CROSYKD0085T00015018_1	Similar to aclL Cytochrome P450 monooxygenase aclL (Aspergillus oryzae (strain ATCC 42149 / RIB 40))
	CROSYKD0085T00014389_1	Similar to aclL Cytochrome P450 monooxygenase aclL (Aspergillus oryzae (strain ATCC 42149 / RIB 40))
	CROSYKD0085T00016073_1	Similar to aclL Cytochrome P450 monooxygenase aclL (Aspergillus oryzae (strain ATCC 42149 / RIB 40))
	CROSYKD0085T00009776_1	Similar to aclL Cytochrome P450 monooxygenase aclL (Aspergillus oryzae (strain ATCC 42149 / RIB 40))
	CROSYKD0085T00004922_1	Similar to hpm1 Cytochrome P450 monooxygenase hmp1 (Hypomyces subiculosus)
	Species:	CCLO67-1
	CCLO67-1T00011607_1	Similar to FUM2 Cytochrome P450 monooxygenase FUM2 (Gibberella moniliformis (strain M3125 / FGSC 7600))
	CCLO67-1T00004708_1	Similar to TRI11 Isotrichodermin C-15 hydroxylase (Fusarium sporotrichioides)
	CCLO67-1T00012419_1	Similar to TRI11 Isotrichodermin C-15 hydroxylase (Fusarium sporotrichioides)
	CCLO67-1T00017787_1	Similar to aclL Cytochrome P450 monooxygenase aclL (Aspergillus oryzae (strain ATCC 42149 / RIB 40))
	CCLO67-1T00018408_1	Similar to aclL Cytochrome P450 monooxygenase aclL (Aspergillus oryzae (strain ATCC 42149 / RIB 40))
	CCLO67-1T00018129_1	Similar to aclL Cytochrome P450 monooxygenase aclL (Aspergillus oryzae (strain ATCC 42149 / RIB 40))
	CCLO67-1T00018226_1	Similar to aclL Cytochrome P450 monooxygenase aclL (Aspergillus oryzae (strain ATCC 42149 / RIB 40))
	CCLO67-1T00008866_1	Similar to aclL Cytochrome P450 monooxygenase aclL (Aspergillus oryzae (strain ATCC 42149 / RIB 40))
	CCLO67-1T00018407_1	Similar to aclL Cytochrome P450 monooxygenase aclL (Aspergillus oryzae (strain ATCC 42149 / RIB 40))
	CCLO67-1T00015597_1	Similar to aclL Cytochrome P450 monooxygenase aclL (Aspergillus oryzae (strain ATCC 42149 / RIB 40))
	CCLO67-1T00006361_1	Similar to aclL Cytochrome P450 monooxygenase aclL (Aspergillus oryzae (strain ATCC 42149 / RIB 40))
	CCLO67-1T00012663_1	Similar to aclL Cytochrome P450 monooxygenase aclL (Aspergillus oryzae (strain ATCC 42149 / RIB 40))
	CCLO67-1T00013852_1	Similar to aclL Cytochrome P450 monooxygenase aclL (Aspergillus oryzae (strain ATCC 42149 / RIB 40))
	CCLO67-1T00008224_1	Similar to aclL Cytochrome P450 monooxygenase aclL (Aspergillus oryzae (strain ATCC 42149 / RIB 40))
	CCLO67-1T00013585_1	Similar to aclL Cytochrome P450 monooxygenase aclL (Aspergillus oryzae (strain ATCC 42149 / RIB 40))
	CCLO67-1T00010883_1	Similar to hpm1 Cytochrome P450 monooxygenase hmp1 (Hypomyces subiculosus)
	CCLO67-1T00015647_1	Similar to hpm1 Cytochrome P450 monooxygenase hmp1 (Hypomyces subiculosus)
	Species:	CROS570.77
	CROS570.77T00007586_1	Similar to FUM2 Cytochrome P450 monooxygenase FUM2 (Gibberella moniliformis (strain M3125 / FGSC 7600))
	CROS570.77T00015909_1	Similar to TRI11 Isotrichodermin C-15 hydroxylase (Fusarium sporotrichioides)
	CROS570.77T00006816_1	Similar to TRI11 Isotrichodermin C-15 hydroxylase (Fusarium sporotrichioides)
	CROS570.77T00007207_1	Similar to TRI11 Isotrichodermin C-15 hydroxylase (Fusarium sporotrichioides)
	CROS570.77T00019484_1	Similar to aclL Cytochrome P450 monooxygenase aclL (Aspergillus oryzae (strain ATCC 42149 / RIB 40))
	CROS570.77T00014388_1	Similar to aclL Cytochrome P450 monooxygenase aclL (Aspergillus oryzae (strain ATCC 42149 / RIB 40))
	CROS570.77T00009515_1	Similar to aclL Cytochrome P450 monooxygenase aclL (Aspergillus oryzae (strain ATCC 42149 / RIB 40))
	CROS570.77T00012787_1	Similar to aclL Cytochrome P450 monooxygenase aclL (Aspergillus oryzae (strain ATCC 42149 / RIB 40))
	CROS570.77T00012175_1	Similar to aclL Cytochrome P450 monooxygenase aclL (Aspergillus oryzae (strain ATCC 42149 / RIB 40))
	CROS570.77T00017136_1	Similar to aclL Cytochrome P450 monooxygenase aclL (Aspergillus oryzae (strain ATCC 42149 / RIB 40))
	CROS570.77T00007439_1	Similar to aclL Cytochrome P450 monooxygenase aclL (Aspergillus oryzae (strain ATCC 42149 / RIB 40))
	CROS570.77T00007291_1	Similar to aclL Cytochrome P450 monooxygenase aclL (Aspergillus oryzae (strain ATCC 42149 / RIB 40))
	CROS570.77T00013309_1	Similar to aclL Cytochrome P450 monooxygenase aclL (Aspergillus oryzae (strain ATCC 42149 / RIB 40))
	CROS570.77T00011912_1	Similar to aclL Cytochrome P450 monooxygenase aclL (Aspergillus oryzae (strain ATCC 42149 / RIB 40))
	CROS570.77T00000911_1	Similar to hpm1 Cytochrome P450 monooxygenase hmp1 (Hypomyces subiculosus)
	Species:	CRV2
	CRV2T00009640_1	Similar to TRI11 Isotrichodermin C-15 hydroxylase (Fusarium sporotrichioides)
	CRV2T00013696_1	Similar to TRI11 Isotrichodermin C-15 hydroxylase (Fusarium sporotrichioides)
	CRV2T00016749_1	Similar to TRI11 Isotrichodermin C-15 hydroxylase (Fusarium sporotrichioides)
	CRV2T00017479_1	Similar to TRI11 Isotrichodermin C-15 hydroxylase (Fusarium sporotrichioides)
	CRV2T00016135_1	Similar to TRI11 Isotrichodermin C-15 hydroxylase (Fusarium sporotrichioides)
	CRV2T00013463_1	Similar to TRI11 Isotrichodermin C-15 hydroxylase (Fusarium sporotrichioides)
	CRV2T00001713_1	Similar to hpm1 Cytochrome P450 monooxygenase hmp1 (Hypomyces subiculosus)
	CRV2T00007027_1	Similar to hpm1 Cytochrome P450 monooxygenase hmp1 (Hypomyces subiculosus)
	CRV2T00016019_1	Similar to hpm1 Cytochrome P450 monooxygenase hmp1 (Hypomyces subiculosus)
	CRV2T00021114_1	Similar to hpm1 Cytochrome P450 monooxygenase hmp1 (Hypomyces subiculosus)
	CRV2T00009661_1	Similar to hpm1 Cytochrome P450 monooxygenase hmp1 (Hypomyces subiculosus)
	CRV2T00012194_1	Similar to hpm1 Cytochrome P450 monooxygenase hmp1 (Hypomyces subiculosus)
	CRV2T00008547_1	Similar to hpm1 Cytochrome P450 monooxygenase hmp1 (Hypomyces subiculosus)
	CRV2T00003572_1	Similar to hpm1 Cytochrome P450 monooxygenase hmp1 (Hypomyces subiculosus)
	CRV2T00005850_1	Similar to hpm1 Cytochrome P450 monooxygenase hmp1 (Hypomyces subiculosus)
	CRV2T00010410_1	Similar to rdc4 Cytochrome P450 monooxygenase rdc4 (Metacordyceps chlamydosporia)
	CRV2T00010565_1	Similar to stcF Probable sterigmatocystin biosynthesis P450 monooxygenase stcF (Emericella nidulans (strain FGSC A4 / ATCC 38163 / CBS 112.46 / NRRL 194 / M139))
	Species:	CROS245.78
	CROS245.78T00009189_1	Similar to FUM2 Cytochrome P450 monooxygenase FUM2 (Gibberella moniliformis (strain M3125 / FGSC 7600))
	CROS245.78T00008642_1	Similar to TRI11 Isotrichodermin C-15 hydroxylase (Fusarium sporotrichioides)
	CROS245.78T00018749_1	Similar to TRI11 Isotrichodermin C-15 hydroxylase (Fusarium sporotrichioides)
	CROS245.78T00008004_1	Similar to TRI11 Isotrichodermin C-15 hydroxylase (Fusarium sporotrichioides)
	CROS245.78T00011229_1	Similar to TRI11 Isotrichodermin C-15 hydroxylase (Fusarium sporotrichioides)
	CROS245.78T00014418_1	Similar to TRI11 Isotrichodermin C-15 hydroxylase (Fusarium sporotrichioides)
	CROS245.78T00003721_1	Similar to TRI11 Isotrichodermin C-15 hydroxylase (Fusarium sporotrichioides)
	CROS245.78T00007709_1	Similar to TRI11 Isotrichodermin C-15 hydroxylase (Fusarium sporotrichioides)
	CROS245.78T00017765_1	Similar to TRI11 Isotrichodermin C-15 hydroxylase (Fusarium sporotrichioides)
	CROS245.78T00001995_1	Similar to aclL Cytochrome P450 monooxygenase aclL (Aspergillus oryzae (strain ATCC 42149 / RIB 40))
	CROS245.78T00007811_1	Similar to aclL Cytochrome P450 monooxygenase aclL (Aspergillus oryzae (strain ATCC 42149 / RIB 40))
	CROS245.78T00018107_1	Similar to aclL Cytochrome P450 monooxygenase aclL (Aspergillus oryzae (strain ATCC 42149 / RIB 40))
	CROS245.78T00014440_1	Similar to aclL Cytochrome P450 monooxygenase aclL (Aspergillus oryzae (strain ATCC 42149 / RIB 40))
	CROS245.78T00006719_1	Similar to aclL Cytochrome P450 monooxygenase aclL (Aspergillus oryzae (strain ATCC 42149 / RIB 40))
	CROS245.78T00014224_1	Similar to aclL Cytochrome P450 monooxygenase aclL (Aspergillus oryzae (strain ATCC 42149 / RIB 40))
	CROS245.78T00014085_1	Similar to aclL Cytochrome P450 monooxygenase aclL (Aspergillus oryzae (strain ATCC 42149 / RIB 40))
	CROS245.78T00016978_1	Similar to aclL Cytochrome P450 monooxygenase aclL (Aspergillus oryzae (strain ATCC 42149 / RIB 40))
	CROS245.78T00008169_1	Similar to aclL Cytochrome P450 monooxygenase aclL (Aspergillus oryzae (strain ATCC 42149 / RIB 40))
	CROS245.78T00012601_1	Similar to aclL Cytochrome P450 monooxygenase aclL (Aspergillus oryzae (strain ATCC 42149 / RIB 40))
	Species:	CRSOL
	CRSOLT00015528_1	Similar to FUM2 Cytochrome P450 monooxygenase FUM2 (Gibberella moniliformis (strain M3125 / FGSC 7600))
	CRSOLT00003361_1	Similar to TRI11 Isotrichodermin C-15 hydroxylase (Fusarium sporotrichioides)
	CRSOLT00010304_1	Similar to TRI11 Isotrichodermin C-15 hydroxylase (Fusarium sporotrichioides)
	CRSOLT00017386_1	Similar to TRI11 Isotrichodermin C-15 hydroxylase (Fusarium sporotrichioides)
	CRSOLT00006958_1	Similar to aclL Cytochrome P450 monooxygenase aclL (Aspergillus oryzae (strain ATCC 42149 / RIB 40))
	CRSOLT00017366_1	Similar to aclL Cytochrome P450 monooxygenase aclL (Aspergillus oryzae (strain ATCC 42149 / RIB 40))
	CRSOLT00006947_1	Similar to aclL Cytochrome P450 monooxygenase aclL (Aspergillus oryzae (strain ATCC 42149 / RIB 40))
	CRSOLT00007072_1	Similar to hpm1 Cytochrome P450 monooxygenase hmp1 (Hypomyces subiculosus)
	Species:	CROS192.96
	CROS192.96T00012726_1	Protein of unknown function
	CROS192.96T00005182_1	Protein of unknown function
	CROS192.96T00001827_1	Protein of unknown function
	CROS192.96T00016000_1	Protein of unknown function
	CROS192.96T00008719_1	Protein of unknown function
	CROS192.96T00001310_1	Protein of unknown function
	CROS192.96T00001007_1	Protein of unknown function
	CROS192.96T00014278_1	Protein of unknown function
	CROS192.96T00011835_1	Protein of unknown function
	CROS192.96T00004925_1	Similar to Alcohol dehydrogenase (Geobacillus stearothermophilus)
	CROS192.96T00004948_1	Similar to CHGG_01242-2 FAD-linked oxidoreductase CHGG_01242-2 (Chaetomium globosum (strain ATCC 6205 / CBS 148.51 / DSM 1962 / NBRC 6347 / NRRL 1970))
	CROS192.96T00008510_1	Similar to SPAC23H3.03c Nitrogen permease regulator 2 homolog (Schizosaccharomyces pombe (strain 972 / ATCC 24843))
	CROS192.96T00006830_1	Similar to aclL Cytochrome P450 monooxygenase aclL (Aspergillus oryzae (strain ATCC 42149 / RIB 40))
	CROS192.96T00003745_1	Similar to aflV Cytochrome P450 monooxygenase aflV (Aspergillus parasiticus (strain ATCC 56775 / NRRL 5862 / SRRC 143 / SU-1))
	CROS192.96T00001889_1	Similar to apdF Aspyridones efflux protein apdF (Emericella nidulans (strain FGSC A4 / ATCC 38163 / CBS 112.46 / NRRL 194 / M139))
	CROS192.96T00012296_1	Similar to fhkD Probable serine/threonine-protein kinase fhkD (Dictyostelium discoideum)
	Species:	FSOL
	FSOLT00005905_1	Similar to aclL Cytochrome P450 monooxygenase aclL (Aspergillus oryzae (strain ATCC 42149 / RIB 40))
	FSOLT00002020_1	Similar to aclL Cytochrome P450 monooxygenase aclL (Aspergillus oryzae (strain ATCC 42149 / RIB 40))
	FSOLT00012246_1	Similar to aclL Cytochrome P450 monooxygenase aclL (Aspergillus oryzae (strain ATCC 42149 / RIB 40))
	FSOLT00001516_1	Similar to aclL Cytochrome P450 monooxygenase aclL (Aspergillus oryzae (strain ATCC 42149 / RIB 40))
	Species:	FGRAM
	FGRAMT00004566_1	Similar to FUM2 Cytochrome P450 monooxygenase FUM2 (Gibberella moniliformis (strain M3125 / FGSC 7600))
	FGRAMT00008220_1	Similar to TRI11 Isotrichodermin C-15 hydroxylase (Fusarium sporotrichioides)
	FGRAMT00004193_1	Similar to TRI11 Isotrichodermin C-15 hydroxylase (Fusarium sporotrichioides)
	FGRAMT00001834_1	Similar to aclL Cytochrome P450 monooxygenase aclL (Aspergillus oryzae (strain ATCC 42149 / RIB 40))
	FGRAMT00009421_1	Similar to aclL Cytochrome P450 monooxygenase aclL (Aspergillus oryzae (strain ATCC 42149 / RIB 40))
	FGRAMT00011309_1	Similar to hpm1 Cytochrome P450 monooxygenase hmp1 (Hypomyces subiculosus)
	Species:	FVERT
	FVERTT00008489_1	Similar to FUM2 Cytochrome P450 monooxygenase FUM2 (Gibberella moniliformis (strain M3125 / FGSC 7600))
	FVERTT00000335_1	Similar to FUM2 Cytochrome P450 monooxygenase FUM2 (Gibberella moniliformis (strain M3125 / FGSC 7600))
	FVERTT00012796_1	Similar to PbP450-1 Cytochrome P450 monooxygenase 1 (Pleospora betae)
	FVERTT00014543_1	Similar to TRI11 Isotrichodermin C-15 hydroxylase (Fusarium sporotrichioides)
	FVERTT00014561_1	Similar to aclL Cytochrome P450 monooxygenase aclL (Aspergillus oryzae (strain ATCC 42149 / RIB 40))
	Species:	TRIATRO
	TRIATROT00011483_1	Similar to TRI11 Isotrichodermin C-15 hydroxylase (Fusarium sporotrichioides)
	TRIATROT00011447_1	Similar to TRI11 Isotrichodermin C-15 hydroxylase (Fusarium sporotrichioides)
	TRIATROT00000679_1	Similar to TRI11 Isotrichodermin C-15 hydroxylase (Fusarium sporotrichioides)
	TRIATROT00009574_1	Similar to TRI11 Isotrichodermin C-15 hydroxylase (Fusarium sporotrichioides)
	TRIATROT00006802_1	Similar to TRI11 Isotrichodermin C-15 hydroxylase (Fusarium sporotrichioides)
	TRIATROT00004662_1	Similar to TRI11 Isotrichodermin C-15 hydroxylase (Fusarium sporotrichioides)
	TRIATROT00010479_1	Similar to hpm1 Cytochrome P450 monooxygenase hmp1 (Hypomyces subiculosus)
	Species:	TREESEI
	TREESEIT00009362_1	Similar to TRI11 Isotrichodermin C-15 hydroxylase (Fusarium sporotrichioides)
	TREESEIT00008987_1	Similar to TRI11 Isotrichodermin C-15 hydroxylase (Fusarium sporotrichioides)
	TREESEIT00002921_1	Similar to TRI11 Isotrichodermin C-15 hydroxylase (Fusarium sporotrichioides)
	TREESEIT00006643_1	Similar to TRI11 Isotrichodermin C-15 hydroxylase (Fusarium sporotrichioides)
	TREESEIT00006489_1	Similar to aclL Cytochrome P450 monooxygenase aclL (Aspergillus oryzae (strain ATCC 42149 / RIB 40))
	Species:	TVIRENS
	TVIRENST00012553_1	Similar to FUM2 Cytochrome P450 monooxygenase FUM2 (Gibberella moniliformis (strain M3125 / FGSC 7600))
	TVIRENST00002081_1	Similar to TRI11 Isotrichodermin C-15 hydroxylase (Fusarium sporotrichioides)
	TVIRENST00012568_1	Similar to TRI11 Isotrichodermin C-15 hydroxylase (Fusarium sporotrichioides)
	TVIRENST00010168_1	Similar to TRI11 Isotrichodermin C-15 hydroxylase (Fusarium sporotrichioides)
	TVIRENST00012636_1	Similar to TRI11 Isotrichodermin C-15 hydroxylase (Fusarium sporotrichioides)
	TVIRENST00012669_1	Similar to aclL Cytochrome P450 monooxygenase aclL (Aspergillus oryzae (strain ATCC 42149 / RIB 40))
	TVIRENST00006131_1	Similar to aclL Cytochrome P450 monooxygenase aclL (Aspergillus oryzae (strain ATCC 42149 / RIB 40))
	TVIRENST00009416_1	Similar to aclL Cytochrome P450 monooxygenase aclL (Aspergillus oryzae (strain ATCC 42149 / RIB 40))
	TVIRENST00004715_1	Similar to dtxS2 Cytochrome P450 monooxygenase dtxS2 (Metarhizium robertsii (strain ARSEF 23 / ATCC MYA-3075))
	Species:	NCRASSA
	NCRASSAT00001803_1	Similar to PbP450-1 Cytochrome P450 monooxygenase 1 (Pleospora betae)
	NCRASSAT00008846_1	Similar to PbP450-1 Cytochrome P450 monooxygenase 1 (Pleospora betae)
Summary for cluster OG0000008
	Cluster size:	139
	CAFE p_value:	0.001
	CAFE tree:	(((((((((CROS906.72A_10:0.2,CROSYKD0085_11:0.2)_11:0.9,(CCLO67-1_9:0.02,CROS570.77_12:0.02)_11:1.08)_11:0.1,CRV2_12:1.2)_11:0.3,CROS245.78_10:1.5)_11:1,CRSOL_11:2.5)_11:1.8,CROS192.96_11:4.3)_11:22.7,(FSOL_5:18,(FGRAM_8:11,FVERT_12:11)_9:7)_8:9)_8:4,(TRIATRO_7:16,(TREESEI_6:12,TVIRENS_13:12)_8:4)_8:15)_7:3,NCRASSA_2:34)_7
	CAFE Viterbi P-values:	((0.118399,0.577991),(0.737723,0.761660),(0.000018,0.004432),(0.541547,0.230016),(0.610026,0.491769),(0.751601,0.855256),(0.823288,0.894069),(0.303197,0.870658),(0.225397,0.369348),(0.684767,0.092568),(0.386865,0.515150),(0.724209,0.791566),(0.346421,0.015268),(0.829762,0.228653))
		CROS906.72A	CROSYKD0085	CCLO67-1	CROS570.77	CRV2	CROS245.78	CRSOL	CROS192.96	FSOL	FGRAM	FVERT	TRIATRO	TREESEI	TVIRENS	NCRASSA
	Species-members:	10	11	9	12	12	10	11	11	5	8	12	6	7	13	2
	PFAM domain content summary
	PF00579	0	0	0	0	0	0	0	1	0	0	0	0	0	0	0	tRNA synthetases class I (W and Y)
	PF11815	0	0	0	0	0	0	0	1	0	0	0	0	0	0	0	Domain of unknown function (DUF3336)
	PF00664	10	10	9	12	11	10	11	11	5	8	12	6	7	13	2	ABC transporter transmembrane region
	PF00005	10	10	9	12	12	10	11	11	5	8	12	6	7	13	2	ABC transporter
	PF05620	0	0	0	0	0	0	0	1	0	0	0	0	0	0	0	Protein of unknown function (DUF788)
	PF04082	0	0	0	0	0	0	0	2	0	0	0	0	0	0	0	Fungal specific transcription factor domain
	PF03720	0	0	0	0	0	0	0	1	0	0	0	0	0	0	0	UDP-glucose/GDP-mannose dehydrogenase family, UDP binding domain
	PF03721	0	0	0	0	0	0	0	1	0	0	0	0	0	0	0	UDP-glucose/GDP-mannose dehydrogenase family, NAD binding domain
	PF00083	0	0	0	0	0	0	0	2	0	0	0	0	0	0	0	Sugar (and other) transporter
	PF00984	0	0	0	0	0	0	0	1	0	0	0	0	0	0	0	UDP-glucose/GDP-mannose dehydrogenase family, central domain
	PF00172	0	0	0	0	0	0	0	2	0	0	0	0	0	0	0	Fungal Zn(2)-Cys(6) binuclear cluster domain
	PF00173	0	0	0	0	0	0	0	1	0	0	0	0	0	0	0	Cytochrome b5-like Heme/Steroid binding domain
	PF01734	0	0	0	0	0	0	0	1	0	0	0	0	0	0	0	Patatin-like phospholipase
	Cluster members
	Species:	CROS906.72A
	CROS906.72AT00000963_1	Similar to FUM19 ABC transporter FUM19 (Gibberella moniliformis (strain M3125 / FGSC 7600))
	CROS906.72AT00008482_1	Similar to FUM19 ABC transporter FUM19 (Gibberella moniliformis (strain M3125 / FGSC 7600))
	CROS906.72AT00008862_1	Similar to FUM19 ABC transporter FUM19 (Gibberella moniliformis (strain M3125 / FGSC 7600))
	CROS906.72AT00003305_1	Similar to FUM19 ABC transporter FUM19 (Gibberella moniliformis (strain M3125 / FGSC 7600))
	CROS906.72AT00006215_1	Similar to FUM19 ABC transporter FUM19 (Gibberella moniliformis (strain M3125 / FGSC 7600))
	CROS906.72AT00003619_1	Similar to FUM19 ABC transporter FUM19 (Gibberella moniliformis (strain M3125 / FGSC 7600))
	CROS906.72AT00017215_1	Similar to FUM19 ABC transporter FUM19 (Gibberella moniliformis (strain M3125 / FGSC 7600))
	CROS906.72AT00008428_1	Similar to FUM19 ABC transporter FUM19 (Gibberella moniliformis (strain M3125 / FGSC 7600))
	CROS906.72AT00007866_1	Similar to FUM19 ABC transporter FUM19 (Gibberella moniliformis (strain M3125 / FGSC 7600))
	CROS906.72AT00015868_1	Similar to FUM19 ABC transporter FUM19 (Gibberella moniliformis (strain M3125 / FGSC 7600))
	Species:	CROSYKD0085
	CROSYKD0085T00001128_1	Similar to FUM19 ABC transporter FUM19 (Gibberella moniliformis (strain M3125 / FGSC 7600))
	CROSYKD0085T00016691_1	Similar to FUM19 ABC transporter FUM19 (Gibberella moniliformis (strain M3125 / FGSC 7600))
	CROSYKD0085T00006194_1	Similar to FUM19 ABC transporter FUM19 (Gibberella moniliformis (strain M3125 / FGSC 7600))
	CROSYKD0085T00009002_1	Similar to FUM19 ABC transporter FUM19 (Gibberella moniliformis (strain M3125 / FGSC 7600))
	CROSYKD0085T00002723_1	Similar to FUM19 ABC transporter FUM19 (Gibberella moniliformis (strain M3125 / FGSC 7600))
	CROSYKD0085T00007774_1	Similar to FUM19 ABC transporter FUM19 (Gibberella moniliformis (strain M3125 / FGSC 7600))
	CROSYKD0085T00014726_1	Similar to FUM19 ABC transporter FUM19 (Gibberella moniliformis (strain M3125 / FGSC 7600))
	CROSYKD0085T00013917_1	Similar to FUM19 ABC transporter FUM19 (Gibberella moniliformis (strain M3125 / FGSC 7600))
	CROSYKD0085T00016685_1	Similar to FUM19 ABC transporter FUM19 (Gibberella moniliformis (strain M3125 / FGSC 7600))
	CROSYKD0085T00013582_1	Similar to FUM19 ABC transporter FUM19 (Gibberella moniliformis (strain M3125 / FGSC 7600))
	CROSYKD0085T00012474_1	Similar to FUM19 ABC transporter FUM19 (Gibberella moniliformis (strain M3125 / FGSC 7600))
	Species:	CCLO67-1
	CCLO67-1T00007375_1	Similar to FUM19 ABC transporter FUM19 (Gibberella moniliformis (strain M3125 / FGSC 7600))
	CCLO67-1T00004764_1	Similar to FUM19 ABC transporter FUM19 (Gibberella moniliformis (strain M3125 / FGSC 7600))
	CCLO67-1T00003610_1	Similar to FUM19 ABC transporter FUM19 (Gibberella moniliformis (strain M3125 / FGSC 7600))
	CCLO67-1T00004637_1	Similar to FUM19 ABC transporter FUM19 (Gibberella moniliformis (strain M3125 / FGSC 7600))
	CCLO67-1T00013209_1	Similar to FUM19 ABC transporter FUM19 (Gibberella moniliformis (strain M3125 / FGSC 7600))
	CCLO67-1T00007462_1	Similar to FUM19 ABC transporter FUM19 (Gibberella moniliformis (strain M3125 / FGSC 7600))
	CCLO67-1T00004829_1	Similar to FUM19 ABC transporter FUM19 (Gibberella moniliformis (strain M3125 / FGSC 7600))
	CCLO67-1T00018682_1	Similar to FUM19 ABC transporter FUM19 (Gibberella moniliformis (strain M3125 / FGSC 7600))
	CCLO67-1T00001451_1	Similar to FUM19 ABC transporter FUM19 (Gibberella moniliformis (strain M3125 / FGSC 7600))
	Species:	CROS570.77
	CROS570.77T00018182_1	Similar to FUM19 ABC transporter FUM19 (Gibberella moniliformis (strain M3125 / FGSC 7600))
	CROS570.77T00009407_1	Similar to FUM19 ABC transporter FUM19 (Gibberella moniliformis (strain M3125 / FGSC 7600))
	CROS570.77T00006874_1	Similar to FUM19 ABC transporter FUM19 (Gibberella moniliformis (strain M3125 / FGSC 7600))
	CROS570.77T00019454_1	Similar to FUM19 ABC transporter FUM19 (Gibberella moniliformis (strain M3125 / FGSC 7600))
	CROS570.77T00001902_1	Similar to FUM19 ABC transporter FUM19 (Gibberella moniliformis (strain M3125 / FGSC 7600))
	CROS570.77T00004917_1	Similar to FUM19 ABC transporter FUM19 (Gibberella moniliformis (strain M3125 / FGSC 7600))
	CROS570.77T00013120_1	Similar to FUM19 ABC transporter FUM19 (Gibberella moniliformis (strain M3125 / FGSC 7600))
	CROS570.77T00000188_1	Similar to FUM19 ABC transporter FUM19 (Gibberella moniliformis (strain M3125 / FGSC 7600))
	CROS570.77T00019472_1	Similar to FUM19 ABC transporter FUM19 (Gibberella moniliformis (strain M3125 / FGSC 7600))
	CROS570.77T00008907_1	Similar to FUM19 ABC transporter FUM19 (Gibberella moniliformis (strain M3125 / FGSC 7600))
	CROS570.77T00004178_1	Similar to FUM19 ABC transporter FUM19 (Gibberella moniliformis (strain M3125 / FGSC 7600))
	CROS570.77T00019378_1	Similar to FUM19 ABC transporter FUM19 (Gibberella moniliformis (strain M3125 / FGSC 7600))
	Species:	CRV2
	CRV2T00016203_1	Similar to ABCC1 Multidrug resistance-associated protein 1 (Canis lupus familiaris)
	CRV2T00012537_1	Similar to ABCC1 Multidrug resistance-associated protein 1 (Gallus gallus)
	CRV2T00003007_1	Similar to ABCC1 Multidrug resistance-associated protein 1 (Gallus gallus)
	CRV2T00009161_1	Similar to ABCC1 Multidrug resistance-associated protein 1 (Gallus gallus)
	CRV2T00011468_1	Similar to ABCC2 Canalicular multispecific organic anion transporter 1 (Oryctolagus cuniculus)
	CRV2T00020306_1	Similar to Abcc3 Canalicular multispecific organic anion transporter 2 (Mus musculus)
	CRV2T00021514_1	Similar to Abcc3 Canalicular multispecific organic anion transporter 2 (Mus musculus)
	CRV2T00018161_1	Similar to YCF1 Metal resistance protein YCF1 (Saccharomyces cerevisiae (strain ATCC 204508 / S288c))
	CRV2T00013580_1	Similar to YCF1 Metal resistance protein YCF1 (Saccharomyces cerevisiae (strain ATCC 204508 / S288c))
	CRV2T00016763_1	Similar to YCF1 Metal resistance protein YCF1 (Saccharomyces cerevisiae (strain ATCC 204508 / S288c))
	CRV2T00003910_1	Similar to YCF1 Metal resistance protein YCF1 (Saccharomyces cerevisiae (strain ATCC 204508 / S288c))
	CRV2T00010996_1	Similar to YCF1 Metal resistance protein YCF1 (Saccharomyces cerevisiae (strain ATCC 204508 / S288c))
	Species:	CROS245.78
	CROS245.78T00008717_1	Similar to FUM19 ABC transporter FUM19 (Gibberella moniliformis (strain M3125 / FGSC 7600))
	CROS245.78T00018697_1	Similar to FUM19 ABC transporter FUM19 (Gibberella moniliformis (strain M3125 / FGSC 7600))
	CROS245.78T00004496_1	Similar to FUM19 ABC transporter FUM19 (Gibberella moniliformis (strain M3125 / FGSC 7600))
	CROS245.78T00010101_1	Similar to FUM19 ABC transporter FUM19 (Gibberella moniliformis (strain M3125 / FGSC 7600))
	CROS245.78T00011310_1	Similar to FUM19 ABC transporter FUM19 (Gibberella moniliformis (strain M3125 / FGSC 7600))
	CROS245.78T00009882_1	Similar to FUM19 ABC transporter FUM19 (Gibberella moniliformis (strain M3125 / FGSC 7600))
	CROS245.78T00007210_1	Similar to FUM19 ABC transporter FUM19 (Gibberella moniliformis (strain M3125 / FGSC 7600))
	CROS245.78T00008621_1	Similar to FUM19 ABC transporter FUM19 (Gibberella moniliformis (strain M3125 / FGSC 7600))
	CROS245.78T00012410_1	Similar to FUM19 ABC transporter FUM19 (Gibberella moniliformis (strain M3125 / FGSC 7600))
	CROS245.78T00005301_1	Similar to FUM19 ABC transporter FUM19 (Gibberella moniliformis (strain M3125 / FGSC 7600))
	Species:	CRSOL
	CRSOLT00006327_1	Similar to FUM19 ABC transporter FUM19 (Gibberella moniliformis (strain M3125 / FGSC 7600))
	CRSOLT00009437_1	Similar to FUM19 ABC transporter FUM19 (Gibberella moniliformis (strain M3125 / FGSC 7600))
	CRSOLT00014248_1	Similar to FUM19 ABC transporter FUM19 (Gibberella moniliformis (strain M3125 / FGSC 7600))
	CRSOLT00010834_1	Similar to FUM19 ABC transporter FUM19 (Gibberella moniliformis (strain M3125 / FGSC 7600))
	CRSOLT00008809_1	Similar to FUM19 ABC transporter FUM19 (Gibberella moniliformis (strain M3125 / FGSC 7600))
	CRSOLT00016510_1	Similar to FUM19 ABC transporter FUM19 (Gibberella moniliformis (strain M3125 / FGSC 7600))
	CRSOLT00018307_1	Similar to FUM19 ABC transporter FUM19 (Gibberella moniliformis (strain M3125 / FGSC 7600))
	CRSOLT00007869_1	Similar to FUM19 ABC transporter FUM19 (Gibberella moniliformis (strain M3125 / FGSC 7600))
	CRSOLT00017581_1	Similar to FUM19 ABC transporter FUM19 (Gibberella moniliformis (strain M3125 / FGSC 7600))
	CRSOLT00010039_1	Similar to FUM19 ABC transporter FUM19 (Gibberella moniliformis (strain M3125 / FGSC 7600))
	CRSOLT00000352_1	Similar to FUM19 ABC transporter FUM19 (Gibberella moniliformis (strain M3125 / FGSC 7600))
	Species:	CROS192.96
	CROS192.96T00009370_1	Protein of unknown function
	CROS192.96T00009181_1	Protein of unknown function
	CROS192.96T00001164_1	Protein of unknown function
	CROS192.96T00000653_1	Protein of unknown function
	CROS192.96T00001835_1	Protein of unknown function
	CROS192.96T00006411_1	Similar to LAC12 Lactose permease (Kluyveromyces lactis (strain ATCC 8585 / CBS 2359 / DSM 70799 / NBRC 1267 / NRRL Y-1140 / WM37))
	CROS192.96T00007509_1	Similar to MST3 Sugar transport protein MST3 (Oryza sativa subsp. japonica)
	CROS192.96T00005296_1	Similar to NCU00381 Patatin-like phospholipase domain-containing protein NCU11180 (Neurospora crassa (strain ATCC 24698 / 74-OR23-1A / CBS 708.71 / DSM 1257 / FGSC 987))
	CROS192.96T00017553_1	Similar to TYS1 Tyrosine--tRNA ligase, cytoplasmic (Saccharomyces cerevisiae (strain ATCC 204508 / S288c))
	CROS192.96T00000749_1	Similar to UGD1 UDP-glucose 6-dehydrogenase 1 (Oryza sativa subsp. japonica)
	CROS192.96T00013473_1	Similar to fsa6 Fusarisetin A cluster transcription factor fsa6 (Fusarium sp. (strain FN080326))
	Species:	FSOL
	FSOLT00010229_1	Similar to FUM19 ABC transporter FUM19 (Gibberella moniliformis (strain M3125 / FGSC 7600))
	FSOLT00014441_1	Similar to FUM19 ABC transporter FUM19 (Gibberella moniliformis (strain M3125 / FGSC 7600))
	FSOLT00006915_1	Similar to FUM19 ABC transporter FUM19 (Gibberella moniliformis (strain M3125 / FGSC 7600))
	FSOLT00002949_1	Similar to FUM19 ABC transporter FUM19 (Gibberella moniliformis (strain M3125 / FGSC 7600))
	FSOLT00015797_1	Similar to FUM19 ABC transporter FUM19 (Gibberella moniliformis (strain M3125 / FGSC 7600))
	Species:	FGRAM
	FGRAMT00002447_1	Similar to FUM19 ABC transporter FUM19 (Gibberella moniliformis (strain M3125 / FGSC 7600))
	FGRAMT00009130_1	Similar to FUM19 ABC transporter FUM19 (Gibberella moniliformis (strain M3125 / FGSC 7600))
	FGRAMT00002263_1	Similar to FUM19 ABC transporter FUM19 (Gibberella moniliformis (strain M3125 / FGSC 7600))
	FGRAMT00011156_1	Similar to FUM19 ABC transporter FUM19 (Gibberella moniliformis (strain M3125 / FGSC 7600))
	FGRAMT00000053_1	Similar to FUM19 ABC transporter FUM19 (Gibberella moniliformis (strain M3125 / FGSC 7600))
	FGRAMT00006528_1	Similar to FUM19 ABC transporter FUM19 (Gibberella moniliformis (strain M3125 / FGSC 7600))
	FGRAMT00010297_1	Similar to FUM19 ABC transporter FUM19 (Gibberella moniliformis (strain M3125 / FGSC 7600))
	FGRAMT00011616_1	Similar to FUM19 ABC transporter FUM19 (Gibberella moniliformis (strain M3125 / FGSC 7600))
	Species:	FVERT
	FVERTT00001834_1	Similar to FUM19 ABC transporter FUM19 (Gibberella moniliformis (strain M3125 / FGSC 7600))
	FVERTT00003279_1	Similar to FUM19 ABC transporter FUM19 (Gibberella moniliformis (strain M3125 / FGSC 7600))
	FVERTT00007649_1	Similar to FUM19 ABC transporter FUM19 (Gibberella moniliformis (strain M3125 / FGSC 7600))
	FVERTT00003323_1	Similar to FUM19 ABC transporter FUM19 (Gibberella moniliformis (strain M3125 / FGSC 7600))
	FVERTT00006321_1	Similar to FUM19 ABC transporter FUM19 (Gibberella moniliformis (strain M3125 / FGSC 7600))
	FVERTT00010700_1	Similar to FUM19 ABC transporter FUM19 (Gibberella moniliformis (strain M3125 / FGSC 7600))
	FVERTT00004810_1	Similar to FUM19 ABC transporter FUM19 (Gibberella moniliformis (strain M3125 / FGSC 7600))
	FVERTT00000342_1	Similar to FUM19 ABC transporter FUM19 (Gibberella moniliformis (strain M3125 / FGSC 7600))
	FVERTT00010064_1	Similar to FUM19 ABC transporter FUM19 (Gibberella moniliformis (strain M3125 / FGSC 7600))
	FVERTT00011979_1	Similar to FUM19 ABC transporter FUM19 (Gibberella moniliformis (strain M3125 / FGSC 7600))
	FVERTT00007273_1	Similar to FUM19 ABC transporter FUM19 (Gibberella moniliformis (strain M3125 / FGSC 7600))
	FVERTT00006070_1	Similar to FUM19 ABC transporter FUM19 (Gibberella moniliformis (strain M3125 / FGSC 7600))
	Species:	TRIATRO
	TRIATROT00007703_1	Similar to FUM19 ABC transporter FUM19 (Gibberella moniliformis (strain M3125 / FGSC 7600))
	TRIATROT00001258_1	Similar to FUM19 ABC transporter FUM19 (Gibberella moniliformis (strain M3125 / FGSC 7600))
	TRIATROT00005546_1	Similar to FUM19 ABC transporter FUM19 (Gibberella moniliformis (strain M3125 / FGSC 7600))
	TRIATROT00002703_1	Similar to FUM19 ABC transporter FUM19 (Gibberella moniliformis (strain M3125 / FGSC 7600))
	TRIATROT00011060_1	Similar to FUM19 ABC transporter FUM19 (Gibberella moniliformis (strain M3125 / FGSC 7600))
	TRIATROT00003329_1	Similar to FUM19 ABC transporter FUM19 (Gibberella moniliformis (strain M3125 / FGSC 7600))
	Species:	TREESEI
	TREESEIT00004391_1	Similar to FUM19 ABC transporter FUM19 (Gibberella moniliformis (strain M3125 / FGSC 7600))
	TREESEIT00003767_1	Similar to FUM19 ABC transporter FUM19 (Gibberella moniliformis (strain M3125 / FGSC 7600))
	TREESEIT00001279_1	Similar to FUM19 ABC transporter FUM19 (Gibberella moniliformis (strain M3125 / FGSC 7600))
	TREESEIT00006965_1	Similar to FUM19 ABC transporter FUM19 (Gibberella moniliformis (strain M3125 / FGSC 7600))
	TREESEIT00000781_1	Similar to FUM19 ABC transporter FUM19 (Gibberella moniliformis (strain M3125 / FGSC 7600))
	TREESEIT00005329_1	Similar to FUM19 ABC transporter FUM19 (Gibberella moniliformis (strain M3125 / FGSC 7600))
	TREESEIT00005330_1	Similar to FUM19 ABC transporter FUM19 (Gibberella moniliformis (strain M3125 / FGSC 7600))
	Species:	TVIRENS
	TVIRENST00012296_1	Similar to FUM19 ABC transporter FUM19 (Gibberella moniliformis (strain M3125 / FGSC 7600))
	TVIRENST00003650_1	Similar to FUM19 ABC transporter FUM19 (Gibberella moniliformis (strain M3125 / FGSC 7600))
	TVIRENST00001347_1	Similar to FUM19 ABC transporter FUM19 (Gibberella moniliformis (strain M3125 / FGSC 7600))
	TVIRENST00007500_1	Similar to FUM19 ABC transporter FUM19 (Gibberella moniliformis (strain M3125 / FGSC 7600))
	TVIRENST00012510_1	Similar to FUM19 ABC transporter FUM19 (Gibberella moniliformis (strain M3125 / FGSC 7600))
	TVIRENST00011145_1	Similar to FUM19 ABC transporter FUM19 (Gibberella moniliformis (strain M3125 / FGSC 7600))
	TVIRENST00006693_1	Similar to FUM19 ABC transporter FUM19 (Gibberella moniliformis (strain M3125 / FGSC 7600))
	TVIRENST00011783_1	Similar to FUM19 ABC transporter FUM19 (Gibberella moniliformis (strain M3125 / FGSC 7600))
	TVIRENST00000174_1	Similar to FUM19 ABC transporter FUM19 (Gibberella moniliformis (strain M3125 / FGSC 7600))
	TVIRENST00003276_1	Similar to FUM19 ABC transporter FUM19 (Gibberella moniliformis (strain M3125 / FGSC 7600))
	TVIRENST00010604_1	Similar to FUM19 ABC transporter FUM19 (Gibberella moniliformis (strain M3125 / FGSC 7600))
	TVIRENST00003647_1	Similar to FUM19 ABC transporter FUM19 (Gibberella moniliformis (strain M3125 / FGSC 7600))
	TVIRENST00004735_1	Similar to FUM19 ABC transporter FUM19 (Gibberella moniliformis (strain M3125 / FGSC 7600))
	Species:	NCRASSA
	NCRASSAT00000372_1	Similar to FUM19 ABC transporter FUM19 (Gibberella moniliformis (strain M3125 / FGSC 7600))
	NCRASSAT00002933_1	Similar to FUM19 ABC transporter FUM19 (Gibberella moniliformis (strain M3125 / FGSC 7600))
Summary for cluster OG0000009
	Cluster size:	131
	CAFE p_value:	0.005
	CAFE tree:	(((((((((CROS906.72A_8:0.2,CROSYKD0085_7:0.2)_7:0.9,(CCLO67-1_5:0.02,CROS570.77_5:0.02)_5:1.08)_6:0.1,CRV2_6:1.2)_6:0.3,CROS245.78_6:1.5)_6:1,CRSOL_6:2.5)_6:1.8,CROS192.96_7:4.3)_6:22.7,(FSOL_29:18,(FGRAM_16:11,FVERT_22:11)_18:7)_17:9)_11:4,(TRIATRO_4:16,(TREESEI_4:12,TVIRENS_4:12)_4:4)_4:15)_7:3,NCRASSA_2:34)_7
	CAFE Viterbi P-values:	((0.027958,0.551962),(0.103209,0.282696),(0.504008,0.504008),(0.523340,0.696253),(0.565285,0.725262),(0.673570,0.791466),(0.749340,0.366331),(0.327273,0.004460),(0.001721,0.542306),(0.512095,0.116778),(0.016835,0.162606),(0.864237,0.701882),(0.837932,0.837932),(0.829762,0.228653))
		CROS906.72A	CROSYKD0085	CCLO67-1	CROS570.77	CRV2	CROS245.78	CRSOL	CROS192.96	FSOL	FGRAM	FVERT	TRIATRO	TREESEI	TVIRENS	NCRASSA
	Species-members:	8	7	5	5	6	6	6	7	29	16	22	4	4	4	2
	PFAM domain content summary
	PF10598	0	0	0	0	0	0	0	1	0	0	0	0	0	0	0	RNA recognition motif of the spliceosomal PrP8
	PF01636	0	0	0	0	0	0	0	1	0	0	0	0	0	0	0	Phosphotransferase enzyme family
	PF13489	7	6	5	5	6	6	6	6	28	16	22	4	4	4	2	Methyltransferase domain
	PF10597	0	0	0	0	0	0	0	1	0	0	0	0	0	0	0	U5-snRNA binding site 2 of PrP8
	PF10596	0	0	0	0	0	0	0	1	0	0	0	0	0	0	0	U6-snRNA interacting domain of PrP8
	PF08082	0	0	0	0	0	0	0	1	0	0	0	0	0	0	0	PRO8NT (NUC069), PrP8 N-terminal domain
	PF08083	0	0	0	0	0	0	0	1	0	0	0	0	0	0	0	PROCN (NUC071) domain
	PF01565	0	0	0	0	0	0	0	0	0	1	0	0	0	0	0	FAD binding domain
	PF12134	0	0	0	0	0	0	0	1	0	0	0	0	0	0	0	PRP8 domain IV core
	PF08084	0	0	0	0	0	0	0	1	0	0	0	0	0	0	0	PROCT (NUC072) domain
	PF02449	0	0	0	0	0	0	0	1	0	0	0	0	0	0	0	Beta-galactosidase
	PF00085	0	0	0	0	0	0	0	1	0	0	0	0	0	0	0	Thioredoxin
	Cluster members
	Species:	CROS906.72A
	CROS906.72AT00018114_1	Protein of unknown function
	CROS906.72AT00003579_1	Similar to LAE1 Secondary metabolism regulator LAE1 (Cochliobolus heterostrophus (strain C5 / ATCC 48332 / race O))
	CROS906.72AT00016829_1	Similar to LAE1 Secondary metabolism regulator LAE1 (Cochliobolus heterostrophus (strain C5 / ATCC 48332 / race O))
	CROS906.72AT00017759_1	Similar to LAE1 Secondary metabolism regulator LAE1 (Cochliobolus heterostrophus (strain C5 / ATCC 48332 / race O))
	CROS906.72AT00007959_1	Similar to tdiE Probable methyltransferase tdiE (Emericella nidulans (strain FGSC A4 / ATCC 38163 / CBS 112.46 / NRRL 194 / M139))
	CROS906.72AT00009405_1	Similar to tdiE Probable methyltransferase tdiE (Emericella nidulans (strain FGSC A4 / ATCC 38163 / CBS 112.46 / NRRL 194 / M139))
	CROS906.72AT00018115_1	Similar to tdiE Probable methyltransferase tdiE (Emericella nidulans (strain FGSC A4 / ATCC 38163 / CBS 112.46 / NRRL 194 / M139))
	CROS906.72AT00011903_1	Similar to tdiE Probable methyltransferase tdiE (Emericella nidulans (strain FGSC A4 / ATCC 38163 / CBS 112.46 / NRRL 194 / M139))
	Species:	CROSYKD0085
	CROSYKD0085T00002033_1	Protein of unknown function
	CROSYKD0085T00014766_1	Similar to LAE1 Secondary metabolism regulator LAE1 (Cochliobolus heterostrophus (strain C5 / ATCC 48332 / race O))
	CROSYKD0085T00017233_1	Similar to LAE1 Secondary metabolism regulator LAE1 (Cochliobolus heterostrophus (strain C5 / ATCC 48332 / race O))
	CROSYKD0085T00016809_1	Similar to LAE1 Secondary metabolism regulator LAE1 (Cochliobolus heterostrophus (strain C5 / ATCC 48332 / race O))
	CROSYKD0085T00001959_1	Similar to tdiE Probable methyltransferase tdiE (Emericella nidulans (strain FGSC A4 / ATCC 38163 / CBS 112.46 / NRRL 194 / M139))
	CROSYKD0085T00002032_1	Similar to tdiE Probable methyltransferase tdiE (Emericella nidulans (strain FGSC A4 / ATCC 38163 / CBS 112.46 / NRRL 194 / M139))
	CROSYKD0085T00011346_1	Similar to tdiE Probable methyltransferase tdiE (Emericella nidulans (strain FGSC A4 / ATCC 38163 / CBS 112.46 / NRRL 194 / M139))
	Species:	CCLO67-1
	CCLO67-1T00001660_1	Similar to LAE1 Secondary metabolism regulator LAE1 (Cochliobolus heterostrophus (strain C5 / ATCC 48332 / race O))
	CCLO67-1T00017615_1	Similar to LAE1 Secondary metabolism regulator LAE1 (Cochliobolus heterostrophus (strain C5 / ATCC 48332 / race O))
	CCLO67-1T00012967_1	Similar to LAE1 Secondary metabolism regulator LAE1 (Cochliobolus heterostrophus (strain C5 / ATCC 48332 / race O))
	CCLO67-1T00016134_1	Similar to LAE1 Secondary metabolism regulator LAE1 (Cochliobolus heterostrophus (strain C5 / ATCC 48332 / race O))
	CCLO67-1T00001360_1	Similar to tdiE Probable methyltransferase tdiE (Emericella nidulans (strain FGSC A4 / ATCC 38163 / CBS 112.46 / NRRL 194 / M139))
	Species:	CROS570.77
	CROS570.77T00018075_1	Similar to LAE1 Secondary metabolism regulator LAE1 (Cochliobolus heterostrophus (strain C5 / ATCC 48332 / race O))
	CROS570.77T00006912_1	Similar to LAE1 Secondary metabolism regulator LAE1 (Cochliobolus heterostrophus (strain C5 / ATCC 48332 / race O))
	CROS570.77T00017043_1	Similar to LAE1 Secondary metabolism regulator LAE1 (Cochliobolus heterostrophus (strain C5 / ATCC 48332 / race O))
	CROS570.77T00000278_1	Similar to tdiE Probable methyltransferase tdiE (Emericella nidulans (strain FGSC A4 / ATCC 38163 / CBS 112.46 / NRRL 194 / M139))
	CROS570.77T00016658_1	Similar to tdiE Probable methyltransferase tdiE (Emericella nidulans (strain FGSC A4 / ATCC 38163 / CBS 112.46 / NRRL 194 / M139))
	Species:	CRV2
	CRV2T00001223_1	Similar to LAE1 Secondary metabolism regulator LAE1 (Cochliobolus heterostrophus (strain C5 / ATCC 48332 / race O))
	CRV2T00016798_1	Similar to LAE1 Secondary metabolism regulator LAE1 (Cochliobolus heterostrophus (strain C5 / ATCC 48332 / race O))
	CRV2T00014300_1	Similar to LAE1 Secondary metabolism regulator LAE1 (Cochliobolus heterostrophus (strain C5 / ATCC 48332 / race O))
	CRV2T00013204_1	Similar to tdiE Probable methyltransferase tdiE (Emericella nidulans (strain FGSC A4 / ATCC 38163 / CBS 112.46 / NRRL 194 / M139))
	CRV2T00002921_1	Similar to tdiE Probable methyltransferase tdiE (Emericella nidulans (strain FGSC A4 / ATCC 38163 / CBS 112.46 / NRRL 194 / M139))
	CRV2T00005583_1	Similar to tdiE Probable methyltransferase tdiE (Emericella nidulans (strain FGSC A4 / ATCC 38163 / CBS 112.46 / NRRL 194 / M139))
	Species:	CROS245.78
	CROS245.78T00007257_1	Similar to LAE1 Secondary metabolism regulator LAE1 (Cochliobolus heterostrophus (strain C5 / ATCC 48332 / race O))
	CROS245.78T00017808_1	Similar to LAE1 Secondary metabolism regulator LAE1 (Cochliobolus heterostrophus (strain C5 / ATCC 48332 / race O))
	CROS245.78T00010966_1	Similar to laeA Secondary metabolism regulator laeA (Monascus pilosus)
	CROS245.78T00006067_1	Similar to tdiE Probable methyltransferase tdiE (Emericella nidulans (strain FGSC A4 / ATCC 38163 / CBS 112.46 / NRRL 194 / M139))
	CROS245.78T00008875_1	Similar to tdiE Probable methyltransferase tdiE (Emericella nidulans (strain FGSC A4 / ATCC 38163 / CBS 112.46 / NRRL 194 / M139))
	CROS245.78T00010257_1	Similar to tdiE Probable methyltransferase tdiE (Emericella nidulans (strain FGSC A4 / ATCC 38163 / CBS 112.46 / NRRL 194 / M139))
	Species:	CRSOL
	CRSOLT00008948_1	Similar to LAE1 Secondary metabolism regulator LAE1 (Cochliobolus heterostrophus (strain C5 / ATCC 48332 / race O))
	CRSOLT00004408_1	Similar to LAE1 Secondary metabolism regulator LAE1 (Cochliobolus heterostrophus (strain C5 / ATCC 48332 / race O))
	CRSOLT00008772_1	Similar to LAE1 Secondary metabolism regulator LAE1 (Cochliobolus heterostrophus (strain C5 / ATCC 48332 / race O))
	CRSOLT00010532_1	Similar to tdiE Probable methyltransferase tdiE (Emericella nidulans (strain FGSC A4 / ATCC 38163 / CBS 112.46 / NRRL 194 / M139))
	CRSOLT00002713_1	Similar to tdiE Probable methyltransferase tdiE (Emericella nidulans (strain FGSC A4 / ATCC 38163 / CBS 112.46 / NRRL 194 / M139))
	CRSOLT00015701_1	Similar to tdiE Probable methyltransferase tdiE (Emericella nidulans (strain FGSC A4 / ATCC 38163 / CBS 112.46 / NRRL 194 / M139))
	Species:	CROS192.96
	CROS192.96T00012973_1	Protein of unknown function
	CROS192.96T00006932_1	Protein of unknown function
	CROS192.96T00013843_1	Protein of unknown function
	CROS192.96T00010385_1	Protein of unknown function
	CROS192.96T00015190_1	Protein of unknown function
	CROS192.96T00016609_1	Similar to PRPF8 Pre-mRNA-processing-splicing factor 8 (Homo sapiens)
	CROS192.96T00001125_1	Similar to RPII DNA-directed RNA polymerase II subunit RPB1 (Plasmodium falciparum (isolate CDC / Honduras))
	Species:	FSOL
	FSOLT00005903_1	Protein of unknown function
	FSOLT00015284_1	Similar to LAE1 Secondary metabolism regulator LAE1 (Cochliobolus heterostrophus (strain C5 / ATCC 48332 / race O))
	FSOLT00013697_1	Similar to LAE1 Secondary metabolism regulator LAE1 (Cochliobolus heterostrophus (strain C5 / ATCC 48332 / race O))
	FSOLT00012339_1	Similar to LAE1 Secondary metabolism regulator LAE1 (Cochliobolus heterostrophus (strain C5 / ATCC 48332 / race O))
	FSOLT00005320_1	Similar to LAE1 Secondary metabolism regulator LAE1 (Cochliobolus heterostrophus (strain C5 / ATCC 48332 / race O))
	FSOLT00008011_1	Similar to LAE1 Secondary metabolism regulator LAE1 (Cochliobolus heterostrophus (strain C5 / ATCC 48332 / race O))
	FSOLT00015471_1	Similar to LAE1 Secondary metabolism regulator LAE1 (Cochliobolus heterostrophus (strain C5 / ATCC 48332 / race O))
	FSOLT00012609_1	Similar to LAE1 Secondary metabolism regulator LAE1 (Cochliobolus heterostrophus (strain C5 / ATCC 48332 / race O))
	FSOLT00012696_1	Similar to LAE1 Secondary metabolism regulator LAE1 (Cochliobolus heterostrophus (strain C5 / ATCC 48332 / race O))
	FSOLT00011784_1	Similar to LAE1 Secondary metabolism regulator LAE1 (Cochliobolus heterostrophus (strain C5 / ATCC 48332 / race O))
	FSOLT00012818_1	Similar to LAE1 Secondary metabolism regulator LAE1 (Cochliobolus heterostrophus (strain C5 / ATCC 48332 / race O))
	FSOLT00007853_1	Similar to LAE1 Secondary metabolism regulator LAE1 (Cochliobolus heterostrophus (strain C5 / ATCC 48332 / race O))
	FSOLT00007273_1	Similar to LAE1 Secondary metabolism regulator LAE1 (Cochliobolus heterostrophus (strain C5 / ATCC 48332 / race O))
	FSOLT00009548_1	Similar to LAE1 Secondary metabolism regulator LAE1 (Cochliobolus heterostrophus (strain C5 / ATCC 48332 / race O))
	FSOLT00013294_1	Similar to LAE1 Secondary metabolism regulator LAE1 (Cochliobolus heterostrophus (strain C5 / ATCC 48332 / race O))
	FSOLT00015070_1	Similar to LAE1 Secondary metabolism regulator LAE1 (Cochliobolus heterostrophus (strain C5 / ATCC 48332 / race O))
	FSOLT00011463_1	Similar to LAE1 Secondary metabolism regulator LAE1 (Cochliobolus heterostrophus (strain C5 / ATCC 48332 / race O))
	FSOLT00015899_1	Similar to LAE1 Secondary metabolism regulator LAE1 (Cochliobolus heterostrophus (strain C5 / ATCC 48332 / race O))
	FSOLT00008752_1	Similar to LAE1 Secondary metabolism regulator LAE1 (Cochliobolus heterostrophus (strain C5 / ATCC 48332 / race O))
	FSOLT00005088_1	Similar to LAE1 Secondary metabolism regulator LAE1 (Cochliobolus heterostrophus (strain C5 / ATCC 48332 / race O))
	FSOLT00005619_1	Similar to tdiE Probable methyltransferase tdiE (Emericella nidulans (strain FGSC A4 / ATCC 38163 / CBS 112.46 / NRRL 194 / M139))
	FSOLT00013123_1	Similar to tdiE Probable methyltransferase tdiE (Emericella nidulans (strain FGSC A4 / ATCC 38163 / CBS 112.46 / NRRL 194 / M139))
	FSOLT00012587_1	Similar to tdiE Probable methyltransferase tdiE (Emericella nidulans (strain FGSC A4 / ATCC 38163 / CBS 112.46 / NRRL 194 / M139))
	FSOLT00010504_1	Similar to tdiE Probable methyltransferase tdiE (Emericella nidulans (strain FGSC A4 / ATCC 38163 / CBS 112.46 / NRRL 194 / M139))
	FSOLT00012273_1	Similar to tdiE Probable methyltransferase tdiE (Emericella nidulans (strain FGSC A4 / ATCC 38163 / CBS 112.46 / NRRL 194 / M139))
	FSOLT00013371_1	Similar to tdiE Probable methyltransferase tdiE (Emericella nidulans (strain FGSC A4 / ATCC 38163 / CBS 112.46 / NRRL 194 / M139))
	FSOLT00006372_1	Similar to tdiE Probable methyltransferase tdiE (Emericella nidulans (strain FGSC A4 / ATCC 38163 / CBS 112.46 / NRRL 194 / M139))
	FSOLT00008791_1	Similar to tdiE Probable methyltransferase tdiE (Emericella nidulans (strain FGSC A4 / ATCC 38163 / CBS 112.46 / NRRL 194 / M139))
	FSOLT00012779_1	Similar to tdiE Probable methyltransferase tdiE (Emericella nidulans (strain FGSC A4 / ATCC 38163 / CBS 112.46 / NRRL 194 / M139))
	Species:	FGRAM
	FGRAMT00004207_1	Similar to LAE1 Secondary metabolism regulator LAE1 (Cochliobolus heterostrophus (strain C5 / ATCC 48332 / race O))
	FGRAMT00004713_1	Similar to LAE1 Secondary metabolism regulator LAE1 (Cochliobolus heterostrophus (strain C5 / ATCC 48332 / race O))
	FGRAMT00005171_1	Similar to LAE1 Secondary metabolism regulator LAE1 (Cochliobolus heterostrophus (strain C5 / ATCC 48332 / race O))
	FGRAMT00004163_1	Similar to LAE1 Secondary metabolism regulator LAE1 (Cochliobolus heterostrophus (strain C5 / ATCC 48332 / race O))
	FGRAMT00008109_1	Similar to LAE1 Secondary metabolism regulator LAE1 (Cochliobolus heterostrophus (strain C5 / ATCC 48332 / race O))
	FGRAMT00010788_1	Similar to LAE1 Secondary metabolism regulator LAE1 (Cochliobolus heterostrophus (strain C5 / ATCC 48332 / race O))
[truncated: 30,561 more rows]
