# Supplementary material for: Comparative genomics highlights the importance of drug efflux transporters during evolution of mycoparasitism in Clonostachys subgenus Bionectria (Fungi, Ascomycota, Hypocreales)
Source: Evol Appl. 2020 Sep 28;14(2):476–97. doi: 10.1111/eva.13134 (PMC7896725; doi:10.1111/eva.13134)
Supplement: Supplementary file 13 — Table S6 [file EVA-14-476-s013.xlsx]

## Sheet: Sheet1
Results from reverse conservation analysis (RCA)
ABCG5	ABCG5	ABCG5	ABCG6	ABCG6	ABCG6	W means	W means	ABCG5	ABCG5	ABCG6	ABCG6			= W means > 1
#POS	SEQ	SCORE	#POS	SEQ	SCORE	ABCG5	ABCG6	Annotation	Annotation	Annotation	Annotation
1	M	-0.3278				-0.311225		Inside
2	S	-0.3736				-0.2945
3	E	-0.2763				0.181617
4	K	-0.2672				0.608014
5	P	-0.2276				0.625257
6	T	2.5622				0.6484
7	G	3.1664				0.658286
8	G	-0.2071				0.666871
9	L	-0.2116				0.6702
10	G	-0.2071				1.01453		RCA 1
11	G	-0.2071				0.5326
12	F	-0.2043				0.524014
13	P	4.9725				0.500871
14	G	-0.2071				0.979143
15	K	-0.2672	1	M	2.2361	0.958057	0.90665
16	S	-0.3736	2	A	2.1811	0.933871	0.65666
17	L	3.1408	3	T	-0.3999	0.170143	0.96105
18	T	-0.3547	4	N	-0.3907	0.1576	0.775471			Inside 1
19	S	-0.3736	5	Q	-0.3433	0.1563	0.812171
20	S	-0.3736	6	G	2.483	0.159	0.4552
21	R	-0.2949	7	R	-0.338	-0.336514	0.831371
22	E	-0.2763	8	F	2.493	-0.334643	1.26621
23	T	-0.3547	9	E	-0.3177	-0.323814	1.68737
24	M	-0.3278	10	M	2.2333	-0.323814	1.66629
25	I	-0.3416	11	L	2.6532	-0.330014	2.30729
26	D	-0.2978	12	P	2.6048	-0.338871	2.28543
27	S	-0.3736	13	E	2.3354	-0.341571	2.96409
28	A	-0.3383	14	A	4.149	0.105857	3.23326	RCA 2
29	A	-0.3383	15	D	2.34	0.116486	2.80884
30	S	-0.3736	16	D	4.4329	0.537514	3.19656
31	Q	2.8042	17	S	4.1175	0.548086	2.81389
32	K	-0.2672	18	E	-0.3177	0.956886	2.1725
33	I	2.6494	19	V	5.3188	0.951843	2.17094
34	Q	-0.2996	20	Q	-0.3433	0.9727	1.47783
35	S	2.5233				0.522771
36	S	-0.3736				0.521471
37	P	-0.2276				0.104814
38	N	-0.3453				0.118029
39	E	-0.2763				-0.287957
40	K	-0.2672				0.123529
41	G	-0.2071				0.117871
42	H	-0.3186				0.113829
43	S	2.5068				0.113829
44	K	-0.2672				0.1032
45	S	-0.3736				0.0933143
46	E	-0.2763				0.531914
47	I	-0.3416				0.144214
48	E	-0.2763				0.548414
49	V	2.7516				0.552457
50	G	-0.2071				0.562343
51	T	2.5622				0.571671
52	N	-0.3453				1.04914		RCA 3
53	G	-0.2071				0.602686
54	E	-0.2763				0.589729
55	G	3.066				0.170329
56	S	-0.3736				0.662571
57	D	-0.2978				0.652686
58	S	-0.3736				0.638786
59	E	3.1004	21	D	-0.3407	0.152871	0.834886
60	E	-0.2763	22	E	2.3291	0.176657	0.820429
61	S	-0.3736	23	S	-0.4189	0.165829	0.000757143
62	V	-0.3354	24	A	-0.3831	0.179729	0.00441429
63	G	-0.2071	25	S	-0.4189	-0.310014	-0.0002
64	S	-0.3736	26	S	-0.4189	0.141443	-0.378314
65	E	-0.2763	27	E	-0.3177	0.152686	0.00324286
66	M	-0.3278	28	M	-0.373	0.158471	0.00968571
67	E	2.8839	29	E	-0.3177	0.884514	0.0176
68	R	-0.2949	30	R	2.252	0.884514	0.0176
69	R	-0.2949	31	R	-0.338	0.875657	0.00585714
70	H	4.8752	32	H	-0.3635	0.873686	0.00492857
71	S	-0.3736	33	S	-0.4189	0.4189	0.00127143
72	A	-0.3383	34	T	-0.3999	0.421557	0.256729
73	I	-0.3416	35	V	-0.3795	0.433457	0.2697
74	Q	-0.2996	36	Q	-0.3433	-0.311329	0.2669
75	E	-0.2763	37	S	4.0402	-0.300086	0.278457
76	L	-0.2116	38	L	-0.2472	-0.293886	0.286543
77	A	-0.3383	39	A	-0.3831	0.494457	0.306557
78	R	-0.2949	40	R	-0.338	0.483886	0.295757
79	R	-0.2949	41	Q	-0.3433	0.610583	0.0387286
80	F	5.1768	42	F	-0.2394	0.59275	0.0221143
81	S	-0.3736	43	S	-0.4189	0.5992	0.017		ABC_trans_N		ABC_trans_N
			44	Q	2.241		0.0105571
82	H	-0.3186	45	H	-0.3635	0.579333	0.00538571
83	Q	-0.2996	46	S	-0.4189	-0.317983	0.00492857
84	S	-0.3736	47	A	-0.3831	-0.298933	0.0161
85	V	-0.3354	48	V	-0.3795	-0.305029	-0.358257
86	G	-0.2071	49	G	-0.2426	0.140643	0.294829
87	D	-0.2593	50	D	-0.3407	0.153857	0.6994
88	I	-0.3416	51	V	-0.3795	0.1579	0.698314
89	H	2.8011	52	H	4.2081	0.157486	0.7146
90	G	-0.2071	53	E	2.4131	0.144943	1.09784
91	N	-0.3453	54	N	-0.3907	0.132657	1.09179	RCA 4
92	A	-0.3383	55	P	-0.2655	0.151229	1.11069
93	R	-0.2949	56	K	2.4401	-0.278114	0.475329
94	N	-0.3453	57	A	-0.3831	0.1276	0.0758714
95	L	-0.2116	58	L	-0.2472	0.1276	0.0758714
96	F	-0.2043	59	F	-0.2394	0.551014	0.0651286
97	V	2.6329	60	A	-0.3831	0.5506	-0.332129
98	N	-0.3453	61	N	-0.3907	0.567414	-0.315329
99	N	2.6256	62	D	-0.3407	0.548314	0.337257
100	D	-0.2978	63	D	-0.3407	0.524129	0.311614
101	P	-0.2276	64	P	-0.2655	0.115486	0.328414
102	N	-0.3453	65	A	4.3209	0.134586	0.348914
103	S	-0.3736	66	S	-0.4189	-0.289829	0.341771
104	P	-0.2276	67	P	-0.2655	-0.2798	0.352514
105	L	-0.2116	68	L	-0.2472	0.1051	0.3306
106	N	-0.3453	69	N	-0.3907	0.124843	-0.321329
107	P	-0.2276	70	P	-0.2655	0.980586	-0.313414
108	S	2.4667	71	S	-0.4189	0.967586	-0.3313
109	G	-0.2071	72	G	-0.2426	0.968629	-0.330186
110	D	5.6166	73	H	-0.3635	0.964586	-0.00571429
111	H	-0.3186	74	N	-0.3907	0.948771	-0.0225143
112	F	-0.2043	75	F	-0.2394	0.554257	-0.0109571
113	S	-0.3736	76	N	1.8806	0.965386	-0.0334286
114	A	-0.3383	77	A	-0.3831	0.147029	-0.000471429
115	R	-0.2949	78	R	-0.338	0.144214	0.000614286
116	V	2.6708	79	T	-0.3999	0.135229	-0.00921429
117	W	-0.1119	80	W	-0.1328	0.137929	-0.335
118	A	-0.3383	81	A	-0.3831	0.156029	-0.315586
119	K	-0.2672	82	K	-0.3082	0.578757	-0.322029
120	T	-0.3547	83	T	-0.3999	0.638771	0.059
121	L	-0.2116	84	L	-0.2472	0.626757	0.0451143
122	A	2.6642	85	A	-0.3831	0.621714	0.0440286
123	K	3.0909	86	R	2.2673	0.606514	0.389129
124	Y	-0.196	87	Y	-0.23	0.614643	0.397586
125	S	-0.3736	88	N	-0.3907	0.595543	0.377086
126	S	-0.3736	89	I	2.1075	0.185357	0.397157
127	D	-0.2978	90	D	-0.3407	-0.304114	0.0181286
128	N	-0.3453	91	N	-0.3907	-0.325443	0.0163286
129	G	-0.2071	92	G	-0.2426	-0.301257	0.0379429
130	V	-0.3354	93	I	-0.3859	-0.290014	-0.311414
131	N	-0.3453	94	G	-0.2426	-0.285643	-0.306771
132	F	-0.2043	95	F	-0.2394	-0.286986	-0.308086
133	R	-0.2949	96	R	-0.338	-0.286986	-0.308086
134	K	-0.2672	97	K	-0.3082	-0.268257	-0.287157
135	T	-0.3547	98	T	-0.3999	-0.2455	-0.283786
136	G	-0.2071	99	G	-0.2426	-0.2455	-0.283786
137	F	-0.2043	100	F	-0.2394	-0.246171	-0.284543
138	C	-0.186	101	C	-0.219	-0.257329	-0.289186
139	F	-0.2043	102	F	-0.2394	-0.253486	-0.267371
140	Q	-0.2996	103	Q	-0.3433	-0.273229	-0.288529
141	N	-0.3453	104	D	-0.3407	-0.291957	-0.308543
142	M	-0.3278	105	L	-0.2472	-0.293386	-0.311457
143	N	-0.3453	106	N	-0.3907	-0.293786	-0.311914
144	V	-0.3354	107	V	-0.3795	-0.280171	-0.295729
145	Y	-0.196	108	F	-0.2394	-0.260429	-0.281714
146	G	-0.2071	109	G	-0.2426	-0.262929	-0.303529
147	F	-0.2043	110	Y	-0.23	-0.261929	-0.307557
148	G	-0.2071	111	G	-0.2426	-0.264686	-0.310471
149	N	-0.3453	112	T	-0.3999	-0.279229	-0.324943
150	A	-0.3383	113	S	-0.4189	-0.277643	-0.323143
151	T	-0.3547	114	T	-0.3999	-0.291257	-0.339329
152	D	-0.2978	115	D	-0.3407	-0.299843	-0.3487
153	Y	-0.196	116	Y	-0.23	-0.293057	-0.347386
154	Q	-0.2996	117	Q	-0.3433	-0.292643	0.0916429
155	K	-0.2672	118	K	-0.3082	-0.271557	0.114114
156	D	-0.2978	119	N	-0.3907	-0.278343	0.106971
157	V	-0.3354	120	L	2.6543	-0.299143	0.0865429
158	G	-0.2071	121	G	-0.2426	0.1922	0.101386
159	N	-0.3453	122	N	-0.3907	0.200143	0.1101
160	I	-0.3416	123	M	-0.373	0.203214	0.120529
161	L	3.1398	124	F	-0.2394	0.2209	-0.313786
162	L	-0.2116	125	L	-0.2472	0.217971	-0.317057
163	E	-0.2763	126	E	-0.3177	0.224757	-0.317057
164	L	-0.2116	127	I	-0.3859	0.243329	-0.299086
165	P	-0.2276	128	P	-0.2655	-0.253543	-0.299086
166	D	-0.2978	129	N	-0.3907	-0.265443	-0.312057
167	L	-0.2116	130	L	-0.2472	-0.2753	-0.3107
168	A	-0.3383	131	F	-0.2394	-0.2753	0.0432
169	R	-0.2949	132	R	-0.338	-0.271971	0.0469286
170	N	-0.3453	133	K	-0.3082	0.131529	0.699857
171	L	-0.2116	134	A	2.0914	0.123586	1.508
172	F	-0.2043	135	F	-0.2394	0.122586	1.8381
173	S	2.5267	136	M	4.1798	0.1192	1.84236
174	K	-0.2672	137	K	5.4098	0.138943	1.85173	RCA 5
175	N	-0.3453	138	N	2.0713	0.119843	1.52697
176	H	-0.3186	139	K	-0.3082	0.1069	1.51289
177	G	-0.2071	140	G	-0.2426	-0.296186	0.867486
178	N	-0.3453	141	Q	-0.1819	-0.306814	0.0395286
179	R	-0.2949	142	R	-0.338	-0.300029	-0.305043
180	R	-0.2949	143	R	-0.338	-0.303314	-0.316143
181	I	-0.3416	144	I	-0.3859	-0.303957	-0.3168
182	D	-0.2978	145	D	-0.3407	-0.296757	0.0382429
183	I	-0.3416	146	I	-0.3859	0.1182	0.0518714
184	L	-0.2116	147	L	-0.2472	0.131143	0.0688714
185	R	-0.2949	148	R	2.3034	0.1374	0.0753286
186	N	2.6098	149	G	-0.2426	0.150357	0.0893429
187	F	-0.2043	150	C	-0.219	0.574586	0.0902571
188	D	-0.2978	151	D	-0.3407	0.5569	0.0713571
189	G	-0.2071	152	G	-0.2426	0.5569	-0.301729
190	I	2.628	153	V	-0.3795	0.1307	-0.305
191	V	-0.3354	154	V	-0.3795	0.1303	-0.308371
192	R	-0.2949	155	K	-0.3082	0.133371	-0.305086
193	S	-0.3736	156	P	-0.2655	0.116129	-0.323714
194	G	-0.2071	157	G	-0.2426	-0.289529	-0.304814
195	E	-0.2763	158	E	-0.3177	-0.289529	-0.304814
196	M	-0.3278	159	M	-0.373	-0.295314	-0.315914
197	L	-0.2116	160	L	-0.2472	-0.272171	-0.3133
198	V	-0.3354	161	V	-0.3795	-0.272171	-0.3133
199	V	-0.3354	162	I	-0.3859	-0.265214	-0.305843
200	L	-0.2116	163	L	-0.2472	-0.2509	-0.290486
201	G	-0.2071	164	G	-0.2426	-0.250257	-0.289829		ATPase domain		ATPase domain
202	P	-0.2276	165	P	-0.2655	-0.250671	-0.290343
203	P	-0.2276	166	P	-0.2655	-0.232343	-0.269871
204	G	-0.2071	167	G	-0.2426	-0.228686	-0.265843	Walker A		Walker A
205	A	-0.3383	168	A	-0.3831	-0.249771	-0.288314	(P-loop)		(P-loop)
206	G	-0.2071	169	G	-0.2426	-0.267929	-0.307514
207	C	-0.186	170	C	-0.219	-0.2646	-0.303786
208	T	-0.3547	171	T	-0.3999	-0.265243	-0.304443
209	T	-0.3547	172	T	-0.3999	-0.255086	-0.293743
210	F	-0.2043	173	F	-0.2394	-0.276171	0.0396857
211	L	-0.2116	174	L	-0.2472	0.447843	0.0158429
212	K	-0.2672	175	K	-0.3082	0.450186	0.0182429
213	T	-0.3547	176	A	2.0914	0.471271	0.0407143
214	V	4.8821	177	I	-0.3859	0.460986	0.0295286
215	A	-0.3383	178	A	-0.3831	0.448414	0.0129143
216	G	-0.2071	179	G	-0.2426	0.437257	0.00112857
217	E	-0.2763	180	E	-0.3177	0.458343	-0.3323
218	Q	-0.2996	181	H	-0.3635	-0.2879	-0.3323
219	N	-0.3453	182	N	-0.3907	-0.267571	-0.310429
220	G	-0.2071	183	G	-0.2426	-0.288657	-0.311086
221	I	-0.3416	184	I	-0.3859	-0.291729	-0.314371
222	Y	-0.196	185	Y	-0.23	0.168014	0.0131143
223	T	-0.3547	186	L	-0.2472	0.163971	0.702414
224	D	-0.2978	187	D	-0.3407	0.142886	0.682343
225	K	2.9186	188	S	1.9289	0.163686	0.704614
226	S	-0.3736	189	A	4.4344	0.161457	0.702157
227	T	-0.3547	190	A	-0.3831	0.1628	0.681657
228	Y	-0.196	191	Y	-0.23	0.177343	0.697471
229	L	-0.2116	192	L	-0.2472	-0.2824	0.711214
230	N	-0.3453	193	N	-0.3907	-0.258614	0.0430714
231	Y	-0.196	194	Y	-0.23	-0.255857	0.0426714
232	Q	-0.2996	195	N	2.0251	-0.278529	0.400057
233	G	-0.2071	196	G	-0.2426	-0.296629	0.380643
234	V	-0.3354	197	I	-0.3859	-0.289843	0.392429
235	T	-0.3547	198	T	2.2717	-0.301314	0.3799
236	A	-0.3383	199	A	-0.3831	-0.305343	0.0373143
237	D	-0.2978	200	K	-0.3082	-0.321271	0.0200429
238	E	-0.2763	201	E	-0.3177	-0.326729	0.0180429
239	M	-0.3278	202	M	-0.373	0.111057	-0.355529
240	H	-0.3186	203	H	-0.3635	0.113871	-0.352729
241	S	-0.3736	204	T	-0.3999	0.114286	-0.352729
242	H	2.7098	205	Q	-0.3433	0.124171	-0.342
243	H	-0.3186	206	H	-0.3635	0.131529	-0.3341
244	R	-0.2949	207	K	-0.3082	0.128714	-0.3369
245	G	-0.2071	208	G	-0.2426	0.133286	-0.3349
246	E	-0.2763	209	E	-0.3177	-0.281829	-0.318714
247	A	-0.3383	210	A	-0.3831	-0.286986	-0.323914
248	I	-0.3416	211	I	-0.3859	-0.293186	-0.334614
249	Y	-0.196	212	Y	-0.23	-0.303071	-0.345343
250	T	-0.3547	213	T	-0.3999	-0.311514	-0.354171
251	A	-0.3383	214	A	-0.3831	-0.305729	-0.348114
252	E	-0.2763	215	E	-0.3177	-0.304843	-0.3472	Q-loop		Q-loop
253	V	-0.3354	216	V	-0.3795	-0.322357	-0.366271
254	D	-0.2978	217	D	-0.3407	-0.300871	-0.343343
255	V	-0.3354	218	V	-0.3795	-0.285057	-0.326543
256	H	-0.3186	219	H	-0.3635	-0.292414	-0.334443
257	F	-0.2043	220	F	-0.2394	-0.274729	-0.315543
258	P	-0.2276	221	P	-0.2655	-0.285557	-0.326714
259	M	-0.3278	222	M	-0.373	-0.285557	-0.326714
260	L	-0.2116	223	L	-0.2472	-0.269629	0.0403857
261	S	-0.3736	224	S	-0.4189	-0.282986	0.0259143
262	V	-0.3354	225	V	-0.3795	-0.301143	0.00671429
263	G	-0.2071	226	A	2.2062	-0.284543	0.0246857
264	D	-0.2978	227	D	-0.3407	-0.304986	0.00287143
265	T	-0.3547	228	T	-0.3999	-0.2808	0.0285143
266	L	-0.2116	229	L	-0.2472	-0.281214	0.028
267	T	-0.3547	230	T	-0.3999	-0.305	-0.347014
268	F	-0.2043	231	F	-0.2394	-0.304586	-0.346629
269	A	-0.3383	232	A	-0.3831	-0.302243	-0.344229
270	S	-0.3736	233	S	-0.4189	-0.314143	-0.3572
271	R	-0.2949	234	R	-0.338	-0.290043	-0.331357
272	A	-0.3383	235	A	-0.3831	-0.293371	-0.335086
273	R	-0.2949	236	R	-0.338	-0.287171	-0.3402
274	C	-0.186	237	C	-0.219	0.146529	0.0589
275	P	-0.2276	238	P	-0.2655	0.158429	0.0520571
276	R	-0.2949	239	S	-0.4189	0.174243	0.0688571
277	N	2.6623	240	K	2.3748	0.1769	0.0792143
278	L	-0.2116	241	I	-0.3859	0.173886	0.0758429
279	P	-0.2276	242	P	-0.2655	0.1576	0.0595571
280	E	-0.2763	243	P	-0.2655	0.146357	0.0622714
281	G	-0.2071	244	G	-0.2426	-0.279486	-0.325271
282	I	-0.3416	245	V	-0.3795	-0.298586	0.0185286
283	S	-0.3736	246	T	-0.3999	-0.305543	0.00741429
284	H	-0.3186	247	R	-0.338	-0.294071	0.0124857
285	N	-0.3453	248	N	2.0207	-0.291057	0.0158571
286	E	-0.2763	249	Q	-0.3433	-0.2848	0.0214
287	Y	-0.196	250	Y	-0.23	-0.276943	0.0266
288	C	-0.186	251	C	-0.219	-0.274229	0.0420286
289	D	-0.2978	252	D	-0.3407	-0.267029	-0.294929
290	H	-0.3186	253	H	-0.3635	-0.2701	-0.294557
291	Q	-0.2996	254	Y	-0.23	-0.290014	0.0340571
292	R	-0.2949	255	R	-0.338	-0.311357	0.0111286
293	D	-0.2978	256	D	-0.3407	-0.315643	0.00651429
294	V	-0.3354	257	V	2.0703	-0.319457	0.0237857
295	V	-0.3354	258	V	-0.3795	-0.323486	0.00335714
296	M	-0.3278	259	M	-0.373	-0.309357	0.0187857
297	N	-0.3453	260	G	-0.2426	-0.2964	0.0328
298	M	-0.3278	261	M	-0.373	-0.297286	-0.318086
299	Y	-0.196	262	Y	-0.23	-0.2977	-0.321
300	G	-0.2071	263	G	-0.2426	-0.296386	-0.319643
301	I	-0.3416	264	I	-0.3859	-0.297729	-0.342114
302	A	-0.3383	265	T	-0.3999	-0.298814	-0.324143
303	H	-0.3186	266	H	-0.3635	-0.320143	-0.3471
304	T	-0.3547	267	T	-0.3999	-0.341229	-0.369571
305	V	-0.3354	268	L	-0.2472	-0.334557	-0.363486
306	N	-0.3453	269	N	-0.3907	-0.334143	-0.360571
307	T	-0.3547	270	T	-0.3999	-0.318214	-0.3433
308	R	-0.2949	271	Q	-0.3433	-0.316871	-0.341986
309	V	-0.3354	272	V	-0.3795	-0.308429	-0.352057
310	G	-0.2071	273	G	-0.2426	-0.2871	-0.3291
311	N	-0.3453	274	N	-0.3907	-0.285229	-0.3271
312	E	-0.2763	275	E	-0.3177	-0.285229	-0.326343
313	Y	-0.196	276	Y	-0.23	-0.2669	-0.306786
314	I	-0.3416	277	I	-0.3859	-0.285229	-0.326343
315	R	-0.2949	278	R	-0.338	-0.289271	-0.330371
316	G	-0.2071	279	G	-0.2426	-0.279386	-0.319643
317	V	-0.3354	280	V	-0.3795	-0.280971	-0.321443
318	S	-0.3736	281	S	-0.4189	-0.271643	-0.3117	ABC1		ABC1
319	G	-0.2071	282	G	-0.2426	-0.271643	-0.3117	(C-loop)		(C-loop)
320	G	-0.2071	283	G	-0.2426	-0.280229	-0.321071
321	E	-0.2763	284	E	-0.3177	-0.274443	-0.315143
322	R	-0.2949	285	R	-0.338	-0.268986	-0.309514
323	K	-0.2672	286	K	-0.3082	-0.290071	-0.331986
324	R	-0.2949	287	R	-0.338	-0.309286	-0.352457
325	V	-0.3354	288	V	-0.3795	-0.318143	-0.3618
326	T	-0.3547	289	T	-0.3999	-0.315486	-0.3589
327	I	-0.3416	290	I	-0.3859	-0.325643	-0.3696
328	A	-0.3383	291	A	-0.3831	-0.334186	-0.378443
329	E	-0.2763	292	E	-0.3177	-0.3165	-0.359543
330	A	-0.3383	293	A	-0.3831	-0.3192	-0.362257
331	T	-0.3547	294	T	-0.3999	-0.319729	-0.339986
332	L	-0.2116	295	L	-0.2472	-0.319729	-0.339986
333	S	-0.3736	296	S	-0.4189	-0.312771	-0.332529
334	N	-0.3453	297	Y	-0.23	-0.294671	-0.313114
335	A	-0.3383	298	A	-0.3831	-0.2868	-0.305029
336	P	-0.2276	299	P	-0.2655	-0.283143	-0.301
337	L	-0.2116	300	L	-0.2472	-0.245757	-0.260129
338	Q	-0.2996	301	Q	-0.3433	-0.238971	-0.275943	Walker B1		Walker B1
339	C	-0.186	302	C	-0.219	-0.239971	-0.277029
340	W	-0.1119	303	W	-0.1328	-0.260829	-0.298943
341	D	-0.2978	304	D	-0.3407	-0.281271	-0.320757
342	N	-0.3453	305	N	-0.3907	-0.2806	-0.32	D-loop		D-loop
343	S	-0.3736	306	S	-0.4189	-0.283614	-0.323371
344	T	-0.3547	307	T	-0.3999	-0.297857	-0.339714
345	R	-0.2949	308	R	-0.338	-0.297857	-0.339714
346	G	-0.2071	309	G	-0.2426	-0.3019	-0.343743
347	L	-0.2116	310	L	-0.2472	-0.296857	-0.338629
348	D	-0.2978	311	D	-0.3407	-0.295514	-0.337314
349	S	-0.3736	312	S	-0.4189	-0.301714	-0.343757
350	A	-0.3383	313	A	-0.3831	-0.320929	-0.364229
351	N	-0.3453	314	N	-0.3907	-0.330171	-0.3743
352	A	-0.3383	315	A	-0.3831	-0.316814	-0.359829
353	I	-0.3416	316	I	-0.3859	-0.290014	-0.331271
354	E	-0.2763	317	E	-0.3177	-0.279857	-0.324829
355	F	-0.2043	318	F	-0.2394	-0.2812	-0.326143
356	C	-0.186	319	C	-0.219	-0.2631	-0.306729
357	K	-0.2672	320	R	-0.338	-0.256429	-0.299886
358	T	-0.3547	321	T	-0.3999	-0.247186	-0.289814
359	L	-0.2116	322	L	-0.2472	-0.2608	-0.304657
360	R	-0.2949	323	R	-0.338	-0.2876	0.00527143
361	L	-0.2116	324	L	-0.2472	-0.2889	0.00817143
362	Q	-0.2996	325	Q	-0.3433	-0.268457	0.0299857
363	S	-0.3736	326	S	1.9505	-0.267414	0.462171
364	E	-0.2763	327	E	-0.3177	-0.254871	0.4758
365	L	-0.2116	328	L	-0.2472	-0.267443	0.459186
366	F	-0.2043	329	F	2.7781	-0.275314	0.4511
367	G	-0.2071	330	G	-0.2426	-0.248514	0.141171
368	Q	-0.2996	331	H	-0.3635	-0.257371	0.131829
369	T	-0.3547	332	T	-0.3999	-0.275057	0.464257
370	C	-0.186	333	C	-0.219	-0.299243	0.00754286
371	A	-0.3383	334	A	-0.3831	-0.318457	-0.0129286
372	V	-0.3354	335	V	2.0798	-0.303657	0.00614286
373	S	-0.3736	336	S	-0.4189	-0.295786	0.0142286
374	I	-0.3416	337	I	-0.3859	-0.317543	-0.0143286
375	Y	-0.196	338	Y	-0.23	-0.301729	0.00247143	H-loop		H-loop
376	Q	-0.2996	339	Q	-0.3433	-0.296614	-0.343686
377	A	-0.3383	340	S	-0.4189	-0.296614	-0.343686
378	P	-0.2276	341	P	-0.2655	-0.296143	-0.343286
379	Q	-0.2996	342	Q	-0.3433	-0.296143	-0.343286
380	S	-0.3736	343	S	-0.4189	-0.295886	0.0267571
381	A	-0.3383	344	A	-0.3831	-0.277786	0.0512857
382	Y	-0.196	345	Y	-0.23	-0.274457	0.0550143
383	D	-0.2978	346	E	2.247	-0.2742	0.0553857
384	L	-0.2116	347	L	-0.2472	-0.259	0.0712
385	F	-0.2043	348	F	-0.2394	0.1699	0.0688
386	D	-0.2978	349	D	-0.3407	0.149571	0.0663429
387	K	-0.2672	350	K	-0.3082	0.594929	-0.289971
388	A	2.664	351	T	-0.3999	0.594929	-0.289971
389	A	-0.3383	352	L	-0.2472	0.596114	-0.288629
390	V	2.8197	353	L	-0.2472	0.599186	-0.285343
391	L	-0.2116	354	L	-0.2472	0.607771	-0.275971
392	Y	-0.196	355	Y	-0.23	0.185071	-0.267129
393	E	-0.2763	356	E	-0.3177	0.1906	-0.280857
394	G	-0.2071	357	G	-0.2426	-0.261014	-0.300671
395	R	-0.2949	358	R	-0.338	-0.259971	-0.298214
396	Q	-0.2996	359	Q	-0.3433	-0.261157	-0.299557
397	I	-0.3416	360	I	-0.3859	-0.251271	-0.288829
398	F	-0.2043	361	Y	-0.23	-0.2542	0.0345286
399	F	-0.2043	362	F	-0.2394	0.498129	0.0280857
400	G	-0.2071	363	G	-0.2426	0.9174	0.721429
401	P	-0.2276	364	S	2.0209	0.928029	0.732529
402	A	4.9714	365	A	-0.3831	0.908886	0.710657
403	T	2.6353	366	V	4.5101	0.8999	1.09296
404	K	-0.2672	367	K	-0.3082	0.890014	1.08223
405	A	-0.3383	368	A	-0.3831	0.894529	0.760671
406	K	-0.2672	369	K	2.4367	0.155143	0.7812
407	E	-0.2763	370	E	-0.3177	-0.269243	0.723143
408	Y	-0.196	371	Y	-0.23	-0.2804	1.38786	RCA 6
409	F	-0.2043	372	F	-0.2394	-0.2623	1.40727
410	V	-0.3354	373	I	4.1037	-0.253714	1.02451
411	N	-0.3453	374	K	4.3448	-0.243429	1.0357
412	L	-0.2116	375	L	-0.2472	-0.2549	1.02317
413	G	-0.2071	376	G	-0.2426	-0.252286	1.02609
414	F	-0.2043	377	F	-0.2394	-0.236886	0.401914
415	E	-0.2763	378	E	-0.3177	0.194157	-0.267443
416	C	-0.186	379	C	-0.219	0.182257	-0.280414
417	P	-0.2276	380	P	-0.2655	0.169043	-0.2948
418	A	2.672	381	D	-0.3407	0.147557	-0.317729
419	R	-0.2949	382	R	-0.338	0.136357	-0.329471
420	Q	-0.2996	383	Q	-0.3433	0.130414	-0.336114
421	T	-0.3547	384	T	-0.3999	0.120386	-0.346857
422	T	-0.3547	385	T	-0.3999	-0.290514	-0.332386
423	P	-0.2276	386	P	-0.2655	-0.278614	-0.319414
424	D	-0.2978	387	D	-0.3407	-0.286486	-0.3275
425	F	-0.2043	388	F	-0.2394	-0.289186	-0.330214
426	L	-0.2116	389	L	-0.2472	-0.285343	-0.326371
427	T	-0.3547	390	T	-0.3999	-0.3035	-0.345571
428	S	-0.3736	391	S	-0.4189	-0.309286	-0.356743
429	M	-0.3278	392	M	-0.373	-0.312614	-0.360471
430	T	-0.3547	393	T	-0.3999	-0.335757	-0.0212
431	A	-0.3383	394	S	-0.4189	-0.324557	-0.00945714
432	P	-0.2276	395	P	-0.2655	-0.313314	0.0021
433	S	-0.3736	396	S	2.1277	-0.3144	0.000257143
434	E	-0.2763	397	E	-0.3177	-0.311643	0.00317143
435	R	-0.2949	398	R	-0.338	-0.305443	0.394529
436	V	-0.3354	399	I	-0.3859	-0.3111	0.388429
437	V	-0.3354	400	V	-0.3795	-0.287314	0.0498143
438	R	-0.2949	401	R	2.3206	-0.277029	0.519743
439	K	-0.2672	402	K	-0.3082	-0.274371	0.912757
440	G	-0.2071	403	G	-0.2426	-0.256043	1.34459	RCA 7
441	F	-0.2043	404	W	2.9718	-0.2463	1.35477
442	E	-0.2763	405	E	2.4131	-0.252086	0.966129
443	G	-0.2071	406	E	2.6369	-0.246429	0.972229
444	K	-0.2672	407	K	-0.3082	-0.258971	0.9586
445	V	-0.3354	408	T	-0.3999	-0.280457	0.476929
446	P	-0.2276	409	P	-0.2655	-0.2735	0.0942714
447	R	-0.2949	410	R	-0.338	-0.286457	-0.3311
448	T	-0.3547	411	T	-0.3999	-0.287757	0.0465571
449	P	-0.2276	412	P	-0.2655	-0.269029	0.0694857
450	D	-0.2978	413	D	-0.3407	-0.284843	0.0526857
451	E	-0.2763	414	E	2.3354	-0.282186	0.0462429
452	F	-0.2043	415	F	-0.2394	-0.258086	0.0720857
453	A	-0.3383	416	A	-0.3831	-0.241557	0.0910429
454	E	-0.2763	417	A	-0.3831	-0.237186	0.758543
455	C	-0.186	418	C	-0.219	-0.247043	0.703029
456	W	-0.1119	419	W	-0.1328	-0.271229	0.677386
457	K	-0.2672	420	K	4.3318	-0.262371	1.35273
458	N	-0.3453	421	S	1.9468	0.190286	1.35879
459	S	-0.3736	422	S	-0.4189	0.188857	1.35721
460	E	-0.2763	423	G	4.3443	0.166671	1.3279
461	E	2.8923	424	D	-0.3407	0.156514	1.48113
462	Y	-0.196	425	Y	-0.23	0.175614	1.1677
463	K	-0.2672	426	R	-0.338	0.186186	1.1785	RCA 8
464	A	-0.3383	427	D	5.4044	0.183529	0.503671
465	L	-0.2116	428	L	-0.2472	-0.269129	1.16881
466	Q	-0.2996	429	Q	-0.3433	-0.289929	1.14654
467	R	-0.2949	430	V	-0.3795	-0.291229	1.14944
468	E	-0.2763	431	E	4.3153	-0.282371	0.675986
469	I	-0.3416	432	I	-0.3859	-0.280143	0.678443
470	E	-0.2763	433	E	-0.3177	-0.275514	0.683457
471	E	-0.2763	434	D	2.0902	-0.276186	1.53354
472	Y	-0.196	435	Y	-0.23	-0.276186	0.871686
473	K	-0.2672	436	K	-0.3082	-0.255386	0.893957
474	Q	-0.2996	437	S	5.5711	-0.264243	0.884614
475	E	-0.2763	438	E	-0.3177	-0.255	0.551814
476	Y	-0.196	439	Y	-0.23	-0.276329	0.536
477	A	-0.3383	440	A	-0.3831	-0.267743	0.545371
478	L	-0.2116	441	F	-0.2394	-0.257457	-0.288429
479	N	-0.3453	442	D	-0.3407	-0.2635	-0.294971
480	G	-0.2071	443	G	-0.2426	-0.283829	-0.296771
481	P	-0.2276	444	P	-0.2655	-0.274971	-0.290714
482	H	-0.3186	445	H	-0.3635	-0.284214	-0.3019
483	A	-0.3383	446	G	-0.2426	-0.264071	-0.287429
484	E	-0.2763	447	D	-0.3407	-0.276614	-0.301057
485	E	-0.2763	448	E	-0.3177	-0.292429	-0.317857
486	F	-0.2043	449	F	-0.2394	-0.2765	-0.317857
487	R	-0.2949	450	R	-0.338	-0.266343	-0.327229
488	A	-0.3383	451	A	-0.3831	0.195371	-0.330486
489	G	-0.2071	452	H	-0.3635	0.186514	-0.339829
490	K	-0.2672	453	K	-0.3082	0.167786	-0.365471
491	K	2.9557	454	H	-0.3635	0.167114	-0.366229
492	A	-0.3383	455	A	-0.3831	0.658586	-0.346157
493	V	-0.3354	456	S	-0.4189	0.65	-0.338257
494	Q	-0.2996	457	Q	-0.3433	0.658586	-0.328886
495	G	3.102	458	G	-0.2426	0.193543	-0.326
496	K	-0.2672	459	K	-0.3082	0.199743	-0.319557
497	G	-0.2071	460	G	-0.2426	0.217429	-0.295029
498	Q	-0.2996	461	Q	-0.3433	0.681014	-0.290014
499	R	-0.2949	462	R	-0.338	0.1845	-0.3152
500	L	-0.2116	463	L	-0.2472	0.190157	-0.3091
501	Q	2.9455	464	K	-0.3082	0.191743	-0.3073
502	S	-0.3736	465	S	-0.4189	0.183871	-0.315386
503	P	-0.2276	466	P	-0.2655	0.195771	-0.302414
504	Y	-0.196	467	Y	-0.23	0.9316	-0.324229
505	T	-0.3547	468	T	-0.3999	0.482814	-0.313057
506	L	-0.2116	469	L	-0.2472	0.982371	-0.287871
507	T	4.9392	470	T	-0.3999	0.972086	-0.298986
508	Y	-0.196	471	Y	-0.23	0.957286	-0.315171
509	G	3.1233	472	G	-0.2426	0.959157	-0.312257
510	Q	-0.2996	473	Q	-0.3433	0.951214	-0.325986
511	Q	-0.2996	474	Q	-0.3433	0.215386	-0.304171
512	I	-0.3416	475	V	-0.3795	0.216814	-0.3026
513	K	-0.2672	476	Q	-0.3433	-0.2596	-0.303257
514	L	-0.2116	477	L	-0.2472	-0.232786	-0.273186
515	C	-0.186	478	C	-0.219	-0.232114	-0.272429		ABC2_membrane		ABC2_membrane
516	L	-0.2116	479	L	-0.2472	-0.2129	-0.252871
517	W	-0.1119	480	W	-0.1328	0.315457	-0.2228
518	R	-0.2949	481	R	-0.338	0.307514	-0.231514
519	G	-0.2071	482	G	-0.2426	0.291957	-0.248514
520	W	3.4313	483	W	-0.1328	0.291957	-0.248514
521	K	-0.2672	484	K	-0.3082	0.686614	-0.283757
522	R	-0.2949	485	R	-0.338	0.699157	-0.270129
523	L	-0.2116	486	L	-0.2472	0.6862	-0.291286
524	I	2.6507	487	V	-0.3795	0.1635	-0.310243
525	G	-0.2071	488	G	-0.2426	0.1483	-0.326057
526	D	-0.2978	489	N	-0.3907	0.1602	-0.313086
527	P	-0.2276	490	P	-0.2655	0.139757	-0.3349
528	S	-0.3736	491	S	-0.4189	-0.287714	-0.335814
529	L	-0.2116	492	L	-0.2472	-0.287314	-0.335357
530	T	-0.3547	493	T	-0.3999	-0.298143	-0.333757
531	I	-0.3416	494	I	-0.3859	-0.295857	-0.331143
532	F	-0.2043	495	F	-0.2394	0.442314	-0.326429
533	S	-0.3736	496	V	-0.3795	0.424214	-0.345843	TM1		TM1
534	L	-0.2116	497	L	-0.2472	0.425557	-0.344529
535	V	4.7936	498	I	-0.3859	0.423686	-0.346529
536	A	-0.3383	499	A	-0.3831	1.18103	-0.343614
537	N	-0.3453	500	N	-0.3907	1.61307	-0.343614	RCA 9
538	T	-0.3547	501	T	-0.3999	1.59497	-0.342957
539	V	5.0971	502	C	-0.219	0.879943	-0.322029
540	I	2.6507	503	V	-0.3795	0.879471	-0.322429
541	A	-0.3383	504	G	-0.2426	0.880471	-0.320829
542	L	-0.2116	505	F	-0.2394	0.877771	-0.323543
543	I	-0.3416	506	I	-0.3859	0.0962429	-0.3521
544	A	-0.3383	507	V	-0.3795	-0.312657	-0.3332
545	S	-0.3736	508	S	-0.4189	-0.293514	-0.332743
546	S	-0.3736	509	S	-0.4189	-0.291286	-0.3314
547	L	-0.2116	510	L	-0.2472	-0.291814	-0.332086
548	F	-0.2043	511	F	-0.2394	-0.273714	-0.313186
549	Y	-0.196	512	Y	-0.23	-0.263143	-0.302386
550	N	-0.3453	513	N	-0.3907	-0.242286	-0.291586
551	L	-0.2116	514	L	-0.2472	0.495314	-0.304943
552	Q	-0.2996	515	Q	-0.3433	0.473829	0.00555714
553	P	-0.2276	516	Q	-0.3433	0.472243	0.331986
554	H	4.9516	517	D	-0.3407	0.4682	0.327957
555	T	-0.3547	518	S	1.9341	0.469243	0.329071
556	G	-0.2071	519	S	2.055	0.484043	0.345257	Outside 1		Outside 1
557	S	-0.3736	520	S	-0.4189	0.486971	0.359643
558	F	-0.2043	521	F	-0.2394	-0.262529	0.360029
559	Y	-0.196	522	Y	-0.23	-0.262529	0.0266
560	G	-0.2071	523	G	-0.2426	-0.281271	-0.3217
561	R	-0.2949	524	R	-0.338	-0.275814	-0.316071
562	T	-0.3547	525	T	-0.3999	-0.276857	-0.317186
563	A	-0.3383	526	A	-0.3831	-0.278043	-0.318529
564	V	-0.3354	527	V	-0.3795	-0.278686	-0.337157
565	L	-0.2116	528	L	-0.2472	-0.284886	-0.3436
566	F	-0.2043	529	F	-0.2394	-0.283014	-0.3416
567	L	-0.2116	530	M	-0.373	-0.264914	-0.322186
568	A	-0.3383	531	A	-0.3831	-0.265329	-0.3227	TM2		TM2
569	I	-0.3416	532	I	-0.3859	-0.284429	-0.3432
570	L	-0.2116	533	L	-0.2472	-0.303571	-0.363729
571	A	-0.3383	534	A	-0.3831	-0.302529	-0.344643
572	N	-0.3453	535	N	-0.3907	-0.307571	-0.344643
573	A	-0.3383	536	A	-0.3831	0.103186	-0.349357
574	F	-0.2043	537	F	-0.2394	0.0850857	-0.368771
575	S	-0.3736	538	A	-0.3831	0.103186	-0.369171
576	S	2.5337	539	S	-0.4189	0.113043	-0.358743
577	A	-0.3383	540	A	-0.3831	0.112571	-0.359143
578	L	-0.2116	541	I	-0.3859	0.111529	-0.360257
579	E	-0.2763	542	E	-0.3177	0.114229	-0.362657
580	I	-0.3416	543	I	-0.3859	-0.290529	-0.351857
581	L	-0.2116	544	L	-0.2472	-0.2702	-0.329986
582	T	-0.3547	545	T	-0.3999	-0.293343	-0.3347
583	Q	-0.2996	546	Q	-0.3433	-0.296671	-0.338357
584	Y	-0.196	547	Y	-0.23	-0.29	-0.331514
585	S	-0.3736	548	S	-0.4189	-0.292286	-0.334129
586	Q	-0.2996	549	Q	-0.3433	-0.290414	-0.332129
587	R	-0.2949	550	R	-0.338	-0.295529	-0.3373
588	P	-0.2276	551	P	-0.2655	-0.307	-0.349829
589	I	-0.3416	552	I	-0.3859	-0.2918	-0.334014
590	V	-0.3354	553	V	-0.3795	-0.294514	-0.3369
591	E	-0.2763	554	E	-0.3177	-0.305757	-0.337286
592	K	-0.2672	555	K	-0.3082	-0.315371	-0.347643
593	H	-0.3186	556	H	-0.3635	-0.294571	-0.325371	Inside 2		Inside 2
594	S	-0.3736	557	D	-0.3407	-0.276243	-0.305814
595	R	-0.2949	558	R	-0.338	-0.265957	-0.294629
596	Y	-0.196	559	Y	-0.23	-0.255786	-0.283457
597	G	-0.2071	560	G	-0.2426	-0.255786	-0.283457
598	F	-0.2043	561	F	-0.2394	-0.255786	-0.272714
599	Y	-0.196	562	Y	-0.23	-0.267029	-0.284271
600	H	-0.3186	563	H	-0.3635	-0.2924	-0.311257
601	S	-0.3736	564	P	-0.2655	-0.302286	-0.321986
602	S	-0.3736	565	S	-0.4189	-0.321429	-0.342514
603	S	-0.3736	566	S	-0.4189	-0.322614	-0.343857
604	E	-0.2763	567	E	-0.3177	-0.325429	-0.346657
605	A	-0.3383	568	A	-0.3831	-0.325429	-0.368571
606	F	-0.2043	569	F	-0.2394	-0.320857	-0.362943
607	A	-0.3383	570	A	-0.3831	-0.297714	-0.338414
608	S	-0.3736	571	S	-0.4189	-0.306157	-0.347243
609	I	-0.3416	572	V	-0.3795	-0.300371	-0.341186
610	L	-0.2116	573	L	-0.2472	-0.318014	-0.3423	TM3		TM3
611	V	-0.3354	574	V	-0.3795	-0.3022	-0.3255
612	D	-0.2978	575	D	-0.3407	-0.276829	-0.298514
613	M	-0.3278	576	L	-0.2472	-0.2662	-0.288329
614	P	-0.2276	577	P	-0.2655	-0.283886	0.0393286
615	Y	-0.196	578	Y	-0.23	-0.2662	0.0364143
616	K	-0.2672	579	K	-0.3082	-0.272986	0.0292714
617	V	-0.3354	580	I	2.0464	-0.279529	0.00474286
618	L	-0.2116	581	T	-0.3999	-0.295814	-0.0124571
619	N	-0.3453	582	N	-0.3907	-0.297	-0.0138
620	S	-0.3736	583	S	-0.4189	-0.286829	-0.00262857
621	I	-0.3416	584	I	-0.3859	-0.288243	-0.350786
622	F	-0.2043	585	F	-0.2394	-0.288243	-0.328971
623	Y	-0.196	586	Y	-0.23	-0.289586	-0.330286
624	N	-0.3453	587	N	-0.3907	-0.285014	-0.325571
625	L	-0.2116	588	L	-0.2472	-0.264214	-0.3033
626	T	-0.3547	589	T	-0.3999	-0.264214	-0.3033
627	I	-0.3416	590	I	-0.3859	-0.283043	-0.323729
628	Y	-0.196	591	Y	-0.23	0.146571	-0.325043
629	F	-0.2043	592	F	-0.2394	0.565343	-0.345543
630	M	-0.3278	593	M	-0.373	0.585786	-0.323729
631	A	2.662	594	T	-0.3999	0.592457	-0.316886
632	H	2.7198	595	N	-0.3907	0.578329	-0.332314	Outside 2		Outside 2
633	L	-0.2116	596	L	-0.2472	0.568043	-0.3435
634	R	-0.2949	597	R	-0.338	1.05451	-0.328143	RCA 10
635	R	-0.2949	598	R	-0.338	0.644643	-0.305671
636	E	-0.2763	599	E	-0.3177	0.207771	-0.304586
637	P	3.0775	600	P	-0.2655	0.208814	-0.303471
638	G	-0.2071	601	G	-0.2426	0.221757	-0.289386
639	A	-0.3383	602	A	-0.3831	0.2347	-0.2753
640	F	-0.2043	603	F	-0.2394	0.244986	-0.264114
641	F	-0.2043	604	F	-0.2394	-0.210643	-0.245157
642	F	-0.2043	605	F	-0.2394	-0.211286	-0.2447
643	F	-0.2043	606	F	-0.2394	-0.210871	-0.244186
644	W	-0.1119	607	W	-0.1328	-0.232357	-0.269829
645	L	-0.2116	608	F	-0.2394	-0.232357	-0.270943
646	V	-0.3354	609	V	-0.3795	-0.2334	-0.272057	TM4		TM4
647	T	-0.3547	610	S	-0.4189	-0.251043	-0.291143
648	F	-0.2043	611	L	-0.2472	-0.282971	-0.326386
649	L	-0.2116	612	L	-0.2472	-0.282971	-0.345471
650	M	-0.3278	613	M	-0.373	-0.283386	-0.345986
651	V	-0.3354	614	V	-0.3795	-0.279543	-0.339429
652	L	-0.2116	615	M	-0.373	-0.303729	-0.363957
653	A	-0.3383	616	A	-0.3831	-0.303086	-0.3633
654	M	-0.3278	617	M	-0.373	-0.286486	-0.345329
655	S	-0.3736	618	S	-0.4189	-0.267757	-0.325314
656	G	-0.2071	619	G	-0.2426	-0.279657	-0.320314
657	L	-0.2116	620	L	-0.2472	-0.2847	-0.325429
658	F	-0.2043	621	F	-0.2394	-0.286671	-0.327271
659	R	-0.2949	622	R	-0.338	-0.281629	-0.322157
660	S	-0.3736	623	S	-0.4189	-0.300371	-0.347343
661	I	-0.3416	624	I	-0.3859	-0.300371	-0.347343
662	A	-0.3383	625	A	-0.3831	-0.324557	-0.372986
663	A	-0.3383	626	S	-0.4189	-0.324557	-0.372986
664	L	-0.2116	627	L	-0.2472	-0.321857	-0.370271
665	S	-0.3736	628	S	-0.4189	-0.303286	-0.350457
666	R	-0.2949	629	R	-0.338	-0.308329	-0.355571
667	T	-0.3547	630	T	-0.3999	-0.3028	-0.344771	Outside 3		Outside 3
668	L	-0.2116	631	L	-0.2472	-0.3209	-0.364186
669	S	-0.3736	632	S	-0.4189	-0.314357	-0.357629
670	Q	-0.2996	633	Q	-0.3433	-0.320143	-0.363557
671	A	-0.3383	634	A	-0.3831	-0.301986	-0.344357
672	M	-0.3278	635	M	-0.373	-0.320086	-0.363771
673	V	-0.3354	636	V	-0.3795	-0.315043	-0.363771
674	P	-0.2276	637	P	-0.2655	-0.321043	-0.369857
675	A	-0.3383	638	A	-0.3831	-0.302943	-0.350443
676	A	-0.3383	639	S	-0.4189	-0.304914	-0.350443
677	I	-0.3416	640	I	-0.3859	-0.287229	-0.331543	TM5
678	L	-0.2116	641	L	-0.2472	-0.303043	-0.348343
679	I	-0.3416	642	M	-0.373	-0.301543	-0.3469
680	L	-0.2116	643	L	-0.2472	-0.301129	-0.341271
681	A	-0.3383	644	A	-0.3831	-0.301129	0.104757			TM5
682	M	-0.3278	645	M	-0.373	-0.300086	0.105871
683	V	-0.3354	646	V	-0.3795	-0.301957	0.102029
684	I	-0.3416	647	I	2.7363	-0.301314	0.102686
685	F	-0.2043	648	F	-0.2394	-0.282171	0.123214
686	T	-0.3547	649	T	-0.3999	-0.283257	0.122286
687	G	-0.2071	650	G	-0.2426	-0.284143	0.121371
688	F	-0.2043	651	F	-0.2394	-0.267857	-0.307457
689	V	-0.3354	652	V	-0.3795	-0.286586	-0.327471
690	I	-0.3416	653	I	-0.3859	-0.278043	-0.319014
691	P	-0.2276	654	P	-0.2655	-0.276457	-0.317214
692	V	-0.3354	655	V	-0.3795	-0.2941	-0.3363
693	R	-0.2949	656	D	-0.3407	-0.276414	-0.3174
694	Y	-0.196	657	Y	-0.23	-0.2572	-0.296929
695	M	-0.3278	658	M	-0.373	-0.240671	-0.277971
696	L	-0.2116	659	L	-0.2472	-0.219329	-0.255043
697	G	-0.2071	660	G	-0.2426	-0.219329	-0.254657
698	W	-0.1119	661	W	-0.1328	-0.207314	-0.240771
699	C	-0.186	662	C	-0.219	-0.209286	-0.242614
700	R	-0.2949	663	R	-0.338	-0.228386	-0.263114
701	W	-0.1119	664	W	-0.1328	-0.214786	-0.261314
702	I	-0.3416	665	I	-0.3859	-0.229029	0.133314	Outside 3
703	N	-0.3453	666	N	-0.3907	-0.245	0.115929			Outside 3
704	W	-0.1119	667	Y	-0.23	-0.235386	0.126286
705	L	-0.2116	668	L	2.6296	-0.267314	0.0910429
706	D	-0.2978	669	D	-0.3407	-0.266843	0.0914429
707	P	-0.2276	670	P	-0.2655	-0.245514	0.1144
708	V	-0.3354	671	V	-0.3795	-0.277857	0.1126
709	A	-0.3383	672	A	-0.3831	-0.275629	-0.295914
710	Y	-0.196	673	Y	-0.23	-0.272557	-0.292629
711	A	-0.3383	674	G	-0.2426	-0.288371	-0.309429
712	Y	-0.196	675	Y	-0.23	-0.270686	-0.290529
713	E	-0.2763	676	E	-0.3177	0.169914	-0.289086
714	A	-0.3383	677	A	-0.3831	0.149114	-0.311357
715	L	-0.2116	678	L	-0.2472	0.148114	-0.332514
716	M	2.7459	679	M	-0.373	0.136643	-0.345043
717	I	-0.3416	680	I	-0.3859	0.146929	-0.333857
718	N	-0.3453	681	N	-0.3907	0.144586	-0.338971
719	E	-0.2763	682	E	-0.3177	0.145229	-0.338314
720	F	-0.2043	683	F	-0.2394	-0.289171	-0.333314
721	T	-0.3547	684	S	-0.4189	0.167657	-0.335314
722	G	-0.2071	685	G	-0.2426	0.1878	-0.3137
723	R	-0.2949	686	R	-0.338	0.1878	0.0937286
724	S	2.8562	687	T	-0.3999	0.190414	0.0966429
725	F	-0.2043	688	F	-0.2394	0.639857	0.0966429
726	E	-0.2763	689	K	2.5343	1.35823	0.7208
727	C	-0.186	690	C	-0.219	2.24836	0.734886
728	M	2.7914	691	S	-0.4189	1.79241	0.7378
729	A	4.8215	692	A	4.1265	1.78909	0.734071
730	F	5.936	693	F	-0.2394	1.78173	0.318743
731	V	-0.3354	694	V	-0.3795	2.53706	0.3121
732	P	-0.2276	695	P	-0.2655	2.50916	0.642071	RCA 11
733	M	-0.3278	696	M	-0.373	2.20057	0.344914
734	R	5.1013	697	P	-0.2655	1.32006	0.341186
735	T	2.5961	698	S	1.8909	1.33839	0.360743
736	V	2.6614	699	I	2.0464	1.3429	0.365814		PDR_CDR		PDR_CDR
737	P	-0.2276	700	P	-0.2655	1.35026	0.373714
738	G	-0.2071	701	G	-0.2426	0.572171	0.355829
739	Y	-0.196	702	Y	-0.23	0.150629	0.382357
740	E	-0.2763	703	E	-0.3177	-0.282943	0.684657
741	N	-0.3453	704	N	-0.3907	0.489057	0.687271
742	T	-0.3547	705	V	2.0766	0.479171	0.676543
743	S	-0.3736	706	S	4.1625	0.457843	0.653586
744	L	5.1764	707	L	-0.2472	0.450486	0.645686
745	E	-0.2763	708	E	-0.3177	0.451486	0.646771
746	N	-0.3453	709	N	-0.3907	0.475586	0.318829
747	M	-0.3278	710	M	-0.373	0.478286	-0.332943
748	A	-0.3383	711	A	-0.3831	-0.309114	-0.354757
749	C	-0.186	712	C	-0.219	-0.317557	-0.363586
750	T	-0.3547	713	T	-0.3999	-0.297814	-0.342429
751	V	-0.3354	714	T	-0.3999	-0.304357	-0.346271
752	V	-0.3354	715	V	-0.3795	-0.303943	-0.329471
753	G	-0.2071	716	G	-0.2426	-0.309886	0.0078
754	S	-0.3736	717	T	-0.3999	-0.2888	0.0302714
755	V	-0.3354	718	P	-0.2655	-0.283014	0.0331857
756	P	-0.2276	719	A	2.1419	0.134657	0.0326714
757	G	-0.2071	720	G	-0.2426	0.862086	0.353814
758	R	-0.2949	721	V	-0.3795	0.867543	0.356729
759	T	2.5883	722	A	-0.3831	0.885229	0.668286
760	H	4.8849	723	T	2.0054	0.888157	0.327643
761	V	-0.3354	724	V	-0.3795	0.878271	0.313629
762	L	-0.2116	725	S	1.9154	0.877857	0.319171
763	G	-0.2071	726	G	-0.2426	0.4801	0.341043
764	E	-0.2763	727	D	-0.3407	-0.245743	0.0217
765	D	-0.2978	728	D	-0.3407	-0.2373	0.0226286
766	Y	-0.196	729	Y	-0.23	-0.249871	-0.308129
767	Y	-0.196	730	Y	-0.23	0.206929	-0.322514
768	E	-0.2763	731	M	-0.373	0.2184	-0.3067
769	Q	-0.2996	732	T	-0.3999	0.207571	-0.317871
770	M	2.9905	733	Q	-0.3433	0.207571	-0.317871
771	Y	-0.196	734	Y	-0.23	0.190057	0.0689143
772	S	-0.3736	735	S	-0.4189	0.197014	0.0842714
773	Y	-0.196	736	Y	-0.23	0.186443	0.0960143
774	H	-0.3186	737	L	2.4775	-0.286286	0.453657
775	P	-0.2276	738	P	-0.2655	0.454657	0.442486
776	S	-0.3736	739	E	-0.3177	0.492043	0.483357
777	H	-0.3186	740	H	2.1602	0.477914	0.467929
778	R	4.9906	741	K	-0.3082	0.4741	0.0581857
779	W	-0.1119	742	W	-0.1328	0.4587	0.0419
780	R	-0.2949	743	R	-0.338	0.482486	0.0526286
781	N	-0.3453	744	N	-0.3907	0.4792	-0.3111
782	V	-0.3354	745	V	-0.3795	-0.263971	-0.302386
783	G	-0.2071	746	G	-0.2426	-0.296786	-0.338543
784	I	-0.3416	747	I	-0.3859	0.140357	-0.344986
785	L	-0.2116	748	L	-0.2472	0.1605	-0.323371
786	I	-0.3416	749	I	-0.3859	0.586843	-0.323371
787	A	2.7651	750	A	-0.3831	0.568514	-0.343843	TM6		TM6
788	F	-0.2043	751	F	-0.2394	0.587729	-0.323371
789	A	2.649	752	V	-0.3795	0.587729	-0.323371
790	V	-0.3354	753	I	-0.3859	0.591014	-0.320171
791	G	-0.2071	754	G	-0.2426	0.165771	-0.300757
792	L	-0.2116	755	L	-0.2472	0.881843	-0.321686
793	H	-0.3186	756	H	-0.3635	0.475414	-0.300329
794	L	-0.2116	757	L	-0.2472	0.4931	-0.2794
795	V	4.8082	758	I	-0.3859	0.496114	-0.299471
796	Y	-0.196	759	Y	-0.23	0.478014	-0.318886
797	L	-0.2116	760	F	-0.2394	0.472857	-0.324086
798	C	-0.186	761	A	-0.3831	0.463614	-0.334157
799	A	-0.3383	762	A	-0.3831	-0.239257	-0.298
800	T	-0.3547	763	T	-0.3999	-0.260057	-0.320271
801	E	-0.2763	764	E	-0.3177	0.130657	-0.345914
802	W	-0.1119	765	W	-0.1328	0.1089	-0.345914
803	I	-0.3416	766	I	-0.3859	0.119057	-0.335214
804	S	2.5234	767	S	-0.4189	0.131557	-0.322114
805	A	-0.3383	768	A	-0.3831	0.117657	-0.336571
806	K	-0.2672	769	K	-0.3082	0.0954714	-0.361629
807	K	-0.2672	770	K	-0.3082	0.114686	-0.341157
808	S	-0.3736	771	S	-0.4189	-0.285271	-0.3267
809	K	-0.2672	772	K	-0.3082	-0.284857	-0.326186
810	G	-0.2071	773	G	-0.2426	-0.276914	-0.317471	Inside 4		Inside 4
811	E	-0.2763	774	E	-0.3177	-0.286657	-0.327657
812	V	-0.3354	775	V	-0.3795	-0.262471	-0.302014
813	L	-0.2116	776	L	-0.2472	-0.266429	-0.306271
814	V	-0.3354	777	V	-0.3795	-0.275014	0.0535143
815	F	-0.2043	778	F	-0.2394	-0.265129	0.0642429
816	R	-0.2949	779	R	-0.338	0.515	0.0665286
817	K	-0.2672	780	R	2.2759	1.24161	0.0476286
818	G	-0.2071	781	G	-0.2426	1.25701	0.0639143
819	Y	5.1255	782	H	-0.3635	1.24803	0.426943
820	V	4.8747	783	V	-0.3795	1.23679	0.429843
821	P	-0.2276	784	P	-0.2655	1.48745	0.0718571
822	K	-0.2672	785	Q	2.3018	1.46558	0.705757	RCA 12
823	S	-0.3736	786	E	-0.3177	0.5617	0.723029
			787	Y	-0.23		1.0763
824	A	-0.3383	788	H	4.1947	-0.3149	1.06594
825	D	-0.2978	789	G	-0.2426	-0.304883	1.345
826	N	-0.3453	790	A	2.0934	-0.29225	1.34171
827	K	-0.2672	791	R	-0.338	-0.2993	1.31944
828	G	-0.2071	792	S	4.2552	-0.290443	0.674814
829	D	-0.2978	793	D	-0.3407	-0.296229	0.654743
830	I	-0.3416	794	I	-0.3859	-0.295229	0.295843
831	E	-0.2763	795	E	-0.3177	-0.304971	0.289914
832	A	-0.3383	796	A	-0.3831	-0.328757	-0.362
833	A	-0.3383	797	S	-0.4189	-0.3158	-0.347986
834	V	-0.3354	798	V	-0.3795	-0.299514	-0.330786
835	S	-0.3736	799	K	-0.3082	-0.308371	0.312571
836	G	-0.2071	800	G	-0.2426	0.118729	0.658014
837	P	-0.2276	801	P	-0.2655	0.118257	1.0214
838	A	-0.3383	802	A	4.1858	0.117843	1.3966
839	I	2.6514	803	T	2.035	0.128671	1.39524
840	I	-0.3416	804	I	2.1248	0.116129	1.38587
841	A	-0.3383	805	M	2.2469	0.173417	1.73647	RCA 13
842	D	-0.2978	806	E	-0.3177	0.27576	1.74229
843	R	-0.2949	807	K	-0.3082	-0.32218	1.41364
			808	M	2.1887		1.05026
			809	A	4.2265		0.9979
844	A	-0.3383	810	P	-0.2655	-0.30234	1.00863
845	G	-0.2071	811	S	-0.4189	-0.31808	0.992814
846	S	-0.3736	812	S	1.8804	-0.311117	0.634757
847	D	-0.2978	813	G	-0.2426	0.1881	-0.0177
848	S	-0.3736	814	S	-0.4189	0.206843	-0.0144286
849	E	-0.2763	815	E	-0.3177	0.1871	-0.0088
850	G	3.1834	816	D	-0.3407	0.191671	-0.332557
851	G	-0.2071	817	G	-0.2426	0.191414	-0.346943
852	N	-0.3453	818	V	-0.3795	0.2152	-0.321757
853	I	-0.3416	819	I	-0.3859	0.2013	-0.336214
854	Q	-0.2996	820	Q	-0.3433	-0.304143	-0.344671
855	G	-0.2071	821	G	-0.2426	-0.327929	-0.369857
856	S	-0.3736	822	S	-0.4189	-0.326514	-0.369857
857	T	-0.3547	823	T	-0.3999	-0.3069	-0.348929
858	S	-0.3736	824	S	-0.4189	-0.309614	-0.351814
859	V	-0.3354	825	V	-0.3795	-0.296014	-0.336129
860	F	-0.2043	826	F	-0.2394	-0.291971	0.0044
861	H	-0.3186	827	H	-0.3635	-0.290629	0.0175
862	W	-0.1119	828	W	-0.1328	-0.285171	0.0231286
863	N	-0.3453	829	S	1.9648	-0.263829	0.0460571
864	N	-0.3453	830	K	-0.3082	-0.262643	0.0474
865	V	-0.3354	831	V	-0.3795	-0.259671	0.0506571
866	C	-0.186	832	C	-0.219	-0.292486	0.0145
867	Y	-0.196	833	Y	-0.23	-0.281329	-0.310214
868	D	-0.2978	834	D	-0.3407	-0.2808	-0.321314
869	I	-0.3416	835	I	-0.3859	-0.271057	-0.311129
870	K	-0.2672	836	K	-0.3082	-0.274071	-0.3145
871	I	-0.3416	837	I	-0.3859	-0.285543	-0.327029
872	K	-0.2672	838	K	-0.3082	-0.275514	-0.316286
873	G	-0.2071	839	G	-0.2426	-0.268843	-0.309443
874	E	-0.2763	840	E	-0.3177	-0.2728	-0.3137
875	P	-0.2276	841	P	-0.2655	-0.2728	-0.3137
876	R	-0.2949	842	R	-0.338	-0.264857	-0.304986
877	R	-0.2949	843	R	-0.338	-0.277814	-0.319
878	I	-0.3416	844	I	-0.3859	-0.287671	0.344943
879	L	-0.2116	845	L	-0.2472	-0.303071	0.327743
880	D	-0.2978	846	D	-0.3407	-0.303486	0.327357
881	N	-0.3453	847	K	4.3299	-0.290943	0.340986
882	V	-0.3354	848	I	-0.3859	-0.258129	0.377143
883	D	-0.2978	849	D	-0.3407	-0.275814	0.358243
884	G	-0.2071	850	G	-0.2426	-0.271443	0.362886
885	W	-0.1119	851	W	-0.1328	-0.254629	-0.2936
886	V	-0.3354	852	V	-0.3795	-0.2363	-0.273129
887	K	-0.2672	853	K	-0.3082	-0.244429	-0.281586
888	P	-0.2276	854	P	-0.2655	-0.245071	-0.282243
889	G	-0.2071	855	G	-0.2426	-0.279757	-0.3204
890	T	-0.3547	856	T	-0.3999	-0.280171	-0.320914
891	L	-0.2116	857	L	-0.2472	-0.272229	-0.3122
892	T	-0.3547	858	T	-0.3999	-0.286543	-0.327557		ATPase domain		ATPase domain
893	A	-0.3383	859	A	-0.3831	-0.286543	-0.327557
894	L	-0.2116	860	L	-0.2472	-0.283786	-0.324643
895	M	-0.3278	861	M	-0.373	-0.306929	-0.349171
896	G	-0.2071	862	G	-0.2426	-0.285843	-0.3267
897	V	-0.3354	863	V	-0.3795	-0.285843	-0.3267
898	S	-0.3736	864	S	-0.4189	-0.2852	-0.326043
899	G	-0.2071	865	G	-0.2426	-0.276543	-0.316786	Walker A2		Walker A2
900	A	-0.3383	866	A	-0.3831	-0.297629	-0.339257	(P-loop)		(P-loop)
901	G	-0.2071	867	G	-0.2426	-0.300386	-0.342171
902	K	-0.2672	868	K	-0.3082	-0.277243	-0.317643
903	T	-0.3547	869	T	-0.3999	-0.277886	-0.3183
904	T	-0.3547	870	T	-0.3999	-0.2721	-0.312243
905	L	-0.2116	871	L	-0.2472	-0.269086	-0.308871
906	L	-0.2116	872	L	-0.2472	-0.261143	-0.300157
907	D	-0.2978	873	D	-0.3407	-0.2588	-0.297757
908	C	-0.186	874	C	-0.219	-0.250671	-0.2893
909	L	-0.2116	875	L	-0.2472	-0.262571	-0.302271
910	A	-0.3383	876	A	-0.3831	-0.281143	-0.321171
911	D	-0.2978	877	D	-0.3407	-0.291971	-0.307157
912	R	-0.2949	878	R	-0.338	-0.312229	-0.329157
913	I	-0.3416	879	V	-0.3795	-0.311586	-0.3285
914	S	-0.3736	880	G	-0.2426	-0.311171	-0.327986
915	M	-0.3278	881	M	-0.373	-0.317429	-0.334443
916	G	-0.2071	882	G	-0.2426	-0.325971	-0.346
917	V	-0.3354	883	V	-0.3795	-0.306757	-0.326443
918	I	-0.3416	884	I	-0.3859	-0.292857	0.0390571
919	T	-0.3547	885	S	-0.4189	-0.292857	0.0372143
920	G	-0.2071	886	G	-0.2426	-0.2935	0.0365571
921	E	-0.2763	887	D	2.3159	-0.2935	0.0365571
922	M	-0.3278	888	I	-0.3859	-0.287243	0.0430143
923	L	-0.2116	889	L	-0.2472	-0.266157	0.0682
924	V	-0.3354	890	V	-0.3795	-0.274743	0.0509286
925	D	-0.2978	891	D	-0.3407	-0.2655	0.321686
926	G	-0.2071	892	G	-0.2426	-0.2608	0.328529
927	K	-0.2672	893	H	-0.3635	-0.273114	0.315171
928	L	-0.2116	894	V	4.2112	-0.267743	0.314657
929	R	-0.2949	895	R	-0.338	-0.278571	0.303486
930	D	-0.2978	896	D	-0.3407	-0.278171	0.303943
931	D	-0.2978	897	A	-0.3831	-0.2828	0.306829
932	S	-0.3736	898	S	-0.4189	-0.2947	-0.343057
933	F	-0.2043	899	F	-0.2394	-0.290743	-0.3388
934	Q	-0.2996	900	Q	-0.3433	-0.298871	-0.347257
935	R	-0.2949	901	R	-0.338	-0.285914	-0.327186
936	K	-0.2672	902	K	-0.3082	-0.260543	-0.3002
937	T	-0.3547	903	T	-0.3999	-0.279271	-0.320214
938	G	-0.2071	904	G	-0.2426	-0.279271	-0.320214
939	Y	-0.196	905	Y	-0.23	-0.279943	-0.320971
940	V	-0.3354	906	V	-0.3795	-0.284571	-0.325986
941	Q	-0.2996	907	Q	-0.3433	-0.276443	-0.317529
942	Q	-0.2996	908	Q	-0.3433	-0.277086	-0.318186	Q-loop		Q-loop
943	Q	-0.2996	909	Q	-0.3433	-0.2946	-0.337257
944	D	-0.2978	910	D	-0.3407	-0.276914	-0.318357
945	L	-0.2116	911	L	-0.2472	-0.273586	-0.3147
946	H	-0.3186	912	H	-0.3635	-0.281457	-0.322786
947	L	-0.2116	913	L	-0.2472	0.132214	-0.330871
948	E	-0.2763	914	E	-0.3177	0.124086	-0.339329
949	T	-0.3547	915	T	-0.3999	0.1064	-0.358229
950	T	2.5961	916	T	-0.3999	0.109786	-0.354586
951	T	-0.3547	917	T	-0.3999	0.100543	-0.364657
952	V	-0.3354	918	V	-0.3795	0.0916857	-0.374
953	R	-0.2949	919	R	-0.338	0.112129	-0.352186
954	E	-0.2763	920	E	-0.3177	-0.298214	-0.340443
955	A	-0.3383	921	A	-0.3831	-0.276729	-0.317514
956	L	-0.2116	922	L	-0.2472	-0.282186	-0.323143
957	E	-0.2763	923	E	-0.3177	-0.288386	-0.329586
958	F	-0.2043	924	F	-0.2394	-0.279143	-0.319514
959	S	-0.3736	925	S	-0.4189	-0.261043	-0.3001
960	A	-0.3383	926	A	-0.3831	-0.272943	-0.313071
961	L	-0.2116	927	L	-0.2472	-0.276271	-0.316729
962	L	-0.2116	928	L	-0.2472	-0.2796	-0.320457
963	R	-0.2949	929	R	-0.338	-0.274557	-0.316429
964	Q	-0.2996	930	Q	-0.3433	-0.255814	-0.318829
965	P	-0.2276	931	P	-0.2655	-0.276257	-0.340643
966	A	-0.3383	932	N	-0.3907	-0.278543	-0.343257
967	G	-0.2071	933	T	-0.3999	-0.274586	-0.343257
968	T	-0.3547	934	T	-0.3999	-0.280114	0.00248571
969	P	-0.2276	935	P	-0.2655	-0.287071	-0.00497143
970	K	-0.2672	936	R	-0.338	-0.276914	0.00681429
971	A	-0.3383	937	A	2.0769	-0.277557	0.0286286
972	E	-0.2763	938	E	-0.3177	-0.275214	0.0310286
973	K	-0.2672	939	K	-0.3082	-0.2707	0.0361
974	L	-0.2116	940	L	-0.2472	-0.280443	0.0301714
975	A	-0.3383	941	A	-0.3831	-0.274657	-0.3152
976	Y	-0.196	942	Y	-0.23	-0.274657	-0.3152
977	V	-0.3354	943	V	-0.3795	-0.2844	-0.325386
978	D	-0.2978	944	D	-0.3407	-0.302971	-0.3452
979	E	-0.2763	945	E	-0.3177	0.164914	-0.3345
980	V	-0.3354	946	V	-0.3795	0.162686	-0.336957
981	I	-0.3416	947	I	-0.3859	0.180371	-0.318057
982	K	2.9369	948	K	-0.3082	0.180371	-0.318057
983	L	-0.2116	949	L	-0.2472	0.173014	-0.325957
984	L	-0.2116	950	L	-0.2472	0.178129	-0.320786
985	D	-0.2978	951	D	-0.3407	0.1786	-0.320386
986	M	-0.3278	952	M	-0.373	-0.268957	-0.309214
987	Q	-0.2996	953	Q	-0.3433	-0.287057	-0.328629
988	A	-0.3383	954	A	-0.3831	-0.299371	-0.341986
989	Y	-0.196	955	Y	-0.23	-0.305157	-0.348043
990	A	-0.3383	956	A	-0.3831	-0.306243	-0.348971
991	D	-0.2978	957	D	-0.3407	-0.311357	-0.354143
992	A	-0.3383	958	A	-0.3831	-0.292614	-0.334071
993	V	-0.3354	959	V	-0.3795	-0.312529	-0.355429
994	V	-0.3354	960	V	-0.3795	-0.294429	-0.336014
995	G	-0.2071	961	G	-0.2426	-0.281471	-0.322
996	V	-0.3354	962	V	-0.3795	-0.272614	-0.312657
997	L	-0.2116	963	L	-0.2472	-0.254286	-0.2931
998	G	-0.2071	964	G	-0.2426	-0.2366	-0.2742
999	E	-0.2763	965	E	-0.3177	-0.256343	-0.295357
1000	G	-0.2071	966	G	-0.2426	-0.256343	-0.295357
1001	L	-0.2116	967	L	-0.2472	-0.265586	-0.305429
1002	N	-0.3453	968	N	-0.3907	-0.2788	-0.319814	ABC2		ABC2
1003	V	-0.3354	969	V	-0.3795	-0.281457	-0.322714	(C-loop)		(C-loop)
1004	E	-0.2763	970	E	-0.3177	-0.290043	-0.332086
1005	Q	-0.2996	971	Q	-0.3433	-0.301943	-0.345057
1006	R	-0.2949	972	R	-0.338	-0.282843	-0.324557
1007	K	-0.2672	973	K	-0.3082	-0.2856	-0.327471
1008	R	-0.2949	974	R	-0.338	-0.294929	-0.337214
1009	L	-0.2116	975	L	-0.2472	-0.281714	-0.322829
1010	T	-0.3547	976	T	-0.3999	-0.2875	-0.328757
1011	I	-0.3416	977	I	-0.3859	-0.2888	-0.330114
1012	G	-0.2071	978	G	-0.2426	-0.2769	-0.317143
1013	V	-0.3354	979	V	-0.3795	-0.295	-0.336557
1014	E	-0.2763	980	E	-0.3177	-0.292657	-0.334157
1015	L	-0.2116	981	L	-0.2472	-0.282029	-0.323057
1016	A	-0.3383	982	A	-0.3831	-0.284957	-0.326329
1017	A	-0.3383	983	A	-0.3831	-0.269557	-0.310043
1018	K	-0.2672	984	K	-0.3082	-0.260314	-0.299971
1019	P	-0.2276	985	P	-0.2655	-0.260314	-0.299971
1020	P	-0.2276	986	P	-0.2655	-0.242214	-0.280557
1021	L	-0.2116	987	L	-0.2472	-0.223071	-0.260029
1022	L	-0.2116	988	L	-0.2472	-0.232814	-0.270214
1023	L	-0.2116	989	L	-0.2472	-0.242843	-0.280957	Walker B2		Walker B2
1024	F	-0.2043	990	F	-0.2394	-0.2498	-0.288414
1025	V	-0.3354	991	V	-0.3795	-0.252086	-0.291029
1026	D	-0.2978	992	D	-0.3407	-0.272529	-0.312843
1027	E	-0.2763	993	E	-0.3177	-0.295671	-0.337371	D-loop		D-loop
1028	P	-0.2276	994	P	-0.2655	-0.296071	-0.337829
1029	T	-0.3547	995	T	-0.3999	-0.278386	-0.318929
1030	S	-0.3736	996	S	-0.4189	-0.278386	-0.318929
1031	G	-0.2071	997	G	-0.2426	-0.292286	-0.333386
1032	L	-0.2116	998	L	-0.2472	-0.302571	-0.3445
1033	D	-0.2978	999	D	-0.3407	-0.302571	-0.3445
1034	S	-0.3736	1000	S	-0.4189	-0.302571	-0.3445
1035	Q	-0.2996	1001	Q	-0.3433	-0.288971	-0.328814
1036	T	-0.3547	1002	T	-0.3999	-0.307071	-0.353343
1037	S	-0.3736	1003	S	-0.4189	-0.313329	-0.3598
1038	W	-0.1119	1004	W	-0.1328	-0.290186	-0.335271
1039	A	-0.3383	1005	S	-0.4189	-0.289929	-0.3349
1040	I	-0.3416	1006	I	-0.3859	-0.269486	-0.313086
1041	L	-0.2116	1007	L	-0.2472	-0.246343	-0.288557
1042	D	-0.2978	1008	D	-0.3407	-0.269829	-0.314971
1043	L	-0.2116	1009	L	-0.2472	-0.259671	-0.299157
1044	L	-0.2116	1010	L	-0.2472	-0.2411	-0.279343
1045	E	-0.2763	1011	E	-0.3177	-0.264243	-0.303871
1046	K	-0.2672	1012	K	-0.3082	-0.259871	-0.299229
1047	L	-0.2116	1013	L	-0.2472	-0.277971	-0.318643
1048	S	-0.3736	1014	S	-0.4189	-0.277329	-0.317986
1049	K	-0.2672	1015	K	-0.3082	-0.280657	-0.321643
1050	A	-0.3383	1016	A	-0.3831	-0.295857	-0.337457
1051	G	-0.2071	1017	G	-0.2426	0.139871	-0.356357
1052	Q	-0.2996	1018	Q	-0.3433	0.163014	-0.331829
1053	S	-0.3736	1019	S	-0.4189	0.174614	-0.319086
1054	I	2.8385	1020	V	-0.3795	0.172271	-0.321486
1055	L	-0.2116	1021	L	-0.2472	0.153057	-0.341957
1056	C	-0.186	1022	C	-0.219	0.150343	-0.344843
1057	T	-0.3547	1023	T	-0.3999	0.160914	-0.334043
1058	I	-0.3416	1024	I	-0.3859	-0.2771	-0.317757
1059	H	-0.3186	1025	H	-0.3635	-0.300243	-0.342286	H-loop		H-loop
1060	Q	-0.2996	1026	Q	-0.3433	-0.322	-0.365729
1061	P	-0.2276	1027	P	-0.2655	-0.318157	-0.361886
1062	S	-0.3736	1028	S	-0.4189	-0.299586	-0.342071
1063	A	-0.3383	1029	A	-0.3831	-0.283257	-0.324343
1064	M	-0.3278	1030	M	-0.373	-0.283257	-0.324343
1065	L	-0.2116	1031	L	-0.2472	-0.292871	-0.3347
1066	F	-0.2043	1032	F	-0.2394	-0.268686	-0.309057
1067	Q	-0.2996	1033	Q	-0.3433	-0.2629	-0.303
1068	R	-0.2949	1034	R	-0.338	-0.2582	-0.298
1069	F	-0.2043	1035	F	-0.2394	-0.2582	-0.298
1070	D	-0.2978	1036	D	-0.3407	-0.259243	-0.299114
1071	R	-0.2949	1037	R	-0.338	-0.245629	-0.284271
1072	L	-0.2116	1038	L	-0.2472	-0.233729	-0.2713
1073	L	-0.2116	1039	L	-0.2472	-0.252871	-0.291829
1074	F	-0.2043	1040	F	-0.2394	-0.2485	0.0992857
1075	L	-0.2116	1041	L	-0.2472	-0.235957	0.112914
1076	A	-0.3383	1042	A	-0.3831	-0.235314	0.113571
1077	K	-0.2672	1043	E	2.3971	0.224186	0.104857
1078	G	-0.2071	1044	G	-0.2426	0.2027	0.0819286
1079	G	-0.2071	1045	G	-0.2426	0.185014	0.0630286
1080	R	3.0049	1046	K	-0.3082	0.205343	0.0849
1081	T	-0.3547	1047	T	-0.3999	0.214329	-0.291743
1082	V	-0.3354	1048	V	-0.3795	0.214329	-0.291743
1083	Y	-0.196	1049	Y	-0.23	0.201371	0.3592
1084	F	-0.2043	1050	F	-0.2394	-0.2767	0.3481
1085	G	-0.2071	1051	G	-0.2426	-0.255614	0.370571
1086	D	-0.2978	1052	E	4.314	-0.247171	0.771314
1087	I	-0.3416	1053	I	-0.3859	0.169371	1.17387
1088	G	-0.2071	1054	G	-0.2426	0.145186	1.14823	RCA 14
1089	E	-0.2763	1055	K	2.4257	0.637471	1.51884
1090	H	2.7198	1056	G	2.5879	0.629343	0.845429
1091	S	-0.3736	1057	S	-0.4189	0.631314	0.847271
1092	K	3.2389	1058	E	2.3517	0.610229	0.8248
1093	T	-0.3547	1059	T	-0.3999	0.596329	0.418429
1094	M	-0.3278	1060	M	-0.373	0.179786	0.0158714
1095	T	-0.3547	1061	T	-0.3999	0.203971	0.0415143
1096	S	-0.3736	1062	S	-0.4189	-0.2982	-0.339829
1097	Y	-0.196	1063	Y	-0.23	-0.289657	-0.330986
1098	F	-0.2043	1064	F	-0.2394	-0.288343	-0.329629
1099	E	-0.2763	1065	E	-0.3177	-0.267257	-0.307157
1100	R	-0.2949	1066	R	-0.338	-0.262214	-0.302043
1101	H	-0.3186	1067	H	-0.3635	-0.266729	-0.307114
1102	G	-0.2071	1068	G	-0.2426	-0.275714	-0.316943
1103	A	-0.3383	1069	A	-0.3831	-0.262814	-0.302843
1104	P	-0.2276	1070	P	-0.2655	-0.250914	-0.289871
1105	K	-0.2672	1071	K	-0.3082	-0.247943	-0.281971
1106	C	-0.186	1072	C	-0.219	-0.2609	-0.295986
1107	L	-0.2116	1073	L	-0.2472	-0.252043	-0.286643
1108	D	-0.2978	1074	K	-0.3082	-0.268857	-0.304529
1109	D	-0.2978	1075	D	-0.3407	-0.2632	-0.298429
1110	E	-0.2763	1076	E	-0.3177	-0.284957	-0.321871
1111	N	-0.3453	1077	N	-0.3907	-0.2942	-0.331943
1112	P	-0.2276	1078	P	-0.2655	-0.267643	-0.306886
1113	A	-0.3383	1079	A	-0.3831	-0.271929	-0.3115
1114	E	-0.2763	1080	E	-0.3177	-0.262686	-0.301429
1115	W	-0.1119	1081	W	-0.1328	-0.252829	-0.291
1116	M	-0.3278	1082	M	-0.373	-0.268643	-0.3078
1117	L	-0.2116	1083	L	-0.2472	-0.269114	-0.3082
1118	E	-0.2763	1084	E	-0.3177	-0.259229	-0.297471
1119	A	-0.3383	1085	A	-0.3831	-0.291571	-0.333229
1120	I	-0.3416	1086	I	-0.3859	-0.293071	-0.334671
1121	G	-0.2071	1087	G	-0.2426	-0.295357	-0.337286
1122	A	-0.3383	1088	A	-0.3831	-0.285471	-0.326557
1123	A	-0.3383	1089	A	-0.3831	-0.290514	-0.326557
1124	P	-0.2276	1090	P	-0.2655	0.146829	-0.328557
1125	G	-0.2071	1091	G	-0.2426	0.125743	-0.351029
1126	S	-0.3736	1092	A	-0.3831	0.1346	0.0373286
1127	T	2.7198	1093	T	-0.3999	0.1408	0.0378429
1128	T	-0.3547	1094	T	-0.3999	0.130771	0.0271
1129	E	-0.2763	1095	E	2.3354	0.144371	0.0427857
1130	R	-0.2949	1096	V	-0.3795	0.152229	0.0455857
1131	D	-0.2978	1097	D	-0.3407	-0.279114	0.0536714
1132	W	-0.1119	1098	W	-0.1328	-0.279114	0.0536714
1133	H	-0.3186	1099	H	-0.3635	-0.255629	-0.298929
1134	Q	-0.2996	1100	Q	-0.3433	-0.243729	-0.280029
1135	T	-0.3547	1101	T	-0.3999	0.241729	0.0911857
1136	W	-0.1119	1102	W	-0.1328	0.204343	0.0503143
1137	L	-0.2116	1103	L	-0.2472	0.619614	0.0643143
1138	E	3.1004	1104	D	2.2578	0.622943	0.0679714
1139	S	-0.3736	1105	S	-0.4189	0.645614	0.0922429
1140	T	2.5883	1106	P	-0.2655	1.0639	0.936414
1141	E	-0.2763	1107	E	-0.3177	1.50467	1.30847
1142	Y	-0.196	1108	Y	-0.23	1.01384	0.931714
1143	Q	2.8161	1109	N	5.7764	1.02441	0.942514
1144	D	2.8738	1110	E	2.3572	0.603986	1.35033
1145	V	-0.3354	1111	V	-0.3795	0.603986	1.35033
1146	Q	-0.2996	1112	Q	-0.3433	0.601757	1.34787
1147	T	-0.3547	1113	T	2.5892	0.156657	1.14216	RCA 15
1148	E	-0.2763	1114	E	-0.3177	-0.296014	1.12093
1149	L	-0.2116	1115	L	-0.2472	-0.278329	1.13983
1150	Q	-0.2996	1116	E	4.3364	-0.2737	1.50581
1151	R	-0.2949	1117	H	2.2086	-0.2764	1.07609
1152	L	-0.2116	1118	L	-0.2472	-0.2764	1.06566
1153	K	-0.2672	1119	I	2.2186	-0.2883	1.06304
1154	S	-0.3736	1120	S	-0.4189	0.132929	0.389343
1155	E	-0.2763	1121	N	-0.3907	0.555343	0.653429
1156	R	-0.2949	1122	P	-0.2655	0.543443	0.995543
1157	A	2.649	1123	V	-0.3795	0.533286	1.03597
1158	A	2.662	1124	N	4.0572	0.533286	1.41426
1159	R	-0.2949	1125	H	2.1476	0.524843	1.71508
1160	A	-0.3383	1126	P	2.5016	0.518643	2.1112
1161	S	-0.3736	1127	D	2.2291	0.0976714	2.5981
1162	V	-0.3354				-0.322086
1163	A	-0.3383				-0.322086
1164	D	-0.2978	1128	S	2.055	-0.311929	1.74566
1165	E	-0.2763	1129	I	-0.3859	-0.288143	2.14198
1166	R	-0.2949	1130	G	2.6239	-0.282771	2.16098
1167	K	-0.2672	1131	A	2.2062	-0.285114	1.79514
1168	G	-0.2071	1132	T	4.2107	0.165471	1.4529
1169	D	-0.2978	1133	D	2.256	0.9062	1.44819
1170	T	-0.3547	1134	T	-0.3999	0.908857	1.02796
1171	H	2.8563	1135	D	-0.3407	0.917843	0.678586
1172	E	4.9088	1136	S	-0.4189	0.8991	0.0223286
1173	E	-0.2763	1137	E	-0.3177	0.888271	-0.3598
1174	F	-0.2043	1138	F	-0.2394	0.906429	0.0606857
1175	A	-0.3383	1139	A	-0.3831	0.451557	0.0740429
1176	S	-0.3736	1140	S	-0.4189	-0.300371	0.114914
1177	P	-0.2276	1141	P	2.5435	-0.314271	0.122371
1178	M	-0.3278	1142	L	-0.2472	-0.327886	0.107529
1179	T	-0.3547	1143	W	-0.1328	-0.309786	0.126943
1180	S	-0.3736	1144	P	-0.2655	0.132586	0.567486
1181	Q	-0.2996	1145	Q	-0.3433	0.114429	0.496471
1182	L	-0.2116	1146	L	-0.2472	0.113343	0.477571		ABC2_membrane		ABC2_membrane
1183	M	2.723	1147	L	2.6649	0.113343	0.4367
1184	T	-0.3547	1148	I	2.0464	0.1212	0.4227
1185	V	-0.3354	1149	V	-0.3795	0.121871	0.423457
1186	T	-0.3547	1150	S	-0.4189	0.104186	0.404557
1187	H	-0.3186	1151	H	-0.3635	-0.314	-0.0103429
1188	R	-0.2949	1152	R	-0.338	-0.306129	-0.351729
1189	V	-0.3354	1153	V	-0.3795	-0.301014	-0.346557
1190	F	-0.2043	1154	F	-0.2394	-0.278343	-0.319571
1191	Q	-0.2996	1155	Q	-0.3433	-0.248814	-0.286614
1192	Q	-0.2996	1156	Q	-0.3433	-0.248814	-0.286614
1193	Y	-0.196	1157	Y	-0.23	-0.251571	-0.289529
1194	W	-0.1119	1158	W	-0.1328	-0.2549	-0.293257
1195	R	-0.2949	1159	R	-0.338	-0.265471	-0.304057
1196	T	-0.3547	1160	T	-0.3999	-0.250671	-0.287871
1197	P	-0.2276	1161	P	-0.2655	-0.271471	-0.310143
1198	S	-0.3736	1162	S	-0.4189	-0.283486	0.00882857
1199	Y	-0.196	1163	Y	-0.23	-0.294729	-0.00272857
1200	I	-0.3416	1164	I	-0.3859	-0.282229	0.0103714
1201	Y	-0.196	1165	S	2.1	-0.2789	0.0141
1202	S	-0.3736	1166	S	-0.4189	-0.274329	0.367586
1203	K	-0.2672	1167	K	-0.3082	-0.276557	0.365129	TM7
1204	F	-0.2043	1168	F	-0.2394	-0.254329	0.384943
1205	I	-0.3416	1169	A	2.0555	0.220557	0.0278143
1206	L	-0.2116	1170	L	-0.2472	0.960057	0.0523429
1207	C	-0.186	1171	L	-0.2472	0.950314	0.0412429
1208	C	3.1282	1172	T	-0.3999	0.926129	0.0156			TM7
1209	S	4.8029	1173	L	-0.2472	0.9447	-0.313357
1210	V	-0.3354	1174	I	-0.3859	0.945743	-0.312243
1211	S	-0.3736	1175	S	-0.4189	0.923514	-0.332057
1212	L	-0.2116	1176	L	-0.2472	0.447043	-0.309586
1213	F	-0.2043	1177	F	-0.2394	-0.269314	-0.309586
1214	I	-0.3416	1178	I	-0.3859	-0.269314	-0.308671
1215	G	-0.2071	1179	G	-0.2426	-0.245129	-0.284143
1216	L	-0.2116	1180	L	-0.2472	-0.245129	-0.303957
1217	V	-0.3354	1181	V	-0.3795	-0.265271	-0.318429
1218	F	-0.2043	1182	L	-0.2472	-0.2648	-0.318029
1219	L	-0.2116	1183	I	-0.3859	-0.267729	-0.3213
1220	N	-0.3453	1184	D	-0.3407	0.165314	-0.3213
1221	A	-0.3383	1185	A	-0.3831	0.5841	-0.326929
1222	P	-0.2276	1186	P	-0.2655	0.564486	-0.346743
1223	V	2.8197	1187	L	-0.2472	0.551914	-0.340657
1224	T	2.5961	1188	S	-0.4189	0.571657	-0.326643
1225	I	-0.3416	1189	I	-0.3859	0.589757	-0.307229
1226	Q	-0.2996	1190	Q	-0.3433	0.579471	-0.318343
1227	G	-0.2071	1191	G	-0.2426	0.127329	-0.338843	Outside 4
1228	L	-0.2116	1192	L	-0.2472	-0.286343	-0.328043
1229	Q	-0.2996	1193	Q	-0.3433	-0.284371	-0.3262
1230	N	-0.3453	1194	N	-0.3907	0.209357	-0.311357
1231	Q	-0.2996	1195	Q	-0.3433	0.190614	-0.331429			Outside 4
1232	M	-0.3278	1196	M	-0.373	0.916557	-0.331429
1233	F	3.1565	1197	F	-0.2394	0.930171	-0.316586
1234	A	-0.3383	1198	A	-0.3831	0.930171	-0.316586
1235	I	4.87	1199	L	-0.2472	0.924171	-0.322671
1236	F	-0.2043	1200	F	-0.2394	0.940771	-0.3047
1237	N	-0.3453	1201	N	-0.3907	1.16657	-0.330343	RCA 16
1238	I	-0.3416	1202	I	-0.3859	1.1661	-0.329829
1239	L	-0.2116	1203	L	-0.2472	0.4412	-0.328714
1240	S	4.7371	1204	S	-0.4189	0.4408	-0.329171
1241	I	-0.3416	1205	V	-0.3795	0.447329	-0.3224	TM8		TM8
1242	F	-0.2043	1206	F	-0.2394	0.4659	-0.3224
1243	G	-0.2071	1207	G	-0.2426	0.448214	-0.3413
1244	Q	-0.2996	1208	Q	-0.3433	-0.271314	-0.3305
1245	L	-0.2116	1209	I	-0.3859	-0.265314	-0.325329
1246	V	-0.3354	1210	V	-0.3795	-0.278929	-0.340171
1247	Q	-0.2996	1211	Q	-0.3433	-0.296171	-0.3588
1248	Q	-0.2996	1212	Q	-0.3433	-0.285886	-0.347686
1249	Q	-0.2996	1213	Q	-0.3433	-0.301171	-0.325414
1250	M	-0.3278	1214	M	-0.373	-0.282443	-0.3054
1251	P	-0.2276	1215	P	-0.2655	-0.287557	-0.310571
1252	H	-0.3186	1216	Y	-0.23	-0.295429	-0.318657
1253	F	-0.2043	1217	F	-0.2394	-0.295429	-0.318657
1254	V	-0.3354	1218	V	-0.3795	-0.290729	-0.313657
1255	T	-0.3547	1219	T	-0.3999	-0.311586	-0.335571
1256	Q	-0.2996	1220	Q	-0.3433	-0.2963	-0.338029	Inside 5		Inside 5
1257	R	-0.2949	1221	R	-0.338	-0.295114	-0.336686
1258	S	-0.3736	1222	S	-0.4189	-0.286671	-0.327857
1259	L	-0.2116	1223	L	-0.2472	-0.283914	-0.324943
1260	Y	-0.196	1224	Y	-0.23	-0.283243	-0.324186
1261	E	-0.2763	1225	E	-0.3177	-0.280586	-0.321286
1262	V	-0.3354	1226	V	-0.3795	-0.269343	-0.309729
1263	R	-0.2949	1227	R	-0.338	-0.271629	-0.312343
1264	E	-0.2763	1228	E	-0.3177	-0.297	-0.339329
1265	R	-0.2949	1229	R	-0.338	-0.2957	-0.337971
1266	P	-0.2276	1230	P	-0.2655	-0.298457	-0.340886
1267	S	-0.3736	1231	S	-0.4189	-0.284329	-0.325457
1268	K	-0.2672	1232	K	-0.3082	-0.298229	-0.339914
1269	T	-0.3547	1233	T	-0.3999	-0.272086	-0.3106
1270	Y	-0.196	1234	Y	-0.23	-0.282371	-0.325957
1271	S	-0.3736	1235	S	-0.4189	-0.276914	-0.320329
1272	W	-0.1119	1236	W	-0.1328	-0.267929	-0.3105
1273	Q	-0.2996	1237	M	-0.373	-0.264086	-0.3085
1274	V	-0.3354	1238	V	-0.3795	0.210286	-0.329857
1275	F	-0.2043	1239	F	-0.2394	0.210286	-0.329857
1276	M	-0.3278	1240	I	-0.3859	0.183471	-0.359929
1277	L	3.1246	1241	V	-0.3795	0.177471	-0.341957
1278	S	-0.3736	1242	S	-0.4189	0.914829	-0.341029
1279	Q	-0.2996	1243	Q	-0.3433	0.8961	-0.361557
1280	I	-0.3416	1244	L	-0.2472	0.903457	-0.351814
1281	I	4.8261	1245	M	-0.373	0.408286	-0.352729
1282	V	-0.3354	1246	A	-0.3831	0.429143	-0.330814
1283	E	-0.2763	1247	E	-0.3177	0.455957	-0.300743
1284	I	-0.3416	1248	I	-0.3859	0.455429	-0.321243	TM9		TM9
1285	P	-0.2276	1249	P	-0.2655	-0.284686	-0.325086
1286	W	-0.1119	1250	W	-0.1328	-0.267	0.0702429
1287	N	-0.3453	1251	N	-0.3907	-0.274357	0.417771
1288	T	-0.3547	1252	T	-0.3999	-0.278929	0.413057
1289	L	-0.2116	1253	I	2.3842	-0.294329	0.396771
1290	M	-0.3278	1254	V	2.115	-0.307529	0.380429
1291	S	-0.3736	1255	S	-0.4189	-0.305029	0.382957
1292	V	-0.3354	1256	V	-0.3795	-0.283543	0.405886
1293	F	-0.2043	1257	L	-0.2472	0.166971	0.0110714
1294	M	-0.3278	1258	M	-0.373	0.187229	-0.322357
1295	F	-0.2043	1259	F	-0.2394	0.192686	-0.316729
1296	I	2.942	1260	V	-0.3795	0.2126	-0.295371
1297	C	-0.186	1261	C	-0.219	0.213786	-0.292914
1298	V	-0.3354	1262	V	-0.3795	0.2281	-0.277557
1299	Y	-0.196	1263	Y	-0.23	0.209371	-0.297571
1300	Y	-0.196	1264	Y	-0.23	-0.2405	-0.278014
1301	P	-0.2276	1265	P	-0.2655	-0.243114	-0.280929
1302	V	-0.3354	1266	V	-0.3795	-0.237743	-0.275757
1303	G	-0.2071	1267	G	-0.2426	-0.247914	-0.291186
1304	F	-0.2043	1268	F	-0.2394	-0.269243	-0.314143
1305	D	-0.2978	1269	Q	-0.3433	-0.285057	-0.330943
1306	K	-0.2672	1270	R	-0.338	-0.285471	-0.331457
1307	N	-0.3453	1271	N	-0.3907	-0.3038	0.375557
1308	A	-0.3383	1272	A	-0.3831	-0.325286	0.352629	Outside 5		Outside 6
1309	A	-0.3383	1273	A	-0.3831	-0.312329	0.353
1310	V	-0.3354	1274	K	4.7065	-0.324829	0.344157
1311	T	-0.3547	1275	T	-0.3999	0.144886	0.345757
1312	G	-0.2071	1276	D	-0.3407	0.1453	0.346271
1313	T	-0.3547	1277	T	-0.3999	0.154157	0.355614
1314	E	2.9427	1278	V	-0.3795	0.159943	-0.365029
1315	V	-0.3354	1279	V	-0.3795	0.181029	-0.342557
1316	E	-0.2763	1280	E	-0.3177	0.181029	-0.328543
1317	R	-0.2949	1281	R	-0.338	0.201471	-0.306729
1318	G	-0.2071	1282	G	-0.2426	-0.265743	-0.3058
1319	G	-0.2071	1283	G	-0.2426	-0.233814	-0.270557
1320	L	-0.2116	1284	L	-0.2472	-0.224571	-0.260486
1321	M	-0.3278	1285	M	-0.373	-0.212671	-0.247514
1322	W	-0.1119	1286	W	-0.1328	-0.212271	-0.247057
1323	L	-0.2116	1287	L	-0.2472	-0.198671	-0.231371
1324	L	-0.2116	1288	L	-0.2472	-0.211243	-0.2451
1325	F	-0.2043	1289	F	-0.2394	-0.1936	-0.226014
1326	W	-0.1119	1290	W	-0.1328	-0.225529	-0.242357
1327	Q	-0.2996	1291	Q	-0.3433	-0.2441	-0.242357	TM10		TM10
1328	F	-0.2043	1292	F	-0.2394	-0.243057	-0.241243
1329	V	-0.3354	1293	L	-0.2472	-0.264543	-0.264171
1330	I	-0.3416	1294	L	-0.2472	-0.275129	-0.305043
1331	F	-0.2043	1295	F	-0.2394	-0.283	-0.313129
1332	T	-0.3547	1296	T	-0.3999	-0.283	-0.313129
1333	C	-0.186	1297	S	-0.4189	-0.283414	-0.332543
1334	T	-0.3547	1298	T	-0.3999	-0.280129	-0.349157
1335	F	-0.2043	1299	F	-0.2394	-0.299271	-0.369686
1336	A	-0.3383	1300	A	-0.3831	-0.275171	-0.343843
1337	H	-0.3186	1301	H	-0.3635	-0.2974	-0.339129
1338	A	-0.3383	1302	A	-0.3831	-0.295057	-0.336729
1339	C	-0.186	1303	C	-0.219	-0.314671	0.0630143
1340	I	-0.3416	1304	I	-0.3859	-0.317014	0.496929
1341	A	-0.3383	1305	A	-0.3831	-0.314043	0.500186
1342	I	-0.3416	1306	P	2.5588	-0.316386	0.497786
1343	T	-0.3547	1307	L	2.6543	-0.338143	0.474343
1344	D	-0.2978	1308	D	-0.3407	-0.328814	0.484086
1345	T	-0.3547	1309	T	-0.3999	-0.328814	0.504157
1346	A	-0.3383	1310	A	-0.3831	-0.3096	0.103957
1347	E	-0.2763	1311	E	-0.3177	-0.288514	-0.309886			Inside 6
1348	A	-0.3383	1312	G	-0.2426	-0.2953	-0.317029
1349	G	-0.2071	1313	G	-0.2426	-0.274857	0.0604286
1350	G	-0.2071	1314	G	-0.2426	-0.274857	0.0604286	Inside 6
1351	N	-0.3453	1315	N	-0.3907	-0.284714	0.05
1352	L	-0.2116	1316	V	2.2423	0.159314	0.383914
1353	A	-0.3383	1317	A	-0.3831	0.158671	0.383257
1354	N	-0.3453	1318	N	-0.3907	0.159071	0.383714
1355	V	2.7699	1319	I	2.0948	0.161571	0.386243
1356	L	-0.2116	1320	L	-0.2472	0.161571	0.0126286
1357	F	-0.2043	1321	F	-0.2394	0.183329	0.0360714
1358	M	-0.3278	1322	M	-0.373	0.202429	0.0565714
1359	L	-0.2116	1323	M	-0.373	-0.222457	-0.276886
1360	C	-0.186	1324	C	-0.219	-0.221414	-0.275771	TM11		TM11
1361	L	-0.2116	1325	L	-0.2472	-0.2188	-0.272857
1362	F	-0.2043	1326	F	-0.2394	-0.201557	-0.254229
1363	F	-0.2043	1327	F	-0.2394	0.206571	-0.255157
1364	C	-0.186	1328	C	-0.219	0.202914	-0.277157
1365	G	-0.2071	1329	G	-0.2426	0.184814	-0.296571
1366	V	2.6453	1330	V	-0.3795	0.160629	0.0241143
1367	L	-0.2116	1331	M	-0.373	0.1573	-0.00152857
1368	A	-0.3383	1332	A	-0.3831	0.1305	0.6489
1369	S	-0.3736	1333	T	2.0054	0.106714	0.630271
1370	P	-0.2276	1334	S	-0.4189	-0.318014	0.6312
1371	S	-0.3736	1335	D	4.334	-0.3203	0.646557
1372	S	-0.3736	1336	M	-0.373	-0.301557	1.03846	RCA 17
1373	M	-0.3278	1337	M	-0.373	-0.277371	0.717771
1374	P	-0.2276	1338	P	-0.2655	-0.260843	0.758643
1375	G	-0.2071	1339	R	2.3602	0.170429	0.0843714
1376	F	-0.2043	1340	F	-0.2394	0.194614	0.103457
1377	W	-0.1119	1341	W	-0.1328	0.194614	0.103457
1378	V	2.6453	1342	I	-0.3859	0.199129	0.108529
1379	F	-0.2043	1343	F	-0.2394	0.186586	-0.276929
1380	M	-0.3278	1344	M	-0.373	0.615357	0.0776
1381	Y	-0.196	1345	Y	-0.23	0.582014	0.0407571
1382	R	-0.2949	1346	R	-0.338	0.1716	0.0579571
1383	A	2.7971	1347	V	2.2423	0.1716	0.0579571
1384	N	-0.3453	1348	N	-0.3907	0.167757	0.0541143	Outside 6		Outside 6
1385	P	-0.2276	1349	P	-0.2655	0.167757	0.0541143
1386	F	-0.2043	1350	F	-0.2394	0.1939	0.0834286
1387	T	-0.3547	1351	T	-0.3999	0.174514	-0.291114
1388	Y	-0.196	1352	Y	-0.23	0.170471	-0.295143
1389	W	-0.1119	1353	W	-0.1328	0.154657	-0.317057
1390	V	2.6614	1354	V	-0.3795	0.135929	-0.337071
1391	S	-0.3736	1355	S	-0.4189	0.627871	-0.315257
1392	A	-0.3383	1356	S	-0.4189	0.6025	-0.342243
1393	V	-0.3354	1357	V	-0.3795	0.567814	-0.3804
1394	L	3.0889	1358	L	-0.2472	0.158029	-0.360843
1395	S	-0.3736	1359	S	-0.4189	0.181171	-0.336314
1396	T	-0.3547	1360	T	-0.3999	0.181171	-0.3312
1397	G	-0.2071	1361	G	-0.2426	0.179757	-0.3328
1398	L	-0.2116	1362	L	-0.2472	-0.304314	-0.346529
1399	A	-0.3383	1363	A	-0.3831	-0.293486	-0.335357
1400	N	-0.3453	1364	N	-0.3907	-0.290729	-0.332443
1401	Q	-0.2996	1365	Q	-0.3433	-0.303943	0.0576143
1402	D	-0.2978	1366	D	-0.3407	-0.300286	0.0616429
1403	V	-0.3354	1367	V	-0.3795	-0.300286	0.0616429
1404	Q	-0.2996	1368	Q	2.4878	-0.304329	0.722129
1405	C	-0.186	1369	C	-0.219	-0.310857	0.715357
1406	A	-0.3383	1370	A	-0.3831	-0.307786	0.718643
1407	S	-0.3736	1371	A	4.2327	0.188771	0.737543
1408	N	-0.3453	1372	N	-0.3907	0.183657	0.327929
1409	E	-0.2763	1373	E	-0.3177	0.172057	0.315186
1410	L	3.1405	1374	L	-0.2472	0.172471	0.3157
1411	V	-0.3354	1375	V	-0.3795	0.919	-0.3409
1412	K	-0.2672	1376	K	-0.3082	0.92	-0.323014
1413	V	-0.3354	1377	V	-0.3795	0.926957	-0.315557
1414	T	4.8521	1378	H	-0.3635	0.435771	-0.328914
1415	A	-0.3383	1379	P	-0.2655	0.4541	-0.309357
1416	P	-0.2276	1380	P	-0.2655	0.9401	-0.300643
1417	D	-0.2978	1381	D	-0.3407	0.937343	-0.303557
1418	G	-0.2071	1382	G	-0.2426	0.217614	-0.282914
1419	L	3.1348	1383	L	-0.2472	0.236357	-0.279643
1420	T	-0.3547	1384	T	-0.3999	0.226329	0.0993429
1421	C	-0.186	1385	C	-0.219	0.252886	0.115157
1422	G	-0.2071	1386	G	-0.2426	0.252243	0.1145
1423	D	-0.2978	1387	K	2.3874	-0.225171	0.104429
1424	W	-0.1119	1388	Y	-0.23	-0.207014	0.107343
1425	L	-0.2116	1389	L	-0.2472	-0.208443	0.104429
1426	G	-0.2071	1390	E	-0.3177	-0.227186	0.0843571
1427	P	-0.2276	1391	V	-0.3795	0.564714	0.0378714
1428	Y	-0.196	1392	F	-0.2394	0.961271	0.016
1429	A	-0.3383	1393	A	-0.3831	0.943171	0.348414
1430	K	5.2455	1394	A	2.062	0.943171	0.771014
1431	A	2.664	1395	A	-0.3831	0.9461	0.790571
1432	A	-0.3383	1396	A	2.0797	0.935929	1.17287
1433	G	-0.2071	1397	G	2.6405	1.43266	1.17247
1434	G	-0.2071	1398	G	-0.2426	0.667314	1.46309
1435	K	-0.2672	1399	K	2.4367	0.661829	1.462
1436	L	3.1388	1400	I	-0.3859	1.12771	1.53044	RCA 18
1437	W	-0.1119	1401	V	4.0963	1.10897	1.10456
1438	N	2.6256	1402	N	-0.3907	1.09023	1.09054
1439	E	2.9229	1403	P	2.5588	1.07773	1.06923
1440	A	-0.3383	1404	D	-0.3407	0.599743	1.07569
1441	A	-0.3383	1405	D	-0.3407	1.00546	0.430657
1442	T	-0.3547	1406	T	2.2875	0.6038	0.455186
1443	G	-0.2071	1407	D	-0.3407	0.146771	0.0543286
1444	V	2.7281	1408	S	-0.4189	0.1671	0.0701429
1445	C	-0.186	1409	C	-0.219	0.188857	0.0875286
1446	E	-0.2763	1410	L	-0.2472	0.207014	-0.277186
1447	Y	-0.196	1411	Y	-0.23	0.639414	-0.2818
1448	C	-0.186	1412	C	-0.219	0.201357	-0.2818
1449	P	-0.2276	1413	P	-0.2655	0.174557	-0.310357
1450	V	2.8197	1414	M	-0.373	0.163357	-0.332171
1451	A	-0.3383	1415	S	-0.4189	0.142029	-0.355129
1452	S	-0.3736	1416	S	-0.4189	0.539471	0.269243
1453	T	-0.3547	1417	T	-0.3999	0.5428	0.272971
1454	N	-0.3453	1418	N	-0.3907	0.109757	0.290943
1455	T	2.5961	1419	I	4.1516	0.115286	0.770714
1456	F	-0.2043	1420	F	-0.2394	0.125857	0.782271
1457	L	-0.2116	1421	L	-0.2472	0.127729	1.15294
1458	Q	-0.2996	1422	D	2.9395	0.123686	1.15294
1459	Q	-0.2996	1423	R	-0.338	-0.295514	0.500014	RCA 19
1460	I	-0.3416	1424	I	2.1948	-0.3197	1.13231
1461	S	-0.3736	1425	N	-0.3907	-0.317471	1.13477
1462	A	-0.3383	1426	S	-0.4189	0.113743	0.666171
1463	S	-0.3736	1427	N	4.1867	0.107214	0.658643
1464	Y	-0.196	1428	Y	-0.23	0.113886	0.296814
1465	A	2.7189	1429	D	-0.3407	0.151271	0.333657
1466	N	-0.3453	1430	N	-0.3907	0.157471	0.345214
1467	R	-0.2949	1431	R	-0.338	0.1683	-0.301557
1468	W	-0.1119	1432	W	-0.1328	0.167114	-0.3029
1469	R	-0.2949	1433	R	-0.338	-0.250886	-0.288886
1470	D	-0.2978	1434	D	-0.3407	-0.250357	0.142586
1471	F	-0.2043	1435	F	-0.2394	-0.237814	0.156214
1472	G	-0.2071	1436	G	-0.2426	-0.271157	0.140986
1473	I	-0.3416	1437	L	2.6296	-0.277357	0.500743
1474	G	-0.2071	1438	G	-0.2426	-0.264	0.515214
1475	N	-0.3453	1439	F	-0.2394	-0.283614	0.494286
1476	A	-0.3383	1440	A	2.1803	-0.301943	0.474214	TM12		TM12
1477	F	-0.2043	1441	F	-0.2394	-0.282329	0.0643571
1478	I	-0.3416	1442	I	-0.3859	-0.302071	0.0432
1479	V	-0.3354	1443	A	-0.3831	-0.301543	0.0222714
1480	F	-0.2043	1444	F	-0.2394	-0.2824	-0.343929
1481	N	-0.3453	1445	N	-0.3907	-0.301543	-0.364457
1482	I	-0.3416	1446	I	-0.3859	-0.306114	-0.364057
1483	F	-0.2043	1447	A	-0.3831	-0.307	-0.00578571
1484	A	-0.3383	1448	A	-0.3831	-0.307	-0.00578571
1485	S	-0.3736	1449	A	-0.3831	-0.2879	0.0147143
1486	I	-0.3416	1450	I	2.1248	-0.2671	0.0369857
1487	F	-0.2043	1451	F	-0.2394	-0.2539	0.0727429
1488	L	-0.2116	1452	L	-0.2472	-0.2358	0.0921571
1489	Y	-0.196	1453	Y	-0.23	-0.230343	0.0926714
1490	W	-0.1119	1454	W	-0.1328	-0.223671	-0.259157
1491	L	-0.2116	1455	L	-0.2472	-0.241314	-0.278243
1492	V	-0.3354	1456	V	-0.3795	-0.2436	-0.280857
1493	R	-0.2949	1457	R	-0.338	-0.253771	-0.292029
1494	M	-0.3278	1458	M	-0.373	-0.267371	-0.307714
1495	P	-0.2276	1459	P	-0.2655	-0.275314	0.0527286
1496	K	-0.2672	1460	K	-0.3082	-0.265571	0.0629143
1497	G	-0.2071	1461	G	-0.2426	-0.261614	0.0671714
1498	K	-0.2672	1462	R	2.2759	-0.254257	0.0714143	Inside 7		Inside 7
1499	K	-0.2672	1463	K	-0.3082	-0.2587	0.127567
1500	K	-0.2672	1464	K	-0.3082	-0.257	0.21472
1501	E	-0.2763	1465	Q	-0.3433	-0.269475	0.32905
